# Supplementary material for: Crystal structure of 7,15-bis­(4-tert-butyl­phen­yl)-1,9-di­methyl­hepta­zethrene
Source: Acta Crystallogr E Crystallogr Commun. 2017 Jan 6;73(Pt 2):99–102. doi: 10.1107/S2056989016020247 (PMC5290542; doi:10.1107/S2056989016020247)
Supplement: Supplementary file 1 [file e-73-00099-sup1.cif]

##############################################################################
#                                                                            #
# This CIF contains the data in a paper accepted for publication in          #
# Acta Crystallographica Section E. It conforms to the requirements of       #
# Notes for Authors for Acta Crystallographica Section E, and has been       #
# peer reviewed under the auspices of the IUCr Commission on Journals.       #
#                                                                            #
# Full details of the Crystallographic Information File format               #
# are given in the paper "The Crystallographic Information File (CIF):       #
# a New Standard Archive File for Crystallography" by S. R. Hall, F. H.      #
# Allen and I. D. Brown [Acta Cryst. (1991), A47, 655-685].                  #
#                                                                            #
# The current version of the core CIF dictionary is obtainable from          #
# ftp://ftp.iucr.org/pub/cif_core.dic.                                       #
#                                                                            #
# Software is freely available for graphical display of the structure(s)     #
# in this CIF. For information consult the CIF software page                 #
# http://www.iucr.org/resources/cif/software.                                #
#                                                                            #
# This file may be used for bona fide research purposes within the           #
# scientific community so long as proper attribution is given to the journal # 
# article from which it was obtained.                                        #
#                                                                            #
##############################################################################
data_global
_audit_creation_method     'by CrystalStructure 4.2.2'
_journal_date_recd_electronic     2016-12-08
_journal_date_accepted     2016-12-20
_journal_name_full     'Acta Crystallographica, Section E'
_journal_year     2017
_journal_volume     73
_journal_issue      2
_journal_page_first     99
_journal_page_last     102
_journal_paper_category     GO
_journal_paper_doi     10.1107/S2056989016020247
_journal_coeditor_code     IS5468
loop_
    _publ_contact_author_name
    _publ_contact_author_address
    _publ_contact_author_email
    'Jishan Wu'
;
Department of Chemistry, National University of Singapore, 3 Science Drive 3,
Singapore 117543,
Singapore
;
 chmwuj@nus.edu.sg
    'Hiroyuki Isobe'
;
Department of Chemistry, The University of Tokyo,
Hongo, Bunkyo-ku, Tokyo 113-0033, Japan
;
 isobe@chem.s.u-tokyo.ac.jp
_publ_section_title
;
Crystal structure of
7,15-bis(4-<i>tert</i>-butylphenyl)-1,9-dimethylheptazethrene
;
_publ_section_title_footnote     .
loop_
    _publ_author_name
    _publ_author_footnote
    _publ_author_address
    'Kamata, Sho' .
;
Advanced Institute for Materials Research, Tohoku University, Aoba-ku,
Sendai 980-8577,
Japan
;
    'Sato, Sota' .
;
Advanced Institute for Materials Research, Tohoku University, Aoba-ku,
Sendai 980-8577,
Japan
JST, ERATO, Isobe Degenerate \p-Integration Project, Aoba-ku,
Sendai 980-8577,
Japan
;
    'Wu, Jishan' .
;
Department of Chemistry, National University of Singapore, 3 Science Drive 3,
Singapore 117543,
Singapore
;
    'Isobe, Hiroyuki' .
;
Advanced Institute for Materials Research, Tohoku University, Aoba-ku,
Sendai 980-8577,
Japan
JST, ERATO, Isobe Degenerate \p-Integration Project, Aoba-ku,
Sendai 980-8577,
Japan
Department of Chemistry, The University of Tokyo,
Hongo, Bunkyo-ku, Tokyo 113-0033,
Japan
;
_publ_section_synopsis
;
The title compound was synthesized as a derivative of heptazethrene bearing two
methyl and two <i>tert</i>-butylphenyl substituents, respectively, at the 1,9-
and 7,15-positions. Albeit remotely located, the substituents contort the
heptazethrene plane. The phenyl substituents stand approximately perpendicular
to the core plane and prevent direct intermolecular contacts of the
heptazethrene cores.
;
data_I
_database_code_depnum_ccdc_archive     'CCDC 1523781'
_chemical_name_systematic
;
7,15-Bis(4-<i>tert</i>-butylphenyl)-1,9-dimethylheptazethrene
;
_chemical_formula_moiety     'C50 H44'
_chemical_formula_sum     'C50 H44'
_chemical_formula_iupac     'C50 H44'
_chemical_formula_weight     644.90
_chemical_melting_point     ?
_space_group_crystal_system     triclinic
_space_group_name_H-M_alt     'P -1'
_space_group_name_Hall     '-P 1'
loop_
    _space_group_symop_id
    _space_group_symop_operation_xyz
    1 '+X,+Y,+Z'
    2 '-X,-Y,-Z'
_cell_length_a     8.7644(2)
_cell_length_b     9.2002(3)
_cell_length_c     13.1212(3)
_cell_angle_alpha     105.874(2)
_cell_angle_beta     95.080(2)
_cell_angle_gamma     115.249(3)
_cell_volume     894.47(5)
_cell_formula_units_Z     1
_cell_measurement_reflns_used     15939
_cell_measurement_theta_min     3.58
_cell_measurement_theta_max     68.17
_cell_measurement_temperature     93
_exptl_crystal_description     block
_exptl_crystal_colour     purple
_exptl_crystal_size_max     0.150
_exptl_crystal_size_mid     0.080
_exptl_crystal_size_min     0.030
_exptl_crystal_density_diffrn     1.197
_exptl_crystal_density_meas     ?
_exptl_crystal_density_method     'not measured'
_exptl_crystal_F_000     344.00
_exptl_absorpt_coefficient_mu     0.506
_exptl_absorpt_correction_type     multi-scan
_exptl_absorpt_process_details
;
(CrysAlis PRO; Rigaku Oxford Diffraction, 2015)
;
_exptl_absorpt_correction_T_min     0.878
_exptl_absorpt_correction_T_max     0.985
_diffrn_ambient_temperature     93
_diffrn_radiation_type     'Cu K\a'
_diffrn_radiation_wavelength     1.54187
_diffrn_measurement_device_type     'Rigaku XtaLAB P200'
_diffrn_measurement_method     \w
_diffrn_detector_area_resol_mean     5.811
_diffrn_reflns_number     22866
_diffrn_reflns_av_R_equivalents     0.0259
_diffrn_reflns_theta_min     3.604
_diffrn_reflns_theta_max     68.249
_diffrn_reflns_theta_full     67.687
_diffrn_measured_fraction_theta_max     0.991
_diffrn_measured_fraction_theta_full     0.992
_diffrn_reflns_limit_h_min     -10
_diffrn_reflns_limit_h_max     10
_diffrn_reflns_limit_k_min     -9
_diffrn_reflns_limit_k_max     10
_diffrn_reflns_limit_l_min     -15
_diffrn_reflns_limit_l_max     15
_diffrn_standards_number     0
_diffrn_standards_interval_count     .
_diffrn_standards_decay_%     ?
_refine_special_details
;
    Refinement was performed using all reflections. The weighted
    R-factor (wR) and goodness of fit (S) are based on F^2^.
    R-factor (gt) are based on F. The threshold expression of
    F^2^ > 2.0 sigma(F^2^) is used only for calculating R-factor (gt).
;
_reflns_number_total     3256
_reflns_number_gt     2930
_reflns_threshold_expression     F^2^>2.0\s(F^2^)
_refine_ls_structure_factor_coef     Fsqd
_refine_ls_R_factor_all     0.0471
_refine_ls_R_factor_gt     0.0440
_refine_ls_wR_factor_gt     0.1284
_refine_ls_wR_factor_ref     0.1311
_refine_ls_goodness_of_fit_ref     1.079
_refine_ls_number_reflns     3256
_refine_ls_number_parameters     230
_refine_ls_number_restraints     0
_refine_ls_hydrogen_treatment     constr
_refine_ls_weighting_scheme     calc
_refine_ls_weighting_details
            'w = 1/[\s^2^(Fo^2^)+(0.0807P)^2^+0.1872P] where P=(Fo^2^+2Fc^2^)/3'
_atom_sites_solution_hydrogens     geom
_atom_sites_solution_primary     direct
_atom_sites_solution_secondary     difmap
_refine_ls_shift/su_max     0.000
_refine_diff_density_max     0.37
_refine_diff_density_min     -0.23
_refine_ls_extinction_method     none
_refine_ls_extinction_coef     ?
loop_
    _atom_type_symbol
    _atom_type_description
    _atom_type_scat_dispersion_real
    _atom_type_scat_dispersion_imag
    _atom_type_scat_source
    'H' 'H' 0.0000 0.0000
;
International Tables for Crystallography
(Vol. C, Table 6.1.1.4)
;
    'C' 'C' 0.0181 0.0091
;
International Tables for Crystallography
(Vol. C, Tables 4.2.6.8 and 6.1.1.4)
;
_computing_data_collection
;
CrysAlis PRO (Rigaku Oxford Diffraction, 2015)
;
_computing_cell_refinement
;
CrysAlis PRO (Rigaku Oxford Diffraction, 2015)
;
_computing_data_reduction
;
CrysAlis PRO (Rigaku Oxford Diffraction, 2015)
;
_computing_structure_solution
;
<i>SHELXT</i> (Sheldrick, 2015<i>a</i>)
;
_computing_structure_refinement
;
SHELXL2016  (Sheldrick, 2015<i>b</i>)
;
_computing_molecular_graphics
;
CrystalStructure (Rigaku, 2016) and Mercury (Macrae <i>et al.</i>,
2008)
;
_computing_publication_material
;
CrystalStructure (Rigaku, 2016),
<i>OLEX2</i> (Dolomanov <i>et al.</i>,  2009) and
publCIF (Westrip, 2010)
;
loop_
    _atom_site_type_symbol
    _atom_site_label
    _atom_site_fract_x
    _atom_site_fract_y
    _atom_site_fract_z
    _atom_site_U_iso_or_equiv
    _atom_site_adp_type
    _atom_site_calc_flag
    _atom_site_occupancy
    _atom_site_disorder_assembly
    _atom_site_disorder_group
    C C1 0.77143(15) 0.27792(16) 0.37967(10) 0.0282(3) Uani d 1 . .
    C C2 0.82438(16) 0.19027(16) 0.29671(11) 0.0304(3) Uani d 1 . .
    H H2 0.901044 0.149216 0.316696 0.036 Uiso calc 1 . .
    C C3 0.77086(16) 0.16138(16) 0.18882(11) 0.0294(3) Uani d 1 . .
    H H3 0.802444 0.093561 0.135216 0.035 Uiso calc 1 . .
    C C3A 0.66842(15) 0.23267(15) 0.15725(10) 0.0270(3) Uani d 1 . .
    C C3A1 0.61706(14) 0.32728(14) 0.23942(10) 0.0247(3) Uani d 1 . .
    C C4 0.61937(16) 0.21352(16) 0.04656(10) 0.0299(3) Uani d 1 . .
    H H4 0.651358 0.147501 -0.007973 0.036 Uiso calc 1 . .
    C C5 0.52627(16) 0.28945(16) 0.01768(10) 0.0308(3) Uani d 1 . .
    H H5 0.492798 0.274895 -0.056770 0.037 Uiso calc 1 . .
    C C6 0.48038(16) 0.38832(16) 0.09751(10) 0.0284(3) Uani d 1 . .
    H H6 0.418515 0.442753 0.076400 0.034 Uiso calc 1 . .
    C C6A 0.52289(15) 0.40922(15) 0.20719(10) 0.0254(3) Uani d 1 . .
    C C7 0.47383(15) 0.51085(15) 0.28851(10) 0.0253(3) Uani d 1 . .
    C C7A 0.49880(15) 0.51364(15) 0.39461(10) 0.0255(3) Uani d 1 . .
    C C8 0.42937(15) 0.59605(15) 0.47208(10) 0.0261(3) Uani d 1 . .
    H H8 0.386896 0.666232 0.452300 0.031 Uiso calc 1 . .
    C C8A 0.57990(15) 0.41936(15) 0.42770(10) 0.0249(3) Uani d 1 . .
    C C8B 0.65887(15) 0.34037(15) 0.35078(10) 0.0255(3) Uani d 1 . .
    C C1M 0.84692(17) 0.29973(19) 0.49464(11) 0.0359(3) Uani d 1 . .
    H H1M1 0.953456 0.288760 0.496403 0.054 Uiso calc 1 . .
    H H1M2 0.762462 0.211359 0.517639 0.054 Uiso calc 1 . .
    H H1M3 0.873653 0.413186 0.544212 0.054 Uiso calc 1 . .
    C C1P 0.37768(15) 0.59823(15) 0.25632(9) 0.0257(3) Uani d 1 . .
    C C2P 0.45677(15) 0.77354(16) 0.27639(10) 0.0275(3) Uani d 1 . .
    H H2P 0.578450 0.840095 0.305958 0.033 Uiso calc 1 . .
    C C3P 0.36053(16) 0.85288(16) 0.25386(10) 0.0278(3) Uani d 1 . .
    H H3P 0.418003 0.972795 0.268045 0.033 Uiso calc 1 . .
    C C4P 0.18176(15) 0.76070(15) 0.21096(10) 0.0273(3) Uani d 1 . .
    C C5P 0.10460(16) 0.58447(16) 0.18943(11) 0.0329(3) Uani d 1 . .
    H H5P -0.016815 0.517320 0.158986 0.039 Uiso calc 1 . .
    C C6P 0.19987(16) 0.50500(16) 0.21115(11) 0.0317(3) Uani d 1 . .
    H H6P 0.142991 0.384575 0.194958 0.038 Uiso calc 1 . .
    C C1T 0.06794(16) 0.84316(17) 0.19069(11) 0.0333(3) Uani d 1 . .
    C C2T -0.05461(19) 0.8203(2) 0.26853(15) 0.0468(4) Uani d 1 . .
    H H2T1 -0.118334 0.698859 0.259859 0.070 Uiso calc 1 . .
    H H2T2 -0.137001 0.861074 0.251474 0.070 Uiso calc 1 . .
    H H2T3 0.013342 0.886463 0.343903 0.070 Uiso calc 1 . .
    C C3T 0.17399(17) 1.03289(17) 0.20891(13) 0.0401(3) Uani d 1 . .
    H H3T1 0.096047 1.078314 0.191671 0.060 Uiso calc 1 . .
    H H3T2 0.255721 1.048167 0.161518 0.060 Uiso calc 1 . .
    H H3T3 0.238494 1.094359 0.285279 0.060 Uiso calc 1 . .
    C C4T -0.04149(19) 0.7524(2) 0.07259(13) 0.0465(4) Uani d 1 . .
    H H4T1 -0.118581 0.631892 0.061158 0.070 Uiso calc 1 . .
    H H4T2 0.035486 0.759603 0.022257 0.070 Uiso calc 1 . .
    H H4T3 -0.111104 0.807899 0.059085 0.070 Uiso calc 1 . .
loop_
    _atom_site_aniso_label
    _atom_site_aniso_U_11
    _atom_site_aniso_U_22
    _atom_site_aniso_U_33
    _atom_site_aniso_U_12
    _atom_site_aniso_U_13
    _atom_site_aniso_U_23
    C1 0.0275(6) 0.0267(6) 0.0350(6) 0.0137(5) 0.0094(5) 0.0150(5)
    C2 0.0297(6) 0.0289(6) 0.0402(7) 0.0168(5) 0.0122(5) 0.0169(5)
    C3 0.0297(6) 0.0253(6) 0.0382(7) 0.0147(5) 0.0143(5) 0.0130(5)
    C3A 0.0256(6) 0.0229(6) 0.0331(6) 0.0092(5) 0.0105(5) 0.0129(5)
    C3A1 0.0226(5) 0.0204(6) 0.0323(6) 0.0087(5) 0.0088(5) 0.0124(5)
    C4 0.0327(6) 0.0255(6) 0.0324(6) 0.0129(5) 0.0126(5) 0.0112(5)
    C5 0.0357(7) 0.0287(7) 0.0286(6) 0.0132(5) 0.0095(5) 0.0131(5)
    C6 0.0306(6) 0.0263(6) 0.0319(6) 0.0130(5) 0.0088(5) 0.0153(5)
    C6A 0.0239(6) 0.0221(6) 0.0312(6) 0.0088(5) 0.0082(5) 0.0132(5)
    C7 0.0248(6) 0.0223(6) 0.0309(6) 0.0106(5) 0.0074(5) 0.0128(5)
    C7A 0.0256(6) 0.0229(6) 0.0307(6) 0.0114(5) 0.0077(5) 0.0131(5)
    C8 0.0272(6) 0.0247(6) 0.0320(6) 0.0145(5) 0.0078(5) 0.0137(5)
    C8A 0.0247(6) 0.0224(6) 0.0290(6) 0.0112(5) 0.0058(4) 0.0110(5)
    C8B 0.0239(6) 0.0218(6) 0.0315(6) 0.0093(5) 0.0078(5) 0.0124(5)
    C1M 0.0378(7) 0.0472(8) 0.0390(7) 0.0293(6) 0.0127(6) 0.0218(6)
    C1P 0.0294(6) 0.0279(6) 0.0255(6) 0.0152(5) 0.0097(5) 0.0137(5)
    C2P 0.0245(6) 0.0276(6) 0.0327(6) 0.0117(5) 0.0083(5) 0.0144(5)
    C3P 0.0283(6) 0.0237(6) 0.0351(6) 0.0123(5) 0.0098(5) 0.0144(5)
    C4P 0.0277(6) 0.0269(6) 0.0315(6) 0.0142(5) 0.0091(5) 0.0135(5)
    C5P 0.0256(6) 0.0279(7) 0.0434(7) 0.0104(5) 0.0041(5) 0.0146(6)
    C6P 0.0311(6) 0.0229(6) 0.0409(7) 0.0114(5) 0.0055(5) 0.0139(5)
    C1T 0.0261(6) 0.0300(7) 0.0477(7) 0.0144(5) 0.0088(5) 0.0171(6)
    C2T 0.0397(8) 0.0401(8) 0.0768(11) 0.0247(7) 0.0285(7) 0.0292(8)
    C3T 0.0315(7) 0.0308(7) 0.0654(9) 0.0172(6) 0.0110(6) 0.0232(7)
    C4T 0.0373(7) 0.0427(8) 0.0607(9) 0.0206(7) -0.0017(7) 0.0205(7)
_geom_special_details
;
 All esds (except the esd in the dihedral angle between two l.s. planes)
 are estimated using the full covariance matrix.  The cell esds are taken
 into account individually in the estimation of esds in distances, angles
 and torsion angles; correlations between esds in cell parameters are only
 used when they are defined by crystal symmetry.  An approximate (isotropic)
 treatment of cell esds is used for estimating esds involving l.s. planes.
;
loop_
    _geom_bond_atom_site_label_1
    _geom_bond_atom_site_label_2
    _geom_bond_site_symmetry_2
    _geom_bond_distance
    _geom_bond_publ_flag
    C1 C2 . 1.4068(18) ?
    C1 C8B . 1.4084(17) ?
    C1 C1M . 1.5159(17) ?
    C2 C3 . 1.3655(18) ?
    C2 H2 . 0.9500 ?
    C3 C3A . 1.4117(17) ?
    C3 H3 . 0.9500 ?
    C3A C4 . 1.4178(17) ?
    C3A C3A1 . 1.4247(17) ?
    C3A1 C8B . 1.4335(17) ?
    C3A1 C6A . 1.4394(17) ?
    C4 C5 . 1.3689(18) ?
    C4 H4 . 0.9500 ?
    C5 C6 . 1.3970(18) ?
    C5 H5 . 0.9500 ?
    C6 C6A . 1.3926(17) ?
    C6 H6 . 0.9500 ?
    C6A C7 . 1.4409(17) ?
    C7 C7A . 1.3813(17) ?
    C7 C1P . 1.4952(16) ?
    C7A C8 . 1.4353(17) ?
    C7A C8A . 1.4572(16) ?
    C8 C8A 2_666 1.3664(17) ?
    C8 H8 . 0.9500 ?
    C8A C8B . 1.4756(17) ?
    C1M H1M1 . 0.9800 ?
    C1M H1M2 . 0.9800 ?
    C1M H1M3 . 0.9800 ?
    C1P C2P . 1.3902(17) ?
    C1P C6P . 1.3905(17) ?
    C2P C3P . 1.3896(17) ?
    C2P H2P . 0.9500 ?
    C3P C4P . 1.3928(17) ?
    C3P H3P . 0.9500 ?
    C4P C5P . 1.3950(17) ?
    C4P C1T . 1.5331(17) ?
    C5P C6P . 1.3804(17) ?
    C5P H5P . 0.9500 ?
    C6P H6P . 0.9500 ?
    C1T C3T . 1.5220(18) ?
    C1T C2T . 1.5361(19) ?
    C1T C4T . 1.538(2) ?
    C2T H2T1 . 0.9800 ?
    C2T H2T2 . 0.9800 ?
    C2T H2T3 . 0.9800 ?
    C3T H3T1 . 0.9800 ?
    C3T H3T2 . 0.9800 ?
    C3T H3T3 . 0.9800 ?
    C4T H4T1 . 0.9800 ?
    C4T H4T2 . 0.9800 ?
    C4T H4T3 . 0.9800 ?
loop_
    _geom_angle_atom_site_label_1
    _geom_angle_atom_site_label_2
    _geom_angle_atom_site_label_3
    _geom_angle_site_symmetry_1
    _geom_angle_site_symmetry_3
    _geom_angle
    _geom_angle_publ_flag
    C2 C1 C8B . . 118.76(11) ?
    C2 C1 C1M . . 115.40(11) ?
    C8B C1 C1M . . 125.82(11) ?
    C3 C2 C1 . . 123.15(12) ?
    C3 C2 H2 . . 118.4 ?
    C1 C2 H2 . . 118.4 ?
    C2 C3 C3A . . 119.76(12) ?
    C2 C3 H3 . . 120.1 ?
    C3A C3 H3 . . 120.1 ?
    C3 C3A C4 . . 121.12(11) ?
    C3 C3A C3A1 . . 118.58(11) ?
    C4 C3A C3A1 . . 120.30(11) ?
    C3A C3A1 C8B . . 120.68(11) ?
    C3A C3A1 C6A . . 118.01(11) ?
    C8B C3A1 C6A . . 121.30(11) ?
    C5 C4 C3A . . 120.49(11) ?
    C5 C4 H4 . . 119.8 ?
    C3A C4 H4 . . 119.8 ?
    C4 C5 C6 . . 120.12(11) ?
    C4 C5 H5 . . 119.9 ?
    C6 C5 H5 . . 119.9 ?
    C6A C6 C5 . . 121.78(12) ?
    C6A C6 H6 . . 119.1 ?
    C5 C6 H6 . . 119.1 ?
    C6 C6A C3A1 . . 119.22(11) ?
    C6 C6A C7 . . 121.14(11) ?
    C3A1 C6A C7 . . 119.64(11) ?
    C7A C7 C6A . . 120.21(11) ?
    C7A C7 C1P . . 119.24(11) ?
    C6A C7 C1P . . 120.20(10) ?
    C7 C7A C8 . . 120.18(11) ?
    C7 C7A C8A . . 121.18(11) ?
    C8 C7A C8A . . 118.35(11) ?
    C8A C8 C7A 2_666 . 124.58(11) ?
    C8A C8 H8 2_666 . 117.7 ?
    C7A C8 H8 . . 117.7 ?
    C8 C8A C7A 2_666 . 116.82(11) ?
    C8 C8A C8B 2_666 . 124.06(11) ?
    C7A C8A C8B . . 119.05(11) ?
    C1 C8B C3A1 . . 118.48(11) ?
    C1 C8B C8A . . 124.42(11) ?
    C3A1 C8B C8A . . 117.10(11) ?
    C1 C1M H1M1 . . 109.5 ?
    C1 C1M H1M2 . . 109.5 ?
    H1M1 C1M H1M2 . . 109.5 ?
    C1 C1M H1M3 . . 109.5 ?
    H1M1 C1M H1M3 . . 109.5 ?
    H1M2 C1M H1M3 . . 109.5 ?
    C2P C1P C6P . . 117.68(11) ?
    C2P C1P C7 . . 122.52(11) ?
    C6P C1P C7 . . 119.66(11) ?
    C3P C2P C1P . . 121.00(11) ?
    C3P C2P H2P . . 119.5 ?
    C1P C2P H2P . . 119.5 ?
    C2P C3P C4P . . 121.54(11) ?
    C2P C3P H3P . . 119.2 ?
    C4P C3P H3P . . 119.2 ?
    C3P C4P C5P . . 116.84(11) ?
    C3P C4P C1T . . 123.67(11) ?
    C5P C4P C1T . . 119.45(11) ?
    C6P C5P C4P . . 121.80(11) ?
    C6P C5P H5P . . 119.1 ?
    C4P C5P H5P . . 119.1 ?
    C5P C6P C1P . . 121.12(12) ?
    C5P C6P H6P . . 119.4 ?
    C1P C6P H6P . . 119.4 ?
    C3T C1T C4P . . 112.58(10) ?
    C3T C1T C2T . . 109.31(12) ?
    C4P C1T C2T . . 108.22(11) ?
    C3T C1T C4T . . 108.22(11) ?
    C4P C1T C4T . . 109.63(11) ?
    C2T C1T C4T . . 108.82(12) ?
    C1T C2T H2T1 . . 109.5 ?
    C1T C2T H2T2 . . 109.5 ?
    H2T1 C2T H2T2 . . 109.5 ?
    C1T C2T H2T3 . . 109.5 ?
    H2T1 C2T H2T3 . . 109.5 ?
    H2T2 C2T H2T3 . . 109.5 ?
    C1T C3T H3T1 . . 109.5 ?
    C1T C3T H3T2 . . 109.5 ?
    H3T1 C3T H3T2 . . 109.5 ?
    C1T C3T H3T3 . . 109.5 ?
    H3T1 C3T H3T3 . . 109.5 ?
    H3T2 C3T H3T3 . . 109.5 ?
    C1T C4T H4T1 . . 109.5 ?
    C1T C4T H4T2 . . 109.5 ?
    H4T1 C4T H4T2 . . 109.5 ?
    C1T C4T H4T3 . . 109.5 ?
    H4T1 C4T H4T3 . . 109.5 ?
    H4T2 C4T H4T3 . . 109.5 ?
loop_
    _geom_torsion_atom_site_label_1
    _geom_torsion_atom_site_label_2
    _geom_torsion_atom_site_label_3
    _geom_torsion_atom_site_label_4
    _geom_torsion_site_symmetry_1
    _geom_torsion_site_symmetry_2
    _geom_torsion_site_symmetry_3
    _geom_torsion_site_symmetry_4
    _geom_torsion
    _geom_torsion_publ_flag
    C8B C1 C2 C3 . . . . -0.49(19) ?
    C1M C1 C2 C3 . . . . -179.09(12) ?
    C1 C2 C3 C3A . . . . 5.13(19) ?
    C2 C3 C3A C4 . . . . 176.25(11) ?
    C2 C3 C3A C3A1 . . . . -2.76(17) ?
    C3 C3A C3A1 C8B . . . . -4.01(17) ?
    C4 C3A C3A1 C8B . . . . 176.97(10) ?
    C3 C3A C3A1 C6A . . . . 175.79(10) ?
    C4 C3A C3A1 C6A . . . . -3.22(17) ?
    C3 C3A C4 C5 . . . . -177.21(11) ?
    C3A1 C3A C4 C5 . . . . 1.78(18) ?
    C3A C4 C5 C6 . . . . 0.71(18) ?
    C4 C5 C6 C6A . . . . -1.71(19) ?
    C5 C6 C6A C3A1 . . . . 0.18(18) ?
    C5 C6 C6A C7 . . . . -179.66(11) ?
    C3A C3A1 C6A C6 . . . . 2.25(16) ?
    C8B C3A1 C6A C6 . . . . -177.94(10) ?
    C3A C3A1 C6A C7 . . . . -177.91(10) ?
    C8B C3A1 C6A C7 . . . . 1.89(17) ?
    C6 C6A C7 C7A . . . . 172.31(11) ?
    C3A1 C6A C7 C7A . . . . -7.52(17) ?
    C6 C6A C7 C1P . . . . -0.83(17) ?
    C3A1 C6A C7 C1P . . . . 179.33(10) ?
    C6A C7 C7A C8 . . . . -171.72(10) ?
    C1P C7 C7A C8 . . . . 1.50(17) ?
    C6A C7 C7A C8A . . . . 2.04(17) ?
    C1P C7 C7A C8A . . . . 175.25(10) ?
    C7 C7A C8 C8A . . . 2_666 168.00(12) ?
    C8A C7A C8 C8A . . . 2_666 -5.93(19) ?
    C7 C7A C8A C8 . . . 2_666 -168.40(12) ?
    C8 C7A C8A C8 . . . 2_666 5.47(18) ?
    C7 C7A C8A C8B . . . . 8.83(17) ?
    C8 C7A C8A C8B . . . . -177.30(10) ?
    C2 C1 C8B C3A1 . . . . -6.23(17) ?
    C1M C1 C8B C3A1 . . . . 172.20(11) ?
    C2 C1 C8B C8A . . . . 173.80(11) ?
    C1M C1 C8B C8A . . . . -7.76(19) ?
    C3A C3A1 C8B C1 . . . . 8.50(17) ?
    C6A C3A1 C8B C1 . . . . -171.30(10) ?
    C3A C3A1 C8B C8A . . . . -171.53(10) ?
    C6A C3A1 C8B C8A . . . . 8.67(16) ?
    C8 C8A C8B C1 2_666 . . . -16.91(19) ?
    C7A C8A C8B C1 . . . . 166.07(11) ?
    C8 C8A C8B C3A1 2_666 . . . 163.12(11) ?
    C7A C8A C8B C3A1 . . . . -13.90(16) ?
    C7A C7 C1P C2P . . . . 81.89(15) ?
    C6A C7 C1P C2P . . . . -104.89(14) ?
    C7A C7 C1P C6P . . . . -93.64(14) ?
    C6A C7 C1P C6P . . . . 79.58(14) ?
    C6P C1P C2P C3P . . . . 1.16(17) ?
    C7 C1P C2P C3P . . . . -174.46(10) ?
    C1P C2P C3P C4P . . . . 0.31(18) ?
    C2P C3P C4P C5P . . . . -1.40(18) ?
    C2P C3P C4P C1T . . . . 176.39(11) ?
    C3P C4P C5P C6P . . . . 1.05(19) ?
    C1T C4P C5P C6P . . . . -176.83(12) ?
    C4P C5P C6P C1P . . . . 0.4(2) ?
    C2P C1P C6P C5P . . . . -1.51(18) ?
    C7 C1P C6P C5P . . . . 174.24(11) ?
    C3P C4P C1T C3T . . . . 7.25(18) ?
    C5P C4P C1T C3T . . . . -175.02(12) ?
    C3P C4P C1T C2T . . . . -113.67(14) ?
    C5P C4P C1T C2T . . . . 64.06(15) ?
    C3P C4P C1T C4T . . . . 127.77(13) ?
    C5P C4P C1T C4T . . . . -54.50(15) ?
loop_
    _geom_hbond_atom_site_label_D
    _geom_hbond_atom_site_label_H
    _geom_hbond_atom_site_label_A
    _geom_hbond_site_symmetry_A
    _geom_hbond_distance_DH
    _geom_hbond_distance_HA
    _geom_hbond_distance_DA
    _geom_hbond_angle_DHA
    C3P H3P Cg1 1_565 0.95 2.80 3.6278(15) 147
    C3T H3T2 Cg2 1_565 0.98 2.97 3.7929(17) 143
_shelx_hkl_file
;
   0   0   1   57.42    0.63
   0   0   1   53.12    0.61
   0   0   1   67.95    0.62
   0   0   1   65.82    0.62
   0   0   1   65.63    0.58
   0   0   1   66.34    0.59
   0   0  -1   66.50    0.63
   0   0  -1   63.61    0.61
   0   0  -1   63.66    0.62
   0   0  -1   65.05    0.59
   0   0   2 3468.54   32.77
   0   0   2 4102.57   32.82
   0   0  -2 3624.38   32.78
   0   0  -2 4556.76   32.82
   0   0  -2 3714.93   32.72
   0   0  -2 4040.55   32.80
   0   0  -2 4025.04   32.81
   0   0   3  442.66    4.50
   0   0   3  472.19    4.51
   0   0   3  487.20    4.47
   0   0   3  486.81    4.52
   0   0   3  502.65    4.43
   0   0   3  489.04    4.54
   0   0   3  481.03    4.52
   0   0   3  494.70    4.38
   0   0   3  480.27    4.51
   0   0   3  477.43    4.51
   0   0  -3  494.01    4.43
   0   0  -3  509.79    4.55
   0   0  -3  492.26    4.53
   0   0  -3  453.54    4.51
   0   0  -3  504.57    4.54
   0   0  -3  492.58    4.53
   0   0  -3  503.57    4.53
   0   0  -3  478.18    4.47
   0   0  -3  476.66    4.56
   0   0  -3  476.99    4.53
   0   0   4 2054.07   18.23
   0   0   4 2015.72   18.32
   0   0   4 2091.88   18.17
   0   0   4 2029.17   18.29
   0   0   4 2006.62   18.30
   0   0   4 1991.04   18.29
   0   0   4 2053.11   18.29
   0   0  -4 2069.16   18.36
   0   0  -4 2065.21   18.29
   0   0  -4 2067.18   18.21
   0   0  -4 1997.34   18.17
   0   0  -4 2140.37   18.32
   0   0  -4 1966.49   18.33
   0   0   5  324.58    3.28
   0   0   5  307.49    3.30
   0   0   5  335.65    3.19
   0   0   5  323.18    3.27
   0   0   5  325.72    3.10
   0   0  -5  314.27    3.15
   0   0  -5  302.19    3.24
   0   0  -5  320.33    3.28
   0   0  -5  333.95    3.12
   0   0  -5  305.13    3.30
   0   0  -5  329.09    3.36
   0   0   6   52.54    0.96
   0   0   6   52.55    0.77
   0   0   6   49.71    0.98
   0   0   6   51.27    0.86
   0   0   6   49.08    1.00
   0   0  -6   52.73    1.05
   0   0  -6   52.94    1.01
   0   0  -6   56.94    0.81
   0   0  -6   53.90    1.00
   0   0  -6   51.87    0.96
   0   0   7  157.67    2.18
   0   0   7  170.07    1.88
   0   0   7  169.56    1.86
   0   0   7  163.31    2.17
   0   0   7  171.28    1.89
   0   0   7  172.81    2.18
   0   0   7  170.38    1.86
   0   0   7  166.11    1.85
   0   0   7  164.87    1.85
   0   0   7  174.66    1.86
   0   0   7  158.73    1.97
   0   0  -7  167.15    1.87
   0   0  -7  167.84    1.93
   0   0  -7  163.99    2.15
   0   0  -7  168.76    1.85
   0   0  -7  157.55    2.19
   0   0  -7  162.66    2.14
   0   0  -7  186.28    1.98
   0   0  -7  166.78    2.12
   0   0  -7  166.96    1.86
   0   0   8    6.99    0.63
   0   0   8    7.05    0.45
   0   0   8    6.87    0.48
   0   0   8    6.80    0.47
   0   0   8    6.06    0.46
   0   0   8    6.59    0.42
   0   0   8    5.78    0.60
   0   0   8    6.78    0.47
   0   0   8    6.36    0.48
   0   0   8    6.44    0.50
   0   0   8    7.65    0.61
   0   0  -8    7.06    0.47
   0   0  -8    6.68    0.60
   0   0  -8    6.98    0.54
   0   0  -8    6.48    0.47
   0   0  -8    6.60    0.57
   0   0  -8    6.66    0.48
   0   0  -8    6.47    0.49
   0   0  -8    5.97    0.70
   0   0  -8    6.77    0.60
   0   0  -8    6.20    0.58
   0   0  -8    7.03    0.50
   0   0   9   76.44    1.57
   0   0   9   84.29    1.61
   0   0   9   78.46    1.22
   0   0   9   81.43    1.24
   0   0   9   80.36    1.26
   0   0   9   79.42    1.23
   0   0   9   79.68    1.20
   0   0   9   81.28    1.20
   0   0   9   79.50    1.21
   0   0  -9   87.64    1.25
   0   0  -9   77.35    1.25
   0   0  -9   84.90    1.57
   0   0  -9   77.86    1.26
   0   0  -9   79.11    1.24
   0   0  -9   78.41    1.32
   0   0  -9   80.87    1.23
   0   0  -9   85.67    1.35
   0   0  -9   75.42    1.64
   0   0  -9   76.46    1.55
   0   0  10   77.07    1.23
   0   0  10   74.06    1.19
   0   0  10   74.38    1.22
   0   0  10   73.58    1.23
   0   0  10   74.75    1.22
   0   0  10   73.00    1.27
   0   0 -10   71.20    1.25
   0   0 -10   75.64    1.25
   0   0 -10   77.83    1.26
   0   0 -10   68.05    1.38
   0   0 -10   75.18    1.26
   0   0 -10   73.65    1.34
   0   0 -10   76.74    1.25
   0   0  11   36.07    0.91
   0   0  11   32.65    0.90
   0   0  11   37.12    0.92
   0   0 -11   35.57    1.05
   0   0 -11   35.84    0.92
   0   0 -11   35.81    0.97
   0   0 -11   37.75    0.94
   0   0 -11   33.05    0.95
   0   0 -11   37.20    0.95
   0   0 -11   31.55    1.05
   0   0  12   11.86    0.66
   0   0  12   11.83    0.74
   0   0 -12   12.06    0.69
   0   0 -12   13.07    0.82
   0   0 -12   11.16    0.76
   0   0 -12   11.72    0.75
   0   0 -12   11.30    0.83
   0   0 -12   13.19    0.76
   0   0  13   24.26    0.79
   0   0  13   23.66    0.73
   0   0 -13   23.23    0.90
   0   0 -13   23.42    0.89
   0   0 -13   25.43    0.78
   0   0 -13   23.39    0.76
   0   0  14    3.83    0.47
   0   0  14    4.03    0.47
   0   0 -14    3.49    0.57
   0   0 -14    3.36    0.60
   0   0 -14    4.56    0.49
   0   0 -14    4.52    0.50
   0   1 -15    1.15    0.46
   0   1 -15    1.94    0.46
   0  -1  15    1.73    0.36
   0  -1  15    1.69    0.42
   0  -1  15    2.00    0.38
   0   1 -14   38.49    0.96
   0   1 -14   40.29    0.98
   0  -1  14   40.40    0.84
   0  -1  14   38.13    0.85
   0  -1  14   41.50    0.93
   0   1 -13    0.04    0.69
   0   1 -13    0.45    0.55
   0   1 -13   -0.24    0.71
   0  -1  13    0.19    0.62
   0  -1  13    0.25    0.56
   0   1 -12    1.20    0.74
   0   1 -12    1.07    0.57
   0   1 -12    0.78    0.73
   0  -1  12    0.50    0.65
   0  -1  12    1.09    0.58
   0   1 -11    3.67    0.66
   0   1 -11    4.08    0.73
   0   1 -11    3.07    0.72
   0   1 -11    3.69    0.66
   0   1 -11    3.94    0.61
   0   1 -11    3.96    0.73
   0  -1  11    3.81    0.64
   0  -1  11    3.28    0.59
   0  -1  11    3.81    0.61
   0  -1  11    3.49    0.57
   0  -1  11    3.59    0.56
   0  -1  11    3.58    0.59
   0   1 -10   10.29    0.72
   0   1 -10   10.34    0.69
   0   1 -10    8.20    0.80
   0   1 -10    9.57    0.72
   0   1 -10    9.37    0.79
   0   1 -10   10.21    0.63
   0   1 -10   10.04    0.65
   0   1 -10    9.91    0.66
   0  -1  10    9.02    0.76
   0  -1  10    9.76    0.62
   0  -1  10   10.22    0.61
   0  -1  10    9.46    0.58
   0  -1  10    9.58    0.72
   0  -1  10    9.93    0.57
   0  -1  10    9.27    0.62
   0  -1  10    9.93    0.58
   0   1  -9    0.19    0.47
   0   1  -9    0.30    0.49
   0   1  -9    1.61    0.53
   0   1  -9   -0.12    0.56
   0   1  -9    0.39    0.62
   0   1  -9    0.29    0.48
   0   1  -9    0.38    0.45
   0   1  -9    0.09    0.44
   0   1  -9    0.35    0.53
   0   1  -9    0.47    0.53
   0   1  -9    0.58    0.53
   0   1  -9    1.99    0.52
   0  -1   9    0.18    0.42
   0  -1   9    0.09    0.40
   0  -1   9    0.14    0.53
   0  -1   9    0.17    0.57
   0  -1   9    0.03    0.44
   0  -1   9    0.07    0.45
   0  -1   9    0.15    0.43
   0  -1   9    0.05    0.42
   0  -1   9    0.26    0.42
   0   1  -8   -0.24    0.53
   0   1  -8    0.03    0.54
   0   1  -8    0.40    0.46
   0   1  -8    0.15    0.39
   0   1  -8    0.10    0.42
   0   1  -8    0.09    0.44
   0   1  -8    0.23    0.53
   0   1  -8   -0.13    0.44
   0   1  -8    0.31    0.48
   0   1  -8    0.91    0.42
   0   1  -8   -0.09    0.42
   0   1  -8    0.21    0.40
   0  -1   8    0.07    0.43
   0  -1   8   -0.05    0.40
   0  -1   8    0.25    0.46
   0  -1   8    0.21    0.36
   0  -1   8    0.01    0.37
   0  -1   8    0.10    0.49
   0  -1   8    0.13    0.41
   0  -1   8    0.19    0.35
   0  -1   8    0.23    0.34
   0  -1   8    0.09    0.35
   0   1  -7  198.24    2.39
   0   1  -7  183.22    2.40
   0   1  -7  206.26    2.32
   0   1  -7  185.62    2.12
   0   1  -7  181.92    2.41
   0  -1   7  200.27    2.42
   0  -1   7  190.42    2.23
   0  -1   7  203.88    2.29
   0  -1   7  200.55    2.24
   0   1  -6  510.76    4.93
   0   1  -6  499.15    5.07
   0   1  -6  496.81    5.03
   0   1  -6  515.86    5.06
   0   1  -6  511.36    4.69
   0  -1   6  485.27    5.04
   0  -1   6  469.23    4.98
   0  -1   6  534.14    4.94
   0  -1   6  525.13    4.88
   0   1  -5  942.98    8.98
   0   1  -5  994.12    8.66
   0   1  -5  955.36    8.69
   0   1  -5  965.78    8.96
   0   1  -5 1000.32    8.76
   0   1  -5  971.95    8.94
   0   1  -5  945.38    8.83
   0  -1   5  933.75    8.86
   0  -1   5  988.56    8.78
   0  -1   5  978.87    8.84
   0  -1   5  886.02    8.80
   0   1  -4    1.45    0.36
   0   1  -4    1.72    0.24
   0   1  -4    1.67    0.46
   0   1  -4    1.89    0.23
   0   1  -4    1.55    0.48
   0   1  -4    1.17    0.44
   0  -1   4    1.70    0.19
   0  -1   4    1.83    0.40
   0  -1   4    1.72    0.30
   0  -1   4    2.32    0.37
   0  -1   4    1.62    0.43
   0  -1   4    2.53    0.42
   0   1  -3 1487.98   13.02
   0   1  -3 1431.94   13.08
   0   1  -3 1447.81   13.09
   0   1  -3 1480.28   13.12
   0   1  -3 1500.80   13.13
   0   1  -3 1483.83   12.97
   0   1  -3 1479.27   12.96
   0   1  -3 1451.49   13.12
   0   1  -3 1477.15   12.95
   0  -1   3 1441.15   13.10
   0  -1   3 1475.63   12.97
   0  -1   3 1466.42   13.14
   0  -1   3 1474.42   13.14
   0  -1   3 1445.06   13.13
   0  -1   3 1430.55   13.10
   0  -1   3 1467.99   13.07
   0  -1   3 1449.46   13.07
   0  -1   3 1473.21   13.08
   0  -1   3 1457.61   12.95
   0   1  -2  271.80    2.62
   0   1  -2  275.45    2.47
   0   1  -2  270.01    2.57
   0   1  -2  268.29    2.51
   0   1  -2  268.59    2.60
   0   1  -2  280.33    2.47
   0   1  -2  273.37    2.57
   0  -1   2  279.12    2.61
   0  -1   2  269.95    2.56
   0  -1   2  255.95    2.58
   0  -1   2  277.75    2.50
   0  -1   2  287.59    2.63
   0  -1   2  269.64    2.50
   0  -1   2  276.68    2.60
   0  -1   2  273.30    2.52
   0  -1   2  277.36    2.57
   0  -1   2  279.54    2.47
   0   1  -1  556.45    5.12
   0   1  -1  576.43    5.07
   0   1  -1  548.66    5.07
   0   1  -1  590.47    5.14
   0   1  -1  577.63    5.09
   0   1  -1  575.95    5.12
   0   1  -1  541.19    5.07
   0   1  -1  575.65    5.14
   0   1  -1  499.05    5.14
   0   1  -1  569.10    5.12
   0  -1   1  585.48    5.07
   0  -1   1  542.03    5.14
   0  -1   1  592.16    5.12
   0  -1   1  590.23    5.07
   0  -1   1  573.56    5.11
   0  -1   1  575.92    5.07
   0  -1   1  598.81    5.12
   0   1   0 2329.07   18.51
   0  -1   0 2310.88   18.57
   0   1   1  422.09    4.03
   0   1   1  435.20    4.01
   0   1   1  441.47    3.97
   0   1   1  433.92    3.96
   0   1   1  442.47    3.97
   0   1   1  412.31    3.92
   0  -1  -1  449.58    3.96
   0  -1  -1  444.92    3.96
   0  -1  -1  436.36    3.93
   0  -1  -1  441.51    4.02
   0  -1  -1  434.21    4.04
   0  -1  -1  450.92    3.93
   0  -1  -1  422.08    3.88
   0  -1  -1  453.66    3.97
   0   1   2   64.39    0.81
   0   1   2   64.30    0.77
   0   1   2   59.03    0.65
   0   1   2   61.87    0.89
   0   1   2   65.14    0.78
   0   1   2   64.63    0.79
   0   1   2   62.40    0.67
   0  -1  -2   64.62    0.88
   0  -1  -2   68.31    0.82
   0  -1  -2   67.97    0.87
   0  -1  -2   73.77    0.79
   0  -1  -2   64.31    0.81
   0  -1  -2   75.53    0.80
   0  -1  -2   68.59    0.82
   0   1   3  377.80    3.35
   0   1   3  393.60    3.15
   0   1   3  371.70    3.10
   0   1   3  390.00    3.26
   0   1   3  381.77    3.25
   0   1   3  366.89    3.25
   0   1   3  404.38    3.31
   0   1   3  407.82    3.41
   0  -1  -3  398.51    3.28
   0  -1  -3  370.05    3.33
   0  -1  -3  377.88    3.26
   0  -1  -3  390.00    3.27
   0  -1  -3  396.13    3.30
   0  -1  -3  398.03    3.29
   0  -1  -3  410.43    3.35
   0   1   4    0.31    0.22
   0   1   4    0.34    0.39
   0   1   4    0.33    0.38
   0   1   4    0.31    0.09
   0   1   4    0.39    0.21
   0   1   4    0.28    0.50
   0  -1  -4    0.31    0.41
   0  -1  -4    0.37    0.47
   0  -1  -4    0.48    0.37
   0  -1  -4    0.39    0.40
   0   1   5  212.94    2.42
   0   1   5  212.17    2.39
   0   1   5  215.19    2.51
   0  -1  -5  227.10    2.32
   0  -1  -5  218.01    2.41
   0  -1  -5  220.65    2.50
   0  -1  -5  224.29    2.39
   0   1   6    2.12    0.56
   0   1   6    2.42    0.43
   0   1   6    1.58    0.46
   0   1   6    2.22    0.27
   0  -1  -6    1.68    0.49
   0  -1  -6    2.07    0.37
   0  -1  -6    1.87    0.49
   0  -1  -6    2.03    0.53
   0  -1  -6    1.92    0.48
   0   1   7    7.09    0.40
   0   1   7    6.62    0.45
   0   1   7    6.82    0.41
   0   1   7    6.58    0.46
   0   1   7    6.34    0.58
   0   1   7    6.57    0.48
   0   1   7    6.86    0.41
   0   1   7    6.66    0.43
   0   1   7    7.29    0.44
   0   1   7    6.46    0.55
   0   1   7    7.15    0.65
   0   1   7    6.66    0.40
   0  -1  -7    6.05    0.63
   0  -1  -7    6.20    0.54
   0  -1  -7    7.43    0.44
   0  -1  -7    6.82    0.59
   0  -1  -7    7.06    0.44
   0  -1  -7    6.01    0.57
   0  -1  -7    7.08    0.44
   0   1   8   22.05    0.83
   0   1   8   22.41    0.61
   0   1   8   21.37    0.67
   0   1   8   20.45    0.84
   0   1   8   22.39    0.62
   0   1   8   23.46    0.62
   0   1   8   22.98    0.67
   0   1   8   22.58    0.70
   0   1   8   21.62    0.92
   0   1   8   23.10    0.67
   0   1   8   23.43    0.63
   0  -1  -8   21.85    0.92
   0  -1  -8   22.24    0.67
   0  -1  -8   22.39    0.64
   0  -1  -8   21.67    0.67
   0  -1  -8   21.12    0.83
   0   1   9   18.31    0.87
   0   1   9   18.22    0.84
   0   1   9   18.88    0.96
   0   1   9   20.75    0.64
   0   1   9   21.36    0.66
   0   1   9   19.55    0.75
   0   1   9   21.05    0.73
   0   1   9   20.54    0.75
   0   1   9   20.86    0.64
   0   1   9   21.56    0.69
   0  -1  -9   21.73    0.74
   0  -1  -9   20.68    0.83
   0  -1  -9   19.48    0.79
   0  -1  -9   18.07    0.97
   0  -1  -9   20.32    0.71
   0  -1  -9   20.94    0.77
   0  -1  -9   18.30    0.87
   0  -1  -9   19.98    0.72
   0   1  10  109.19    1.63
   0   1  10  120.10    1.65
   0   1  10  116.03    1.62
   0   1  10  113.97    1.68
   0   1  10  119.88    1.58
   0  -1 -10  122.34    1.65
   0  -1 -10  122.70    1.69
   0  -1 -10  113.11    1.78
   0  -1 -10  114.63    1.62
   0  -1 -10  109.58    1.74
   0  -1 -10  107.62    1.62
   0   1  11    5.46    0.57
   0   1  11    5.72    0.63
   0   1  11    6.07    0.63
   0   1  11    5.71    0.57
   0  -1 -11    5.79    0.60
   0  -1 -11    5.64    0.80
   0  -1 -11    5.86    0.62
   0  -1 -11    4.83    0.78
   0  -1 -11    5.26    0.70
   0  -1 -11    6.01    0.74
   0   1  12    0.73    0.53
   0   1  12    1.14    0.50
   0   1  12    1.22    0.58
   0  -1 -12    1.35    0.53
   0  -1 -12    1.24    0.69
   0  -1 -12    0.86    0.52
   0  -1 -12    1.04    0.68
   0  -1 -12    1.36    0.72
   0   1  13    0.60    0.43
   0   1  13    0.22    0.46
   0   1  13    0.05    0.44
   0  -1 -13    0.37    0.47
   0  -1 -13    0.24    0.47
   0  -1 -13    0.39    0.60
   0  -1 -13    0.19    0.58
   0   1  14   49.65    0.76
   0   1  14   47.49    0.73
   0  -1 -14   44.65    0.74
   0  -1 -14   51.35    0.75
   0  -1 -14   47.20    0.85
   0   2 -15    0.44    0.49
   0   2 -15    0.28    0.43
   0   2 -15    0.12    0.44
   0   2 -15    0.38    0.49
   0  -2  15    0.14    0.33
   0  -2  15    0.22    0.48
   0  -2  15    0.45    0.43
   0   2 -14   10.98    0.65
   0   2 -14   11.82    0.64
   0   2 -14   11.83    0.72
   0   2 -14   11.70    0.66
   0   2 -14   11.45    0.74
   0  -2  14   11.37    0.59
   0  -2  14   11.47    0.70
   0  -2  14   11.11    0.53
   0   2 -13   -0.08    0.60
   0   2 -13   -0.13    0.70
   0   2 -13    0.53    0.68
   0   2 -13    0.45    0.59
   0   2 -13    0.44    0.60
   0  -2  13    0.53    0.66
   0  -2  13    0.52    0.57
   0  -2  13    0.14    0.53
   0   2 -12   77.53    1.37
   0   2 -12   74.01    1.28
   0   2 -12   74.64    1.44
   0   2 -12   73.31    1.29
   0   2 -12   77.15    1.42
   0  -2  12   70.79    1.24
   0  -2  12   70.21    1.34
   0  -2  12   71.82    1.22
   0   2 -11    8.15    0.64
   0   2 -11    8.44    0.63
   0   2 -11    7.13    0.77
   0   2 -11    8.43    0.74
   0   2 -11    8.24    0.69
   0  -2  11    7.78    0.64
   0  -2  11    8.11    0.52
   0  -2  11    7.54    0.65
   0  -2  11    7.84    0.61
   0  -2  11    8.45    0.61
   0  -2  11    8.00    0.64
   0   2 -10    0.93    0.54
   0   2 -10    0.57    0.60
   0   2 -10    0.24    0.61
   0   2 -10    0.70    0.61
   0   2 -10    0.49    0.57
   0   2 -10    1.04    0.63
   0   2 -10    0.57    0.49
   0   2 -10    0.71    0.51
   0   2 -10    0.21    0.68
   0  -2  10    0.70    0.45
   0  -2  10    0.86    0.54
   0  -2  10    0.69    0.42
   0  -2  10    1.17    0.48
   0  -2  10    0.82    0.48
   0  -2  10    0.93    0.50
   0  -2  10    0.75    0.49
   0  -2  10    0.45    0.47
   0   2  -9   74.20    1.14
   0   2  -9   69.89    1.52
   0   2  -9   73.69    1.12
   0   2  -9   77.93    1.26
   0   2  -9   73.31    1.57
   0   2  -9   81.06    1.59
   0   2  -9   75.42    1.12
   0   2  -9   73.99    1.21
   0   2  -9   80.92    1.27
   0   2  -9   72.31    1.14
   0  -2   9   77.01    1.49
   0  -2   9   74.37    1.12
   0  -2   9   73.79    1.13
   0  -2   9   81.07    1.36
   0  -2   9   73.33    1.11
   0  -2   9   67.97    1.12
   0  -2   9   75.71    1.41
   0  -2   9   72.14    1.14
   0  -2   9   74.91    1.12
   0  -2   9   72.89    1.12
   0   2  -8    0.44    0.54
   0   2  -8    0.65    0.47
   0   2  -8    0.55    0.40
   0   2  -8    0.71    0.59
   0   2  -8    0.62    0.43
   0   2  -8    0.61    0.39
   0   2  -8    0.97    0.46
   0   2  -8    0.43    0.42
   0   2  -8    0.53    0.56
   0   2  -8    0.66    0.43
   0   2  -8    0.70    0.38
   0  -2   8    0.92    0.39
   0  -2   8    0.66    0.35
   0  -2   8    0.68    0.48
   0  -2   8    0.85    0.47
   0  -2   8    1.87    0.36
   0  -2   8    0.78    0.38
   0  -2   8    0.55    0.37
   0  -2   8    0.59    0.36
   0  -2   8    0.69    0.36
   0  -2   8    0.75    0.40
   0   2  -7  449.65    4.59
   0   2  -7  428.88    4.62
   0   2  -7  430.50    4.62
   0  -2   7  419.32    4.18
   0  -2   7  440.08    4.50
   0  -2   7  448.31    4.51
   0  -2   7  448.63    4.47
   0  -2   7  443.10    4.56
   0   2  -6  360.14    3.35
   0   2  -6  365.24    3.80
   0   2  -6  328.45    3.77
   0   2  -6  346.04    3.82
   0  -2   6  357.69    3.67
   0  -2   6  378.10    3.72
   0  -2   6  377.86    3.68
   0  -2   6  342.59    3.70
   0  -2   6  359.04    3.40
   0  -2   6  352.32    3.76
   0   2  -5   34.63    0.83
   0   2  -5   34.84    0.50
   0   2  -5   30.12    0.83
   0   2  -5   32.57    0.44
   0   2  -5   32.38    0.55
   0  -2   5   33.37    0.48
   0  -2   5   33.20    0.75
   0  -2   5   32.29    0.73
   0  -2   5   32.32    0.72
   0  -2   5   31.14    0.66
   0  -2   5   34.27    0.74
   0  -2   5   31.77    0.47
   0   2  -4  424.28    3.87
   0   2  -4  415.42    3.86
   0   2  -4  435.13    4.15
   0   2  -4  428.29    4.13
   0  -2   4  422.05    3.85
   0  -2   4  402.53    3.76
   0  -2   4  417.83    3.99
   0  -2   4  435.65    4.08
   0  -2   4  403.22    4.06
   0  -2   4  430.41    4.07
   0   2  -3  273.15    3.00
   0   2  -3  298.46    2.98
   0   2  -3  306.44    2.84
   0   2  -3  294.14    2.99
   0   2  -3  310.33    2.82
   0   2  -3  304.74    2.91
   0   2  -3  303.94    2.84
   0   2  -3  311.71    2.88
   0  -2   3  303.16    2.80
   0  -2   3  270.61    2.92
   0  -2   3  300.73    2.91
   0  -2   3  316.15    2.77
   0  -2   3  298.42    2.97
   0  -2   3  295.89    2.82
   0  -2   3  273.16    2.67
   0  -2   3  314.53    2.86
   0  -2   3  303.48    2.76
   0  -2   3  285.25    2.69
   0  -2   3  303.18    2.92
   0   2  -2   21.76    0.48
   0   2  -2   20.74    0.55
   0   2  -2   20.55    0.34
   0   2  -2   17.91    0.58
   0  -2   2   19.35    0.43
   0  -2   2   20.64    0.33
   0  -2   2   19.43    0.49
   0  -2   2   20.41    0.51
   0  -2   2   19.82    0.34
   0  -2   2   19.37    0.36
   0  -2   2   22.43    0.48
   0  -2   2   20.11    0.35
   0  -2   2   20.97    0.49
   0  -2   2   20.32    0.49
   0  -2   2   19.14    0.44
   0   2  -1 1396.83   12.66
   0   2  -1 1453.84   12.67
   0   2  -1 1387.00   12.59
   0  -2   1 1419.21   12.52
   0  -2   1 1415.58   12.64
   0  -2   1 1431.90   12.70
   0  -2   1 1406.28   12.66
   0  -2   1 1415.70   12.58
   0  -2   1 1382.69   12.61
   0  -2   1 1431.47   12.61
   0  -2   1 1433.00   12.60
   0  -2   1 1435.00   12.66
   0  -2   1 1421.64   12.57
   0   2   0 1429.52   12.79
   0   2   0 1393.34   12.90
   0   2   0 1407.65   12.85
   0   2   0 1419.03   12.80
   0  -2   0 1364.73   12.68
   0  -2   0 1424.53   12.84
   0  -2   0 1428.55   12.79
   0  -2   0 1461.74   12.76
   0  -2   0 1435.77   12.73
   0  -2   0 1475.95   12.78
   0  -2   0 1442.78   12.88
   0  -2   0 1438.88   12.91
   0  -2   0 1388.47   12.81
   0   2   1    2.29    0.31
   0   2   1    2.67    0.40
   0   2   1    3.06    0.17
   0   2   1    2.05    0.53
   0   2   1    1.62    0.28
   0  -2  -1    2.31    0.18
   0  -2  -1    2.48    0.36
   0  -2  -1    2.41    0.16
   0  -2  -1    2.76    0.22
   0  -2  -1    2.76    0.33
   0  -2  -1    2.52    0.23
   0  -2  -1    2.67    0.32
   0   2   2  186.56    2.07
   0   2   2  200.30    2.01
   0   2   2  202.83    2.26
   0   2   2  210.71    2.12
   0   2   2  202.27    2.26
   0   2   2  197.89    2.07
   0  -2  -2  187.66    2.16
   0  -2  -2  209.28    2.02
   0  -2  -2  212.06    2.02
   0  -2  -2  210.06    2.08
   0  -2  -2  215.62    2.12
   0  -2  -2  216.12    2.11
   0   2   3  114.79    1.60
   0   2   3  117.61    1.37
   0   2   3  123.05    1.45
   0  -2  -3  122.59    1.39
   0  -2  -3  131.15    1.46
   0  -2  -3  119.36    1.38
   0  -2  -3  109.56    1.50
   0  -2  -3  124.85    1.43
   0   2   4   29.30    0.61
   0   2   4   27.70    0.69
   0  -2  -4   27.91    0.68
   0  -2  -4   26.92    0.68
   0  -2  -4   27.62    0.75
   0   2   5  110.02    1.46
   0   2   5  105.07    1.50
   0  -2  -5  103.38    1.62
   0  -2  -5  110.73    1.50
   0  -2  -5  107.01    1.51
   0  -2  -5  105.94    1.51
   0   2   6    0.61    0.35
   0   2   6    0.87    0.41
   0   2   6    0.90    0.38
   0   2   6    0.69    0.43
   0   2   6    0.68    0.39
   0   2   6    0.74    0.34
   0   2   6    0.95    0.58
   0   2   6    0.67    0.32
   0  -2  -6    0.74    0.47
   0  -2  -6    0.98    0.48
   0  -2  -6    0.57    0.35
   0  -2  -6    0.57    0.38
   0  -2  -6    0.58    0.54
   0  -2  -6    0.69    0.43
   0   2   7   79.38    1.08
   0   2   7   77.72    1.34
   0   2   7   76.22    1.13
   0   2   7   75.97    1.23
   0   2   7   70.57    1.41
   0   2   7   78.57    1.10
   0   2   7   77.09    1.15
   0   2   7   79.19    1.19
   0   2   7   82.96    1.61
   0  -2  -7   74.96    1.14
   0  -2  -7   67.55    1.47
   0  -2  -7   77.29    1.31
   0  -2  -7   78.73    1.13
   0   2   8   90.95    1.35
   0   2   8   86.27    1.81
   0   2   8   92.57    1.26
   0   2   8   92.99    1.33
   0   2   8   94.32    1.28
   0   2   8   91.77    1.36
   0   2   8   88.61    1.41
   0  -2  -8   97.45    1.35
   0  -2  -8   96.05    1.32
   0  -2  -8   92.70    1.34
   0   2   9   65.42    1.12
   0   2   9   63.28    1.14
   0   2   9   62.49    1.13
   0   2   9   66.57    1.18
   0   2   9   62.44    1.05
   0  -2  -9   64.47    1.12
   0  -2  -9   60.17    1.31
   0  -2  -9   66.95    1.11
   0  -2  -9   60.66    1.14
   0  -2  -9   65.07    1.22
   0  -2  -9   64.39    1.19
   0   2  10  108.19    1.58
   0   2  10  109.59    1.62
   0   2  10  108.64    1.60
   0   2  10  111.03    1.54
   0  -2 -10  112.04    1.76
   0  -2 -10  113.77    1.57
   0  -2 -10  111.37    1.65
   0  -2 -10  111.35    1.57
   0  -2 -10  109.04    1.54
   0   2  11   11.34    0.67
   0   2  11   10.91    0.59
   0   2  11   11.53    0.61
   0  -2 -11   11.63    0.64
   0  -2 -11   12.40    0.76
   0  -2 -11   11.05    0.63
   0  -2 -11   11.94    0.83
   0  -2 -11   11.62    0.64
   0  -2 -11   10.25    0.81
   0  -2 -11   12.28    0.73
   0   2  12    4.48    0.43
   0   2  12    5.03    0.49
   0   2  12    5.87    0.50
   0  -2 -12    4.52    0.67
   0  -2 -12    5.16    0.67
   0  -2 -12    5.91    0.60
   0  -2 -12    4.59    0.49
   0  -2 -12    5.59    0.62
   0  -2 -12    5.13    0.48
   0   2  13    0.14    0.29
   0   2  13   -0.02    0.35
   0  -2 -13    0.04    0.32
   0  -2 -13   -0.16    0.50
   0  -2 -13   -0.13    0.32
   0  -2 -13   -0.14    0.48
   0   3 -15    3.81    0.56
   0   3 -15    4.28    0.45
   0   3 -15    4.34    0.44
   0   3 -15    4.18    0.45
   0   3 -15    3.72    0.52
   0  -3  15    4.05    0.44
   0  -3  15    4.00    0.56
   0  -3  15    3.77    0.36
   0   3 -14    0.50    0.61
   0   3 -14    0.67    0.50
   0   3 -14    0.76    0.63
   0   3 -14   -0.07    0.58
   0   3 -14    0.38    0.48
   0  -3  14    0.34    0.47
   0  -3  14    0.82    0.41
   0   3 -13   45.09    1.11
   0   3 -13   41.17    1.09
   0   3 -13   42.43    1.13
   0   3 -13   43.68    0.96
   0   3 -13   43.41    0.95
   0  -3  13   41.98    0.92
   0  -3  13   40.84    0.88
   0   3 -12  127.86    1.90
   0   3 -12  123.54    1.66
   0   3 -12  117.36    1.81
   0   3 -12  127.98    1.87
   0   3 -12  120.96    1.68
   0  -3  12  122.93    1.63
   0  -3  12  121.71    1.73
   0  -3  12  120.20    1.67
   0   3 -11    9.44    0.64
   0   3 -11    8.23    0.76
   0   3 -11    8.58    0.79
   0   3 -11   10.73    0.76
   0   3 -11    9.70    0.61
   0  -3  11    8.98    0.59
   0  -3  11    9.90    0.71
   0  -3  11    9.21    0.62
   0  -3  11    9.10    0.67
   0  -3  11    9.63    0.63
   0  -3  11    9.15    0.60
   0  -3  11    9.68    0.54
   0   3 -10    0.40    0.59
   0   3 -10    0.29    0.68
   0   3 -10    0.28    0.64
   0   3 -10   -0.12    0.64
   0   3 -10   -0.05    0.62
   0   3 -10    0.26    0.59
   0   3 -10    0.40    0.48
   0   3 -10    0.59    0.45
   0  -3  10    0.31    0.52
   0  -3  10    0.22    0.45
   0  -3  10    0.38    0.47
   0  -3  10    0.21    0.54
   0  -3  10    0.58    0.51
   0  -3  10    0.33    0.54
   0  -3  10   -0.09    0.59
   0  -3  10    0.23    0.42
   0  -3  10    0.23    0.42
   0  -3  10    0.34    0.44
   0  -3  10    0.25    0.44
   0  -3  10    0.47    0.55
   0   3  -9   28.47    0.71
   0   3  -9   26.56    0.97
   0   3  -9   29.79    1.08
   0   3  -9   30.91    0.84
   0   3  -9   26.73    1.08
   0   3  -9   29.02    0.77
   0   3  -9   32.17    0.77
   0   3  -9   31.07    0.84
   0   3  -9   28.95    0.71
   0   3  -9   27.72    1.04
   0  -3   9   29.41    0.77
   0  -3   9   29.47    0.73
   0  -3   9   30.58    0.96
   0  -3   9   31.03    0.92
   0  -3   9   28.67    0.69
   0  -3   9   29.52    0.71
   0  -3   9   29.52    0.69
   0  -3   9   29.55    0.70
   0  -3   9   29.03    0.68
   0  -3   9   28.85    0.65
   0  -3   9   29.51    0.94
   0   3  -8    7.90    0.68
   0   3  -8    8.94    0.54
   0   3  -8    7.83    0.45
   0   3  -8    7.71    0.69
   0   3  -8    7.34    0.56
   0   3  -8    7.85    0.44
   0   3  -8    6.95    0.70
   0   3  -8    8.13    0.50
   0   3  -8    8.56    0.53
   0   3  -8    8.35    0.68
   0   3  -8    7.55    0.57
   0  -3   8    7.83    0.42
   0  -3   8    7.76    0.43
   0  -3   8    7.77    0.55
   0  -3   8    8.03    0.43
   0  -3   8    7.33    0.45
   0  -3   8    7.65    0.62
   0  -3   8    7.97    0.43
   0  -3   8    8.56    0.42
   0  -3   8    8.83    0.60
   0  -3   8    8.30    0.60
   0   3  -7  626.84    5.85
   0   3  -7  544.18    6.20
   0   3  -7  629.24    6.24
   0   3  -7  634.11    6.33
   0   3  -7  644.66    6.32
   0   3  -7  659.00    5.94
   0   3  -7  606.50    5.89
   0  -3   7  588.61    6.12
   0  -3   7  610.52    6.15
   0  -3   7  628.05    6.19
   0  -3   7  601.39    6.14
   0  -3   7  601.04    6.06
   0   3  -6   47.18    1.05
   0   3  -6   47.24    1.05
   0   3  -6   45.03    1.09
   0   3  -6   48.22    0.68
   0  -3   6   45.11    0.86
   0  -3   6   46.06    1.00
   0  -3   6   46.09    1.01
   0  -3   6   47.20    0.97
   0   3  -5    9.52    0.63
   0   3  -5   10.19    0.38
   0   3  -5   10.46    0.66
   0   3  -5    8.77    0.65
   0   3  -5   10.32    0.63
   0  -3   5    9.55    0.60
   0  -3   5   10.00    0.59
   0  -3   5   10.05    0.54
   0  -3   5    9.26    0.44
   0   3  -4   47.64    0.69
   0   3  -4   48.26    0.92
   0   3  -4   47.72    0.93
   0   3  -4   47.28    0.89
   0  -3   4   49.77    0.81
   0  -3   4   47.90    0.61
   0  -3   4   46.66    0.81
   0  -3   4   46.10    0.55
   0  -3   4   46.73    0.83
   0  -3   4   41.57    0.64
   0   3  -3   11.87    0.51
   0   3  -3   10.46    0.30
   0   3  -3   12.66    0.59
   0  -3   3   11.51    0.48
   0  -3   3   11.46    0.32
   0  -3   3   11.64    0.28
   0  -3   3   11.88    0.28
   0  -3   3   10.85    0.55
   0  -3   3   11.08    0.44
   0  -3   3   11.71    0.51
   0  -3   3   11.68    0.33
   0   3  -2 1933.27   16.16
   0   3  -2 2102.41   16.35
   0   3  -2 1958.26   16.43
   0   3  -2 1975.65   16.32
   0  -3   2 1936.65   16.21
   0  -3   2 1974.49   16.16
   0  -3   2 1934.78   16.19
   0  -3   2 1998.63   16.29
   0  -3   2 1915.16   16.33
   0  -3   2 1949.36   16.29
   0  -3   2 1790.39   15.96
   0  -3   2 1957.41   16.29
   0   3  -1   18.81    0.63
   0   3  -1   19.26    0.47
   0   3  -1   17.52    0.63
   0   3  -1   18.78    0.54
   0  -3   1   20.02    0.43
   0  -3   1   19.79    0.45
   0  -3   1   20.80    0.53
   0  -3   1   19.50    0.48
   0  -3   1   20.42    0.42
   0  -3   1   20.06    0.54
   0  -3   1   19.96    0.41
   0  -3   1   19.45    0.33
   0  -3   1   19.63    0.49
   0  -3   1   20.47    0.57
   0   3   0  494.07    4.82
   0   3   0  493.61    4.91
   0   3   0  502.18    4.71
   0   3   0  486.20    4.77
   0  -3   0  497.43    4.54
   0  -3   0  495.92    4.57
   0  -3   0  516.76    4.73
   0  -3   0  504.55    4.78
   0  -3   0  507.44    4.74
   0  -3   0  505.58    4.63
   0  -3   0  502.60    4.67
   0   3   1   63.16    1.05
   0   3   1   61.52    0.88
   0  -3  -1   64.18    0.93
   0  -3  -1   62.30    0.88
   0  -3  -1   60.82    0.82
   0   3   2  245.99    2.59
   0   3   2  241.72    2.37
   0   3   2  242.58    2.79
   0   3   2  254.85    2.85
   0  -3  -2  254.61    2.58
   0  -3  -2  252.62    2.72
   0  -3  -2  265.18    2.65
   0   3   3    0.20    0.56
   0   3   3    0.14    0.53
   0   3   3    0.19    0.35
   0   3   3    0.08    0.21
   0  -3  -3    0.08    0.43
   0  -3  -3    0.37    0.38
   0  -3  -3    0.00    0.47
   0   3   4   16.75    0.58
   0   3   4   16.79    0.80
   0   3   4   16.75    0.59
   0   3   4   14.85    0.55
   0  -3  -4   15.70    0.70
   0  -3  -4   17.04    0.64
   0  -3  -4   17.10    0.61
   0   3   5   21.50    0.62
   0   3   5   20.36    0.55
   0  -3  -5   21.25    0.75
   0   3   6    6.27    0.62
   0   3   6    5.97    0.43
   0   3   6    6.47    0.53
   0   3   6    5.83    0.74
   0  -3  -6    5.71    0.69
   0  -3  -6    6.60    0.64
   0  -3  -6    5.98    0.56
   0   3   7    9.72    0.56
   0   3   7   11.07    0.51
   0   3   7   11.93    0.59
   0   3   7   10.70    0.70
   0  -3  -7   10.08    0.53
   0  -3  -7   11.24    0.55
   0   3   8  303.11    3.20
   0   3   8  295.03    3.17
   0   3   8  302.43    3.30
   0   3   8  288.73    3.10
   0  -3  -8  293.43    3.13
   0  -3  -8  291.05    3.15
   0  -3  -8  304.01    3.17
   0   3   9  406.29    4.16
   0   3   9  384.02    4.09
   0   3   9  427.59    4.31
   0  -3  -9  411.67    4.26
   0  -3  -9  410.17    4.19
   0  -3  -9  420.76    4.15
   0  -3  -9  397.81    4.16
   0  -3  -9  422.45    4.17
   0   3  10   89.82    1.29
   0   3  10   82.54    1.20
   0   3  10   94.46    1.39
   0  -3 -10   87.04    1.26
   0  -3 -10   86.29    1.27
   0  -3 -10   94.32    1.55
   0  -3 -10   84.69    1.31
   0  -3 -10   87.82    1.40
   0  -3 -10   87.68    1.36
   0   3  11    0.19    0.42
   0   3  11   -0.18    0.50
   0  -3 -11    0.40    0.55
   0  -3 -11    0.47    0.64
   0  -3 -11   -0.03    0.56
   0   3  12    1.80    0.40
   0   3  12    1.63    0.32
   0  -3 -12    1.40    0.46
   0  -3 -12    0.70    0.50
   0   4 -15    0.10    0.44
   0   4 -15    0.02    0.38
   0   4 -15    0.32    0.38
   0   4 -15    0.27    0.38
   0   4 -15    0.12    0.47
   0  -4  15   -0.07    0.48
   0  -4  15    0.20    0.38
   0   4 -14   36.04    0.77
   0   4 -14   36.65    0.90
   0   4 -14   31.66    0.79
   0   4 -14   35.32    0.78
   0   4 -14   39.92    0.97
   0   4 -14   36.88    0.95
   0  -4  14   34.01    0.80
   0  -4  14   39.03    0.93
   0   4 -13  155.79    2.08
   0   4 -13  155.45    1.92
   0   4 -13  154.63    1.92
   0  -4  13  152.75    1.92
   0  -4  13  158.72    2.04
   0   4 -12   43.68    0.92
   0   4 -12   41.80    0.95
   0   4 -12   45.36    1.16
   0   4 -12   45.01    1.10
   0  -4  12   42.12    0.97
   0  -4  12   42.15    1.05
   0  -4  12   41.19    0.95
   0   4 -11   21.98    0.91
   0   4 -11   24.48    0.78
   0   4 -11   23.33    0.95
   0   4 -11   24.48    0.74
   0   4 -11   25.58    0.76
   0   4 -11   24.85    0.97
   0  -4  11   24.67    0.77
   0  -4  11   24.34    0.75
   0  -4  11   25.81    0.83
   0  -4  11   24.28    0.73
   0  -4  11   25.63    0.75
   0   4 -10    0.19    0.62
   0   4 -10    0.28    0.47
   0   4 -10    0.36    0.45
   0   4 -10    0.18    0.51
   0   4 -10    0.38    0.62
   0   4 -10    0.02    0.58
   0   4 -10    0.24    0.65
   0  -4  10    0.03    0.44
   0  -4  10    0.43    0.49
   0  -4  10    0.52    0.46
   0  -4  10   -0.02    0.50
   0  -4  10    0.11    0.46
   0  -4  10    0.01    0.52
   0  -4  10    0.18    0.43
   0   4  -9    7.09    0.46
   0   4  -9    6.64    0.46
   0   4  -9    6.52    0.80
   0   4  -9    7.09    0.61
   0   4  -9    7.04    0.73
   0   4  -9    7.11    0.59
   0   4  -9    6.79    0.62
   0   4  -9    6.80    0.59
   0   4  -9    5.98    0.75
   0   4  -9    7.35    0.67
   0  -4   9    6.65    0.47
   0  -4   9    7.41    0.65
   0  -4   9    6.68    0.44
   0  -4   9    6.46    0.45
   0  -4   9    6.20    0.44
   0  -4   9    6.45    0.67
   0  -4   9    6.95    0.60
   0  -4   9    6.80    0.69
   0  -4   9    6.86    0.51
   0  -4   9    6.89    0.57
   0   4  -8   26.25    0.74
   0   4  -8   27.02    0.75
   0   4  -8   25.21    0.99
   0   4  -8   25.19    0.74
   0   4  -8   28.14    0.77
   0   4  -8   25.69    0.95
   0   4  -8   25.41    0.80
   0  -4   8   25.74    0.61
   0  -4   8   26.05    0.64
   0  -4   8   23.88    0.87
   0  -4   8   25.02    0.58
   0  -4   8   26.08    0.91
   0  -4   8   25.86    0.61
   0  -4   8   25.76    0.62
   0  -4   8   26.09    0.79
   0   4  -7   26.31    0.70
   0   4  -7   26.95    0.68
   0   4  -7   26.27    0.74
   0   4  -7   28.16    0.70
   0   4  -7   27.26    0.69
   0   4  -7   26.10    0.91
   0   4  -7   25.50    0.93
   0   4  -7   25.45    0.94
   0  -4   7   24.65    0.87
   0  -4   7   23.66    0.82
   0  -4   7   26.86    0.87
   0  -4   7   26.50    0.84
   0  -4   7   26.13    0.72
   0   4  -6   66.66    1.31
   0   4  -6   67.93    1.31
   0   4  -6   69.58    1.05
   0   4  -6   66.95    1.01
   0   4  -6   66.27    1.01
   0   4  -6   67.59    1.05
   0  -4   6   64.23    1.17
   0  -4   6   57.56    1.19
   0  -4   6   66.50    1.19
   0  -4   6   64.08    1.05
   0  -4   6   59.55    1.27
   0   4  -5  184.15    2.02
   0   4  -5  182.29    2.31
   0   4  -5  172.29    2.28
   0  -4   5  181.50    2.20
   0  -4   5  169.62    2.12
   0  -4   5  172.75    2.12
   0  -4   5  170.87    1.94
   0   4  -4   60.55    0.99
   0   4  -4   59.48    1.17
   0   4  -4   61.72    1.06
   0  -4   4   58.66    1.05
   0  -4   4   58.07    1.14
   0  -4   4   60.11    1.00
   0  -4   4   59.95    1.01
   0  -4   4   57.17    0.78
   0   4  -3   71.90    1.14
   0   4  -3   69.02    1.22
   0   4  -3   72.91    1.14
   0   4  -3   66.10    0.89
   0  -4   3   72.57    1.01
   0  -4   3   69.78    1.03
   0  -4   3   68.24    1.09
   0  -4   3   66.65    1.19
   0  -4   3   67.10    1.14
   0  -4   3   68.90    0.88
   0   4  -2    1.21    0.54
   0   4  -2    1.32    0.30
   0   4  -2    1.24    0.54
   0   4  -2    1.26    0.38
   0  -4   2    0.95    0.40
   0  -4   2    1.22    0.33
   0  -4   2    1.29    0.46
   0  -4   2    1.10    0.34
   0  -4   2    1.24    0.30
   0   4  -1  747.41    7.33
   0   4  -1  748.02    7.20
   0   4  -1  762.28    7.35
   0   4  -1  747.31    7.10
   0  -4   1  775.19    7.23
   0  -4   1  784.92    7.10
   0  -4   1  756.59    6.97
   0  -4   1  771.39    7.17
   0  -4   1  761.35    7.22
   0  -4   1  753.15    7.03
   0   4   0   49.92    1.00
   0   4   0   48.67    1.04
   0   4   0   48.63    0.88
   0  -4   0   50.23    0.72
   0  -4   0   50.99    0.88
   0  -4   0   49.94    0.78
   0   4   1  193.83    2.39
   0  -4  -1  196.77    2.17
   0  -4  -1  201.02    2.24
   0   4   2   72.04    1.40
   0   4   2   75.70    1.12
   0   4   2   76.96    1.42
   0   4   2   74.21    1.10
   0  -4  -2   80.03    1.25
   0  -4  -2   76.37    1.17
   0  -4  -2   77.39    1.30
   0   4   3  374.13    4.18
   0   4   3  364.62    3.69
   0   4   3  355.95    3.67
   0   4   3  364.95    4.14
   0  -4  -3  369.27    3.89
   0  -4  -3  375.15    4.03
   0   4   4    0.59    0.62
   0   4   4    0.38    0.49
   0   4   4    0.45    0.47
   0  -4  -4    0.19    0.51
   0  -4  -4    0.42    0.53
   0   4   5    0.50    0.50
   0   4   5    1.00    0.67
   0   4   5    1.18    0.58
   0  -4  -5    0.79    0.55
   0  -4  -5    1.35    0.60
   0   4   6    5.65    0.60
   0   4   7   38.01    0.79
   0  -4  -7   37.78    0.86
   0   4   8    3.90    0.75
   0   4   8    3.66    0.44
   0   4   8    3.86    0.56
   0  -4  -8    3.47    0.60
   0  -4  -8    2.93    0.53
   0   4   9  225.07    2.55
   0   4   9  198.36    2.27
   0  -4  -9  226.38    2.58
   0  -4  -9  217.15    2.45
   0  -4  -9  210.17    2.39
   0  -4  -9  226.16    2.64
   0  -4  -9  196.91    2.32
   0  -4 -10   50.79    0.92
   0  -4 -10   50.85    0.95
   0   4  11   28.41    0.63
   0  -4 -11   24.15    0.61
   0   5 -15   -0.03    0.44
   0   5 -15    0.02    0.40
   0  -5  15    0.12    0.43
   0   5 -14    0.38    0.58
   0   5 -14    0.96    0.53
   0   5 -14    1.06    0.64
   0  -5  14    0.64    0.50
   0  -5  14    0.73    0.39
   0   5 -13   15.92    0.57
   0   5 -13   16.35    0.57
   0   5 -13   19.03    0.87
   0   5 -13   16.96    0.59
   0   5 -13   18.38    0.78
   0   5 -13   18.71    0.85
   0  -5  13   16.59    0.61
   0  -5  13   18.11    0.73
   0   5 -12    3.97    0.48
   0   5 -12    4.18    0.72
   0   5 -12    3.54    0.46
   0   5 -12    4.71    0.68
   0   5 -12    4.61    0.74
   0   5 -12    4.17    0.56
   0   5 -12    3.39    0.46
   0  -5  12    4.10    0.58
   0  -5  12    4.89    0.59
   0  -5  12    3.76    0.51
   0   5 -11   15.58    0.84
   0   5 -11   15.20    0.88
   0   5 -11   15.39    0.73
   0   5 -11   15.59    0.81
   0  -5  11   15.20    0.67
   0  -5  11   15.32    0.73
   0   5 -10    0.10    0.66
   0   5 -10    0.23    0.66
   0   5 -10    0.07    0.68
   0   5 -10    0.37    0.60
   0   5 -10    0.24    0.63
   0  -5  10    0.47    0.57
   0  -5  10    0.29    0.43
   0  -5  10    0.46    0.46
   0   5  -9   34.71    0.92
   0   5  -9   34.59    0.97
   0   5  -9   36.42    1.25
   0   5  -9   36.54    0.97
   0   5  -9   29.69    1.19
   0   5  -9   33.20    0.89
   0   5  -9   33.47    0.93
   0  -5   9   32.55    1.12
   0  -5   9   34.58    0.77
   0  -5   9   34.43    0.85
   0   5  -8   52.05    1.02
   0   5  -8   53.36    1.08
   0   5  -8   50.49    1.40
   0   5  -8   51.84    1.37
   0   5  -8   51.93    1.01
   0   5  -8   52.20    1.00
   0   5  -8   46.67    1.05
   0  -5   8   48.02    1.25
   0  -5   8   51.81    1.28
   0   5  -7    9.67    0.65
   0   5  -7   10.28    0.57
   0   5  -7   10.17    0.59
   0   5  -7   10.20    0.61
   0   5  -7    8.72    0.53
   0   5  -7   10.01    0.78
   0  -5   7    9.84    0.69
   0  -5   7    9.04    0.68
   0  -5   7    9.87    0.66
   0   5  -6   46.56    0.90
   0   5  -6   43.85    1.06
   0   5  -6   46.51    0.87
   0   5  -6   43.91    0.91
   0   5  -6   45.15    1.19
   0   5  -6   44.01    0.94
   0  -5   6   44.79    1.10
   0  -5   6   47.42    1.05
   0  -5   6   42.98    1.03
   0   5  -5   18.03    0.65
   0   5  -5   16.91    0.67
   0   5  -5   17.62    0.69
   0   5  -5   17.02    0.62
   0   5  -5   18.21    0.58
   0   5  -5   19.12    0.82
   0   5  -5   18.63    0.63
   0  -5   5   16.57    0.67
   0  -5   5   17.00    0.76
   0  -5   5   17.00    0.68
   0  -5   5   15.88    0.71
   0  -5   5   16.44    0.76
   0   5  -4    1.44    0.45
   0   5  -4    1.74    0.44
   0   5  -4    1.99    0.51
   0   5  -4    1.70    0.41
   0   5  -4    1.85    0.45
   0   5  -4    1.88    0.57
   0  -5   4    1.66    0.53
   0  -5   4    1.58    0.43
   0  -5   4    1.92    0.47
   0  -5   4    1.84    0.52
   0  -5   4    1.84    0.42
   0   5  -3  125.30    1.55
   0   5  -3  127.02    1.56
   0   5  -3  130.05    1.92
   0   5  -3  129.82    1.83
   0   5  -3  129.13    1.59
   0   5  -3  126.87    1.56
   0   5  -3  130.95    1.54
   0  -5   3  131.48    1.77
   0  -5   3  126.02    1.79
   0  -5   3  128.12    1.84
   0  -5   3  129.98    1.78
   0  -5   3  130.21    1.66
   0   5  -2   57.92    0.93
   0   5  -2   55.10    1.19
   0   5  -2   55.45    0.92
   0   5  -2   58.65    1.19
   0   5  -2   54.15    0.91
   0   5  -2   60.07    0.95
   0   5  -2   54.59    0.99
   0  -5   2   57.60    1.13
   0  -5   2   60.85    1.08
   0  -5   2   57.32    1.00
   0   5  -1   15.22    0.56
   0   5  -1   14.96    0.57
   0   5  -1   15.23    0.54
   0   5  -1   13.68    0.53
   0   5  -1   15.26    0.76
   0   5  -1   14.66    0.67
   0  -5   1   15.66    0.67
   0  -5   1   14.97    0.66
   0  -5   1   16.98    0.64
   0   5   0  202.19    2.24
   0   5   0  196.92    2.21
   0   5   0  207.43    2.59
   0   5   0  198.66    2.28
   0   5   0  194.73    2.18
   0   5   0  202.16    2.72
   0  -5   0  215.18    2.44
   0  -5   0  214.52    2.55
   0   5   1  105.13    1.74
   0   5   1   92.50    1.38
   0   5   1   98.11    1.33
   0   5   1   95.98    1.34
   0   5   1   97.20    1.31
   0   5   1   92.51    1.76
   0  -5  -1  107.08    1.60
   0  -5  -1  101.01    1.63
   0   5   2   67.58    1.12
   0   5   2   72.08    1.51
   0  -5  -2   69.50    1.38
   0   5   3  121.29    2.13
   0   5   3  117.85    1.62
   0  -5  -3  121.35    1.99
   0   5   4   62.59    1.23
   0   5   4   71.01    1.25
   0   5   5   11.09    0.77
   0   5   5   12.51    0.73
   0   5   6    5.36    0.73
   0   5   6    5.73    0.64
   0   5   7    0.42    0.55
   0   5   7    0.76    0.72
   0  -5  -7    0.68    0.54
   0   5   8  143.23    1.77
   0  -5  -8  145.24    1.79
   0   5   9    4.35    0.57
   0  -5  -9    3.88    0.60
   0  -5  -9    4.13    0.50
   0  -5  -9    3.05    0.60
   0  -5  -9    3.71    0.45
   0  -5 -10    6.35    0.40
   0  -5 -10    6.75    0.48
   0   6 -15    5.36    0.43
   0   6 -15    4.77    0.35
   0  -6  15    6.05    0.34
   0  -6  15    5.84    0.40
   0  -6  15    5.38    0.33
   0   6 -14    1.57    0.52
   0   6 -14    1.42    0.45
   0  -6  14    1.62    0.45
   0   6 -13   15.52    0.74
   0   6 -13   13.88    0.68
   0  -6  13   15.26    0.64
   0   6 -12    5.22    0.63
   0   6 -12    5.10    0.74
   0   6 -12    5.28    0.60
   0   6 -12    5.10    0.70
   0  -6  12    5.27    0.57
   0   6 -11    5.12    0.68
   0   6 -11    4.86    0.65
   0   6 -11    5.44    0.75
   0   6 -11    5.43    0.67
   0  -6  11    5.31    0.58
   0   6 -10   24.43    0.95
   0   6 -10   23.85    0.84
   0   6 -10   22.11    0.82
   0   6 -10   23.37    0.84
   0  -6  10   22.31    0.74
   0   6  -9   96.28    1.54
   0   6  -9   99.71    1.61
   0   6  -9   95.30    1.47
   0   6  -9  100.99    1.62
   0   6  -9   98.28    1.54
   0  -6   9  102.28    1.43
   0   6  -8   13.89    0.70
   0   6  -8   11.90    0.62
   0   6  -8   12.56    0.77
   0   6  -8   14.24    0.77
   0   6  -7    4.69    0.68
   0   6  -7    4.98    0.76
   0   6  -7    5.15    0.63
   0   6  -7    4.73    0.58
   0   6  -7    4.14    0.63
   0  -6   7    4.39    0.62
   0  -6   7    4.20    0.71
   0  -6   7    4.62    0.64
   0   6  -6   21.45    0.82
   0   6  -6   21.07    0.95
   0   6  -6   20.01    0.79
   0   6  -6   21.88    0.75
   0   6  -6   19.38    0.79
   0   6  -6   21.34    0.72
   0  -6   6   18.97    0.87
   0  -6   6   20.73    0.90
   0  -6   6   20.15    0.81
   0   6  -5   16.68    0.66
   0   6  -5   16.63    0.73
   0   6  -5   17.02    0.86
   0   6  -5   17.72    0.63
   0  -6   5   16.35    0.79
   0  -6   5   16.56    0.80
   0  -6   5   15.43    0.78
   0   6  -4   28.70    0.79
   0   6  -4   29.81    0.81
   0   6  -4   28.61    0.72
   0   6  -4   30.09    1.02
   0   6  -4   28.53    0.95
   0   6  -4   28.96    0.74
   0   6  -4   28.69    0.76
   0  -6   4   28.38    0.91
   0  -6   4   28.75    0.95
   0  -6   4   29.08    0.89
   0   6  -3   87.62    1.32
   0   6  -3   88.31    1.28
   0   6  -3   87.84    1.28
   0   6  -3   91.35    1.71
   0   6  -3   89.28    1.66
   0   6  -3   86.59    1.30
   0   6  -3   87.43    1.29
   0  -6   3   91.26    1.56
   0  -6   3   86.85    1.59
   0   6  -2   45.36    0.91
   0   6  -2   45.86    0.93
   0   6  -2   43.51    0.90
   0   6  -2   45.59    1.24
   0   6  -2   45.58    0.92
   0  -6   2   46.86    1.15
   0  -6   2   47.16    1.17
   0   6  -1    3.05    0.67
   0   6  -1    3.18    0.56
   0   6  -1    2.81    0.53
   0   6  -1    2.52    0.51
   0  -6   1    2.82    0.56
   0  -6   1    3.57    0.56
   0   6   0    0.23    0.53
   0   6   0    0.32    0.64
   0   6   0    0.41    0.51
   0   6   0    0.71    0.56
   0  -6   0    0.41    0.57
   0  -6   0    0.70    0.53
   0   6   1   74.44    1.20
   0   6   1   75.10    1.21
   0   6   1   71.39    1.30
   0   6   2  245.78    2.70
   0   6   2  237.02    2.74
   0   6   3   34.50    0.93
   0   6   3   35.11    1.03
   0   6   4    1.10    0.61
   0   6   4    1.49    0.69
   0   6   5    4.00    0.67
   0   6   5    3.79    0.69
   0   6   6    0.59    0.62
   0   6   6   -0.04    0.55
   0   6   7    2.15    0.55
   0   6   7    1.69    0.49
   0   6   8    5.45    0.50
   0   6   8    4.93    0.39
   0  -6  -8    4.18    0.50
   0  -6  -8    4.86    0.42
   0  -6  -8    4.20    0.55
   0   7 -14   39.27    0.68
   0   7 -14   39.21    0.75
   0   7 -13   12.30    0.64
   0   7 -13   11.64    0.52
   0   7 -13   12.10    0.53
   0   7 -12   16.55    0.74
   0   7 -12   15.28    0.67
   0   7 -12   17.62    0.68
   0   7 -11   14.45    0.78
   0   7 -11   14.71    0.71
   0   7 -11   14.71    0.71
   0   7 -10    4.38    0.61
   0   7 -10    4.15    0.67
   0   7 -10    3.37    0.72
   0   7  -9   54.29    1.17
   0   7  -9   54.62    1.16
   0   7  -9   52.56    1.08
   0   7  -8   30.80    0.87
   0   7  -8   29.75    1.02
   0   7  -8   28.83    0.95
   0   7  -8   32.56    0.95
   0   7  -7   10.63    0.73
   0   7  -7   11.35    0.67
   0   7  -7   12.78    0.84
   0   7  -7   10.94    0.79
   0   7  -6   40.26    0.91
   0   7  -6   40.54    1.05
   0   7  -6   39.56    0.98
   0   7  -5  215.31    2.50
   0   7  -5  210.45    2.53
   0   7  -5  215.95    2.46
   0   7  -4   34.14    0.85
   0   7  -4   31.95    0.91
   0   7  -4   32.27    0.84
   0   7  -4   32.54    0.89
   0   7  -4   33.74    0.88
   0   7  -3  204.25    2.45
   0   7  -3  203.30    2.44
   0   7  -3  203.59    2.43
   0   7  -3  210.35    2.41
   0   7  -2   16.64    0.77
   0   7  -2   16.35    0.74
   0   7  -2   15.55    0.74
   0   7  -1    2.81    0.63
   0   7  -1    3.54    0.67
   0   7  -1    2.83    0.64
   0   7   0    2.62    0.68
   0   7   0    2.74    0.61
   0   7   0    2.36    0.65
   0   7   1   35.43    1.03
   0   7   1   31.00    0.80
   0   7   1   34.07    1.00
   0   7   1   30.48    0.87
   0   7   2   10.13    0.83
   0   7   2   12.64    0.64
   0   7   3    0.10    0.52
   0   7   3    0.33    0.68
   0   7   4    5.36    0.66
   0   7   4    5.10    0.59
   0   7   5    0.97    0.51
   0   7   5    0.77    0.54
   0   7   6    0.06    0.43
   0   7   6    0.03    0.42
   0  -7  -6    0.00    0.34
   0   8 -13    3.43    0.36
   0   8 -13    3.42    0.40
   0  -8  13    4.35    0.38
   0   8 -12    0.23    0.46
   0   8 -12    0.05    0.37
   0   8 -12    0.11    0.44
   0   8 -11  202.23    2.25
   0   8 -11  208.46    2.22
   0   8 -10   41.24    0.95
   0   8 -10   42.35    0.95
   0   8 -10   40.67    0.87
   0   8  -9  175.90    2.11
   0   8  -9  177.54    2.19
   0   8  -9  175.23    2.17
   0   8  -8    0.83    0.60
   0   8  -8    0.51    0.54
   0   8  -8    0.55    0.71
   0   8  -7   29.99    0.89
   0   8  -7   32.58    0.83
   0   8  -6    0.17    0.71
   0   8  -6    0.09    0.60
   0   8  -6   -0.22    0.54
   0   8  -5    0.08    0.52
   0   8  -5    0.32    0.61
   0   8  -5    0.01    0.71
   0   8  -4   72.72    1.24
   0   8  -4   70.85    1.28
   0   8  -3    5.11    0.71
   0   8  -3    4.76    0.60
   0   8  -3    6.08    0.66
   0   8  -2   11.92    0.73
   0   8  -2   13.07    0.74
   0   8  -2   12.54    0.69
   0   8  -1   11.69    0.73
   0   8  -1   10.35    0.71
   0   8  -1   10.09    0.68
   0   8   0    6.35    0.69
   0   8   0    6.78    0.71
   0   8   0    6.09    0.61
   0   8   1    3.95    0.66
   0   8   1    3.99    0.67
   0   8   2    0.03    0.57
   0   8   4    0.34    0.44
   0   9 -11   63.94    0.91
   0  -9  11   60.69    0.88
   0   9 -10  260.52    2.52
   0   9 -10  262.51    2.61
   0   9  -9   36.03    0.78
   0   9  -9   38.33    0.85
   0   9  -8   16.67    0.63
   0   9  -7   14.60    0.62
   0   9  -6    1.01    0.55
   0   9  -6    0.81    0.62
   0   9  -5   96.46    1.40
   0   9  -5   91.50    1.37
   0   9  -4   24.51    0.75
   0   9  -4   24.78    0.79
   0   9  -3    3.12    0.55
   0   9  -3    2.91    0.58
   0   9  -3    2.72    0.49
   0   9  -2   12.73    0.59
   0   9  -2   13.68    0.62
   0   9  -2   14.70    0.68
   0   9  -1    9.83    0.58
   0   9  -1    8.80    0.63
   0   9   0   49.78    0.88
   0   9   1   17.25    0.57
   0  10  -6   -0.16    0.41
   0  10  -6   -0.08    0.36
   0  10  -5    1.69    0.42
   0  10  -5    1.78    0.39
  -1  10  -1   33.86    0.60
  -1  10  -2    0.13    0.41
  -1  10  -3    0.21    0.39
  -1  10  -3    0.61    0.43
  -1  10  -4    4.01    0.47
  -1  10  -4    5.24    0.47
  -1  10  -5    7.33    0.51
  -1  10  -5    8.16    0.49
  -1  10  -6    0.14    0.47
  -1  10  -6    0.06    0.40
  -1  10  -7    6.97    0.44
  -1  10  -7    6.47    0.52
  -1  10  -8   14.29    0.57
  -1  10  -8   15.62    0.47
  -1  10  -9    0.10    0.30
  -1   9   3    7.48    0.45
  -1   9   2   22.83    0.67
  -1   9   1   64.74    1.08
  -1   9   0    5.65    0.60
  -1   9   0    5.58    0.58
  -1   9  -1   32.25    0.75
  -1   9  -1   36.83    0.85
  -1   9  -2   57.13    1.05
  -1   9  -2   56.54    1.03
  -1   9  -3    8.76    0.65
  -1   9  -3    9.30    0.55
  -1   9  -3    9.95    0.66
  -1   9  -4    2.53    0.61
  -1   9  -4    2.06    0.55
  -1   9  -5    3.79    0.56
  -1   9  -5    3.96    0.67
  -1   9  -6    3.73    0.67
  -1   9  -6    4.25    0.54
  -1   9  -7    0.77    0.65
  -1   9  -7    0.74    0.54
  -1   9  -8    7.46    0.57
  -1   9  -9   10.79    0.55
  -1   9 -10  214.94    2.35
  -1   9 -10  206.88    2.28
  -1   9 -11   15.25    0.52
  -1   9 -11   16.85    0.60
  -1   9 -12    3.81    0.31
  -1   9 -12    4.06    0.41
  -1   8   5   26.24    0.66
  -1   8   5   23.88    0.61
  -1   8   4    5.58    0.53
  -1   8   3    4.27    0.53
  -1   8   2    2.15    0.51
  -1   8   2    2.72    0.70
  -1   8   1  218.36    2.58
  -1   8   1  216.44    2.59
  -1   8   0   28.32    0.91
  -1   8   0   25.72    0.78
  -1   8  -1    7.36    0.68
  -1   8  -1    6.12    0.63
  -1   8  -1    6.79    0.70
  -1   8  -2   16.28    0.72
  -1   8  -2   16.93    0.74
  -1   8  -2   15.35    0.72
  -1   8  -3   57.54    1.10
  -1   8  -3   60.98    1.14
  -1   8  -3   59.75    1.15
  -1   8  -4    1.33    0.65
  -1   8  -4    1.92    0.55
  -1   8  -4    1.92    0.58
  -1   8  -5    0.35    0.58
  -1   8  -5   -0.07    0.46
  -1   8  -5   -0.53    0.69
  -1   8  -5    0.22    0.65
  -1   8  -6    0.75    0.71
  -1   8  -6    0.13    0.49
  -1   8  -6    0.09    0.57
  -1   8  -6    0.40    0.70
  -1   8  -7   40.42    0.93
  -1   8  -7   38.06    0.85
  -1   8  -7   38.94    1.06
  -1   8  -8   74.59    1.25
  -1   8  -8   70.16    1.14
  -1   8  -8   71.77    1.37
  -1   8  -9  618.12    6.20
  -1   8  -9  623.00    6.15
  -1   8 -10  135.96    1.78
  -1   8 -10  131.52    1.81
  -1   8 -11  372.36    3.83
  -1   8 -11  372.81    3.82
  -1   8 -12   82.15    1.19
  -1   8 -12   83.59    1.20
  -1   8 -13   38.63    0.70
  -1   8 -13   36.08    0.68
   1  -7  -7    0.63    0.43
  -1   7   7    0.38    0.42
  -1   7   7    0.56    0.47
  -1   7   6    9.33    0.61
  -1   7   6    9.26    0.64
  -1   7   5    8.83    0.73
  -1   7   5    8.73    0.70
  -1   7   4    1.54    0.71
  -1   7   4    1.74    0.64
  -1   7   3   68.92    1.34
  -1   7   3   63.59    1.21
  -1   7   2   31.44    0.88
  -1   7   2   33.94    1.00
  -1   7   2   32.41    1.00
  -1   7   1    5.29    0.60
  -1   7   1    5.29    0.70
  -1   7   1    5.72    0.54
  -1   7   1    4.74    0.67
  -1   7   0   18.69    0.68
  -1   7   0   16.99    0.76
  -1   7   0   16.69    0.78
  -1   7   0   17.23    0.65
  -1   7  -1    1.47    0.59
  -1   7  -1    1.53    0.55
  -1   7  -1    1.45    0.55
   1  -7   2    7.04    0.61
  -1   7  -2    7.46    0.62
  -1   7  -2    7.36    0.62
  -1   7  -2    7.65    0.59
   1  -7   3   19.68    0.87
  -1   7  -3   20.22    0.76
  -1   7  -3   20.62    0.64
  -1   7  -3   20.52    0.69
  -1   7  -3   21.38    0.73
  -1   7  -3   19.32    0.72
   1  -7   4  146.33    2.31
  -1   7  -4  148.05    1.92
  -1   7  -4  149.51    1.92
  -1   7  -4  150.96    1.89
  -1   7  -4  146.01    1.82
  -1   7  -5    7.01    0.67
  -1   7  -5    7.36    0.69
  -1   7  -5    7.18    0.54
  -1   7  -5    8.19    0.61
  -1   7  -6   57.39    1.20
  -1   7  -6   62.08    1.14
  -1   7  -6   59.52    1.21
  -1   7  -6   63.33    1.09
  -1   7  -7    1.09    0.58
  -1   7  -7    1.08    0.75
  -1   7  -7    0.94    0.48
  -1   7  -8   28.46    0.97
  -1   7  -8   27.78    0.88
  -1   7  -8   27.35    0.78
  -1   7  -9  862.88    7.98
  -1   7  -9  849.17    8.08
  -1   7  -9  838.13    8.08
   1  -7  10   22.68    0.76
  -1   7 -10   23.03    0.88
  -1   7 -10   23.26    0.73
  -1   7 -10   23.00    0.98
  -1   7 -10   22.08    0.85
  -1   7 -10   21.13    0.75
   1  -7  11  177.19    2.12
  -1   7 -11  173.82    2.15
  -1   7 -11  173.71    2.10
  -1   7 -11  178.04    2.19
  -1   7 -11  179.54    2.24
   1  -7  12   33.58    0.82
  -1   7 -12   32.50    0.84
  -1   7 -12   34.00    0.87
  -1   7 -12   31.60    0.77
  -1   7 -12   34.57    0.86
  -1   7 -13   49.20    0.90
  -1   7 -13   48.29    0.94
   1  -7  14    5.18    0.40
  -1   7 -14    4.37    0.42
   1  -6  -9   -0.23    0.42
  -1   6   9    0.11    0.45
   1  -6  -8    5.25    0.57
   1  -6  -8    5.32    0.45
  -1   6   8    6.17    0.52
   1  -6  -7   15.99    0.64
  -1   6   7   15.75    0.72
  -1   6   6    3.27    0.67
  -1   6   6    2.24    0.75
  -1   6   5    0.49    0.65
  -1   6   5    0.68    0.68
  -1   6   4   18.54    0.89
  -1   6   4   17.58    0.80
  -1   6   3    0.49    0.62
  -1   6   3    0.62    0.58
   1  -6  -2   16.71    0.83
   1  -6  -2   15.92    0.84
   1  -6  -2   16.96    0.87
  -1   6   2   16.24    0.75
  -1   6   2   16.30    0.73
  -1   6   2   16.63    0.96
  -1   6   2   15.38    0.75
   1  -6  -1   38.95    1.11
   1  -6  -1   39.55    1.09
   1  -6  -1   41.64    1.08
  -1   6   1   40.48    0.89
  -1   6   1   39.24    0.86
  -1   6   1   37.47    0.79
  -1   6   1   36.45    0.92
  -1   6   1   38.81    1.16
   1  -6   0   54.36    1.18
   1  -6   0   53.75    1.22
  -1   6   0   52.90    1.26
  -1   6   0   50.35    0.93
  -1   6   0   52.84    0.97
  -1   6   0   54.33    0.92
  -1   6   0   49.96    1.34
  -1   6   0   51.99    1.02
   1  -6   1    2.26    0.52
   1  -6   1    1.80    0.46
  -1   6  -1    1.75    0.46
  -1   6  -1    1.28    0.49
  -1   6  -1    1.82    0.48
  -1   6  -1    1.96    0.61
  -1   6  -1    1.64    0.46
   1  -6   2   19.03    0.75
   1  -6   2   19.01    0.75
   1  -6   2   19.22    0.77
  -1   6  -2   19.47    0.62
  -1   6  -2   18.39    0.63
  -1   6  -2   19.66    0.58
  -1   6  -2   17.22    0.61
  -1   6  -2   19.30    0.62
  -1   6  -2   18.08    0.82
   1  -6   3  891.62    8.83
   1  -6   3  916.97    8.70
   1  -6   3  927.34    8.68
  -1   6  -3  896.12    8.78
  -1   6  -3  906.38    8.90
  -1   6  -3  890.25    8.36
  -1   6  -3  878.61    8.33
  -1   6  -3  897.00    8.38
  -1   6  -3  898.58    8.31
  -1   6  -3  903.87    8.37
   1  -6   4   38.91    1.10
   1  -6   4   40.08    1.01
   1  -6   4   39.75    1.03
  -1   6  -4   42.59    0.79
  -1   6  -4   39.80    0.85
  -1   6  -4   40.48    0.90
  -1   6  -4   42.65    0.85
  -1   6  -4   42.52    1.12
   1  -6   5   71.54    1.32
   1  -6   5   69.78    1.48
   1  -6   5   73.71    1.39
   1  -6   5   68.79    1.40
   1  -6   5   67.20    1.37
  -1   6  -5   72.69    1.08
  -1   6  -5   71.03    1.18
  -1   6  -5   71.04    1.20
  -1   6  -5   73.40    1.48
  -1   6  -5   71.39    1.13
   1  -6   6    2.29    0.64
   1  -6   6    2.66    0.51
   1  -6   6    2.25    0.57
   1  -6   6    2.17    0.64
  -1   6  -6    2.21    0.50
  -1   6  -6    2.65    0.64
  -1   6  -6    2.16    0.58
  -1   6  -6    2.49    0.45
   1  -6   7   17.09    0.90
   1  -6   7   15.24    0.78
   1  -6   7   15.36    0.81
  -1   6  -7   17.27    0.77
  -1   6  -7   17.53    1.01
  -1   6  -7   17.24    0.89
  -1   6  -7   16.40    0.69
   1  -6   8    0.65    0.61
   1  -6   8    0.88    0.59
  -1   6  -8    0.52    0.63
  -1   6  -8    0.81    0.67
  -1   6  -8    0.39    0.65
  -1   6  -8    0.43    0.51
  -1   6  -8    0.47    0.51
  -1   6  -8    0.45    0.55
   1  -6   9   37.06    0.81
  -1   6  -9   36.99    0.89
  -1   6  -9   34.27    0.92
  -1   6  -9   37.24    1.02
  -1   6  -9   35.11    0.99
  -1   6  -9   37.40    1.00
   1  -6  10   19.89    0.70
  -1   6 -10   20.90    0.87
  -1   6 -10   20.92    0.87
  -1   6 -10   18.96    0.80
  -1   6 -10   19.32    0.83
  -1   6 -10   19.56    0.76
   1  -6  11   31.00    0.82
   1  -6  11   33.19    0.89
   1  -6  11   31.29    0.76
  -1   6 -11   33.25    0.97
  -1   6 -11   30.50    0.95
  -1   6 -11   31.89    0.98
  -1   6 -11   30.12    0.88
  -1   6 -11   29.75    0.91
   1  -6  12   33.61    0.83
   1  -6  12   36.07    0.88
  -1   6 -12   34.65    0.88
  -1   6 -12   34.26    0.90
  -1   6 -12   34.42    1.00
  -1   6 -12   35.07    0.94
   1  -6  13    8.45    0.60
  -1   6 -13    7.29    0.57
  -1   6 -13    7.83    0.53
  -1   6 -13    7.52    0.63
  -1   6 -13    8.05    0.70
   1  -6  14    1.10    0.48
  -1   6 -14    1.03    0.47
  -1   6 -14    1.15    0.55
   1  -6  15    2.37    0.38
  -1   6 -15    0.54    0.27
   1  -5 -10    1.88    0.51
   1  -5 -10    1.61    0.41
  -1   5  10    1.71    0.49
   1  -5  -9    9.28    0.68
   1  -5  -9    9.99    0.57
  -1   5   9   11.25    0.57
  -1   5   9   11.60    0.68
   1  -5  -8    4.69    0.58
  -1   5   8    5.90    0.62
  -1   5   8    6.84    0.73
  -1   5   7    0.67    0.59
  -1   5   6   26.25    0.87
  -1   5   5   39.64    0.98
  -1   5   5   37.32    0.99
   1  -5  -4    3.84    0.55
   1  -5  -4    4.07    0.64
   1  -5  -4    5.77    0.67
  -1   5   4    3.35    0.61
  -1   5   4    4.65    0.61
  -1   5   4    4.35    0.59
  -1   5   4    5.14    0.78
   1  -5  -3  258.74    3.22
   1  -5  -3  255.10    3.20
  -1   5   3  257.68    2.84
  -1   5   3  256.31    2.82
   1  -5  -2   88.66    1.46
   1  -5  -2   84.27    1.31
   1  -5  -2   83.39    1.46
  -1   5   2   75.21    1.24
  -1   5   2   79.73    1.20
  -1   5   2   87.29    1.62
  -1   5   2   82.99    1.22
   1  -5  -1    0.02    0.39
   1  -5  -1    0.08    0.44
   1  -5  -1   -0.14    0.47
  -1   5   1    0.04    0.39
  -1   5   1    0.02    0.60
  -1   5   1   -0.13    0.56
  -1   5   1    0.24    0.46
  -1   5   1    0.07    0.36
  -1   5   1    0.05    0.42
  -1   5   1    0.20    0.41
   1  -5   0    0.44    0.43
   1  -5   0    0.75    0.42
   1  -5   0    0.79    0.31
   1  -5   0    0.82    0.39
   1  -5   0    0.46    0.46
   1  -5   0    0.41    0.34
  -1   5   0    0.80    0.56
  -1   5   0    0.73    0.43
  -1   5   0    0.99    0.53
  -1   5   0    0.82    0.38
   1  -5   1   54.55    1.00
   1  -5   1   57.71    0.94
   1  -5   1   51.73    1.02
   1  -5   1   55.90    1.00
   1  -5   1   54.84    0.89
   1  -5   1   58.21    0.99
  -1   5  -1   50.76    1.14
  -1   5  -1   52.52    0.85
  -1   5  -1   53.66    1.07
   1  -5   2  362.90    3.74
   1  -5   2  364.83    3.64
   1  -5   2  377.10    3.77
   1  -5   2  372.52    3.84
   1  -5   2  377.75    3.80
   1  -5   2  361.84    3.88
   1  -5   2  358.08    3.78
  -1   5  -2  355.01    3.96
  -1   5  -2  363.95    3.93
   1  -5   3   60.06    1.10
   1  -5   3   61.54    0.96
   1  -5   3   60.70    1.04
   1  -5   3   63.57    1.00
   1  -5   3   59.06    1.16
   1  -5   3   58.95    1.09
  -1   5  -3   64.24    1.11
  -1   5  -3   63.89    1.18
  -1   5  -3   61.67    0.95
   1  -5   4   99.63    1.53
   1  -5   4  100.26    1.44
   1  -5   4  108.78    1.53
   1  -5   4  101.59    1.61
  -1   5  -4  106.95    1.46
  -1   5  -4  101.04    1.44
  -1   5  -4  106.41    1.63
  -1   5  -4  101.04    1.69
  -1   5  -4  105.33    1.38
  -1   5  -4  102.64    1.35
  -1   5  -4  107.08    1.33
   1  -5   5   34.34    0.91
   1  -5   5   34.62    0.84
   1  -5   5   37.60    0.93
   1  -5   5   34.21    0.97
  -1   5  -5   39.69    0.88
  -1   5  -5   37.90    0.84
  -1   5  -5   38.30    0.76
  -1   5  -5   36.68    0.98
   1  -5   6    0.76    0.46
   1  -5   6    0.69    0.61
   1  -5   6    0.82    0.56
   1  -5   6    1.03    0.50
  -1   5  -6    0.87    0.55
  -1   5  -6    0.85    0.50
  -1   5  -6    0.85    0.60
  -1   5  -6    0.91    0.42
  -1   5  -6    0.80    0.44
  -1   5  -6    0.84    0.40
  -1   5  -6    0.93    0.40
   1  -5   7    6.62    0.69
   1  -5   7    6.06    0.62
   1  -5   7    6.52    0.67
   1  -5   7    6.83    0.60
  -1   5  -7    7.24    0.73
  -1   5  -7    6.77    0.58
  -1   5  -7    6.98    0.50
  -1   5  -7    7.34    0.58
  -1   5  -7    7.09    0.68
  -1   5  -7    7.16    0.50
  -1   5  -7    6.99    0.53
  -1   5  -7    7.10    0.68
   1  -5   8   26.60    0.94
   1  -5   8   27.02    0.64
   1  -5   8   25.63    0.97
   1  -5   8   26.61    0.97
   1  -5   8   24.89    0.97
  -1   5  -8   27.26    1.05
  -1   5  -8   26.01    1.01
  -1   5  -8   27.59    0.75
  -1   5  -8   27.19    0.78
  -1   5  -8   27.80    0.83
  -1   5  -8   24.93    0.81
  -1   5  -8   27.10    1.07
  -1   5  -8   27.68    0.83
   1  -5   9   28.83    1.06
   1  -5   9   28.97    1.09
   1  -5   9   30.34    1.06
   1  -5   9   29.17    0.71
   1  -5   9   30.02    0.70
   1  -5   9   29.78    1.03
  -1   5  -9   31.47    0.82
  -1   5  -9   28.55    1.13
  -1   5  -9   30.09    0.89
  -1   5  -9   31.60    0.90
  -1   5  -9   30.47    0.85
  -1   5  -9   28.02    1.15
  -1   5  -9   29.37    0.88
  -1   5  -9   28.58    1.13
   1  -5  10    6.60    0.50
   1  -5  10    5.46    0.49
   1  -5  10    5.86    0.51
   1  -5  10    6.81    0.56
  -1   5 -10    6.57    0.70
  -1   5 -10    6.85    0.69
  -1   5 -10    6.05    0.71
  -1   5 -10    6.22    0.64
  -1   5 -10    4.87    0.69
   1  -5  11   40.64    0.92
   1  -5  11   45.46    0.91
   1  -5  11   45.25    0.96
   1  -5  11   43.16    0.90
   1  -5  11   40.49    0.88
   1  -5  11   46.09    1.03
  -1   5 -11   45.27    1.10
  -1   5 -11   44.59    1.08
  -1   5 -11   42.98    1.02
  -1   5 -11   41.82    1.05
  -1   5 -11   47.25    1.05
   1  -5  12   10.90    0.62
   1  -5  12   11.85    0.68
   1  -5  12   10.91    0.67
   1  -5  12   10.32    0.56
  -1   5 -12    9.23    0.53
  -1   5 -12   10.53    0.82
  -1   5 -12   10.17    0.54
  -1   5 -12   10.97    0.77
  -1   5 -12   11.79    0.70
  -1   5 -12   10.49    0.69
   1  -5  13   10.61    0.63
   1  -5  13   11.15    0.67
   1  -5  13   10.17    0.54
  -1   5 -13    8.95    0.59
  -1   5 -13    9.89    0.62
  -1   5 -13   10.31    0.79
  -1   5 -13   10.16    0.72
  -1   5 -13    9.68    0.50
  -1   5 -13    9.24    0.51
   1  -5  14    8.76    0.47
   1  -5  14    8.98    0.64
  -1   5 -14    8.72    0.54
  -1   5 -14    7.44    0.58
   1  -5  15    9.46    0.50
  -1   5 -15    8.83    0.46
   1  -4 -11   13.29    0.58
   1  -4 -11   13.65    0.69
  -1   4  11   14.37    0.60
   1  -4 -10   10.66    0.63
   1  -4 -10   10.78    0.61
   1  -4 -10   10.94    0.76
  -1   4  10   10.39    0.48
  -1   4  10   12.01    0.66
   1  -4  -9   68.61    1.34
   1  -4  -9   67.56    1.19
   1  -4  -9   69.14    1.16
  -1   4   9   73.01    1.19
  -1   4   9   63.49    1.07
  -1   4   9   74.32    1.27
   1  -4  -8  122.27    1.65
  -1   4   8  120.00    1.59
  -1   4   8  131.50    1.81
  -1   4   8  128.62    1.72
   1  -4  -7   62.34    1.11
  -1   4   7   66.17    1.23
  -1   4   7   65.07    1.18
  -1   4   7   63.05    1.02
   1  -4  -6   35.78    1.07
   1  -4  -6   34.88    1.19
   1  -4  -6   38.18    1.10
  -1   4   6   38.59    0.91
  -1   4   6   39.45    1.30
  -1   4   6   35.16    0.94
   1  -4  -5    3.89    0.63
   1  -4  -5    4.15    0.58
   1  -4  -5    4.21    0.56
  -1   4   5    4.73    0.55
   1  -4  -4  174.99    2.36
   1  -4  -4  166.67    2.25
   1  -4  -4  177.94    2.36
  -1   4   4  180.36    2.09
  -1   4   4  173.41    2.35
  -1   4   4  179.42    2.09
  -1   4   4  182.79    2.08
  -1   4   4  191.43    2.59
   1  -4  -3 1058.78    9.41
   1  -4  -3  976.37    9.41
   1  -4  -3  985.12    9.40
  -1   4   3  987.85    9.11
  -1   4   3 1042.87    9.65
  -1   4   3  946.23    9.38
  -1   4   3  939.92    9.13
  -1   4   3  986.25    9.12
   1  -4  -2  444.40    4.29
   1  -4  -2  452.43    4.61
   1  -4  -2  453.97    4.56
  -1   4   2  446.19    4.61
  -1   4   2  447.15    4.75
   1  -4  -1   72.07    1.01
   1  -4  -1   79.57    1.05
   1  -4  -1   74.96    1.10
   1  -4  -1   80.52    0.95
   1  -4  -1   75.62    1.17
  -1   4   1   75.10    1.28
  -1   4   1   70.97    1.28
  -1   4   1   72.46    1.16
   1  -4   0  460.41    3.80
   1  -4   0  461.53    4.08
   1  -4   0  461.58    4.18
   1  -4   0  470.03    4.00
   1  -4   0  481.01    3.97
   1  -4   0  450.98    4.11
  -1   4   0  468.68    4.30
  -1   4   0  461.51    4.24
  -1   4   0  448.91    4.31
   1  -4   1   84.70    1.14
   1  -4   1   84.64    0.99
   1  -4   1   87.73    0.91
   1  -4   1   79.67    1.06
   1  -4   1   86.51    1.17
   1  -4   1   83.91    1.10
   1  -4   1   84.02    1.10
  -1   4  -1   81.57    1.22
  -1   4  -1   78.99    1.25
  -1   4  -1   85.07    1.27
   1  -4   2   18.80    0.53
   1  -4   2   21.24    0.39
   1  -4   2   18.55    0.52
   1  -4   2   18.68    0.46
   1  -4   2   19.90    0.52
   1  -4   2   19.29    0.33
   1  -4   2   19.42    0.57
   1  -4   2   19.08    0.33
  -1   4  -2   19.45    0.63
  -1   4  -2   19.68    0.72
  -1   4  -2   21.16    0.71
   1  -4   3   31.86    0.61
   1  -4   3   30.32    0.53
   1  -4   3   33.95    0.71
   1  -4   3   33.30    0.57
   1  -4   3   31.53    0.75
   1  -4   3   31.68    0.67
  -1   4  -3   34.54    0.72
  -1   4  -3   32.23    0.84
  -1   4  -3   33.99    0.79
  -1   4  -3   36.45    0.71
   1  -4   4   10.63    0.36
   1  -4   4   10.45    0.40
   1  -4   4   10.78    0.43
   1  -4   4   10.82    0.56
   1  -4   4   11.06    0.55
   1  -4   4   10.43    0.58
  -1   4  -4   11.50    0.60
  -1   4  -4   10.79    0.42
  -1   4  -4   10.21    0.67
  -1   4  -4   12.72    0.60
   1  -4   5    4.06    0.54
   1  -4   5    4.13    0.50
   1  -4   5    3.96    0.53
   1  -4   5    4.64    0.59
   1  -4   5    4.30    0.40
   1  -4   5    4.13    0.38
   1  -4   5    3.68    0.29
  -1   4  -5    4.75    0.56
  -1   4  -5    4.62    0.27
  -1   4  -5    4.59    0.56
  -1   4  -5    4.40    0.61
   1  -4   6   57.83    0.99
   1  -4   6   56.84    1.22
   1  -4   6   59.59    1.11
   1  -4   6   57.05    1.15
  -1   4  -6   59.62    1.27
  -1   4  -6   58.85    1.17
  -1   4  -6   58.10    0.99
  -1   4  -6   58.39    1.21
  -1   4  -6   57.84    0.95
   1  -4   7   43.75    1.03
   1  -4   7   45.87    1.14
   1  -4   7   44.89    1.05
   1  -4   7   47.37    1.07
   1  -4   7   46.30    0.96
  -1   4  -7   45.06    1.16
  -1   4  -7   47.29    0.91
  -1   4  -7   43.77    1.11
  -1   4  -7   45.17    0.83
  -1   4  -7   45.90    0.84
  -1   4  -7   44.48    0.89
  -1   4  -7   45.11    0.88
  -1   4  -7   44.00    1.08
   1  -4   8   18.28    0.83
   1  -4   8   18.85    0.81
   1  -4   8   18.42    0.53
   1  -4   8   18.89    0.55
   1  -4   8   18.80    0.54
   1  -4   8   19.33    0.78
   1  -4   8   17.91    0.72
   1  -4   8   18.68    0.54
  -1   4  -8   18.41    0.65
  -1   4  -8   18.02    0.86
  -1   4  -8   17.33    0.91
  -1   4  -8   20.08    0.66
  -1   4  -8   17.46    0.69
  -1   4  -8   19.26    0.67
  -1   4  -8   15.44    0.84
  -1   4  -8   18.05    0.88
  -1   4  -8   19.28    0.70
   1  -4   9   86.96    1.61
   1  -4   9   80.72    1.18
   1  -4   9   80.64    1.19
   1  -4   9   81.57    1.53
   1  -4   9   84.86    1.55
   1  -4   9   82.12    1.18
   1  -4   9   82.93    1.19
   1  -4   9   82.48    1.21
   1  -4   9   81.81    1.67
   1  -4   9   81.55    1.61
  -1   4  -9   81.77    1.72
  -1   4  -9   80.97    1.31
  -1   4  -9   83.06    1.33
  -1   4  -9   84.12    1.19
  -1   4  -9   76.50    1.76
  -1   4  -9   84.83    1.29
  -1   4  -9   82.18    1.17
  -1   4  -9   84.06    1.33
  -1   4  -9   77.11    1.35
  -1   4  -9   77.35    1.65
   1  -4  10   52.71    0.96
   1  -4  10   51.78    0.98
   1  -4  10   51.39    0.94
   1  -4  10   50.76    0.96
   1  -4  10   53.65    1.08
   1  -4  10   50.04    1.04
   1  -4  10   50.00    0.95
  -1   4 -10   50.83    1.09
  -1   4 -10   54.93    1.12
  -1   4 -10   50.00    0.93
  -1   4 -10   46.76    1.41
  -1   4 -10   52.73    1.15
  -1   4 -10   59.53    1.06
  -1   4 -10   52.63    0.94
  -1   4 -10   51.67    1.11
   1  -4  11   12.84    0.62
   1  -4  11   13.50    0.79
   1  -4  11   15.02    0.68
   1  -4  11   13.71    0.63
   1  -4  11   14.40    0.69
   1  -4  11   14.81    0.66
   1  -4  11   13.55    0.64
  -1   4 -11   13.12    0.66
  -1   4 -11   13.59    0.63
  -1   4 -11   12.54    0.74
  -1   4 -11   11.49    0.72
  -1   4 -11   12.88    0.80
   1  -4  12    0.83    0.53
   1  -4  12    1.02    0.63
   1  -4  12    1.28    0.53
   1  -4  12    1.28    0.57
   1  -4  12    0.93    0.49
  -1   4 -12    1.09    0.51
  -1   4 -12    0.78    0.67
  -1   4 -12    1.58    0.53
  -1   4 -12    0.51    0.60
  -1   4 -12    1.40    0.63
   1  -4  13    0.50    0.52
   1  -4  13    0.44    0.60
  -1   4 -13    0.37    0.71
  -1   4 -13    0.50    0.57
  -1   4 -13    0.24    0.65
  -1   4 -13    0.43    0.52
  -1   4 -13    0.20    0.52
   1  -4  14    4.03    0.50
  -1   4 -14    4.36    0.55
  -1   4 -14    3.59    0.49
  -1   4 -14    3.28    0.58
  -1   4 -14    4.59    0.49
  -1   4 -14    5.46    0.68
   1  -4  15   12.25    0.58
   1  -4  15   11.52    0.44
  -1   4 -15   10.94    0.44
  -1   4 -15   13.20    0.57
  -1   4 -15   11.74    0.46
  -1   4 -15   10.08    0.46
  -1   4 -15   11.70    0.45
  -1   4 -15   10.75    0.50
   1  -3 -12    0.14    0.58
  -1   3  12    0.06    0.41
  -1   3  12   -0.15    0.37
   1  -3 -11    9.56    0.65
   1  -3 -11    9.63    0.65
   1  -3 -11   10.02    0.51
   1  -3 -11    9.81    0.76
  -1   3  11   10.36    0.53
  -1   3  11   10.83    0.65
   1  -3 -10   11.99    0.59
   1  -3 -10   12.19    0.59
   1  -3 -10   11.88    0.72
   1  -3 -10   10.55    0.65
   1  -3 -10   11.23    0.83
   1  -3 -10   11.85    0.73
  -1   3  10   11.67    0.64
  -1   3  10   12.51    0.73
  -1   3  10   11.79    0.55
  -1   3  10   11.49    0.63
   1  -3  -9  685.00    6.53
   1  -3  -9  648.67    6.34
   1  -3  -9  660.50    6.32
   1  -3  -9  679.92    6.34
   1  -3  -9  645.78    6.39
   1  -3  -9  660.47    6.36
  -1   3   9  634.29    6.28
  -1   3   9  656.52    6.45
  -1   3   9  676.27    6.37
  -1   3   9  621.65    6.42
   1  -3  -8   18.20    0.65
   1  -3  -8   20.73    0.75
   1  -3  -8   21.58    0.68
   1  -3  -8   21.74    0.65
  -1   3   8   19.32    0.74
  -1   3   8   19.35    0.80
  -1   3   8   20.71    0.72
  -1   3   8   19.45    0.68
  -1   3   8   20.27    0.63
   1  -3  -7   26.31    0.66
   1  -3  -7   25.67    0.88
   1  -3  -7   25.78    0.95
   1  -3  -7   24.29    0.98
   1  -3  -7   27.95    0.68
  -1   3   7   22.65    0.91
  -1   3   7   28.03    1.08
  -1   3   7   26.95    0.80
  -1   3   7   27.00    0.76
  -1   3   7   26.76    0.70
  -1   3   7   26.53    0.76
   1  -3  -6   24.62    0.81
   1  -3  -6   25.12    0.63
   1  -3  -6   25.55    0.95
   1  -3  -6   25.76    0.85
  -1   3   6   26.95    1.00
  -1   3   6   24.41    0.72
  -1   3   6   25.13    0.70
  -1   3   6   24.46    0.59
  -1   3   6   25.14    0.68
   1  -3  -5   77.41    1.36
   1  -3  -5   72.60    1.29
   1  -3  -5   78.05    1.30
  -1   3   5   73.21    1.16
  -1   3   5   72.16    1.12
  -1   3   5   78.49    1.48
  -1   3   5   68.57    1.28
  -1   3   5   65.86    1.08
   1  -3  -4  143.30    1.81
   1  -3  -4  138.82    1.60
   1  -3  -4  140.50    1.83
  -1   3   4  144.90    1.68
  -1   3   4  142.71    1.89
   1  -3  -3   32.50    0.56
   1  -3  -3   33.62    0.79
   1  -3  -3   34.47    0.79
   1  -3  -3   33.86    0.61
   1  -3  -3   33.39    0.79
  -1   3   3   32.48    0.61
  -1   3   3   31.23    0.79
   1  -3  -2  151.35    1.78
   1  -3  -2  150.01    1.54
   1  -3  -2  149.25    1.75
   1  -3  -2  152.71    1.58
   1  -3  -2  155.76    1.61
  -1   3   2  146.57    1.58
  -1   3   2  148.61    1.90
  -1   3   2  145.15    1.81
   1  -3  -1   57.82    0.86
   1  -3  -1   60.48    0.73
   1  -3  -1   56.49    0.90
   1  -3  -1   59.09    0.77
   1  -3  -1   61.42    0.71
   1  -3  -1   55.58    0.68
   1  -3  -1   59.96    0.70
   1  -3  -1   55.88    0.82
  -1   3   1   57.61    1.03
  -1   3   1   56.29    0.70
  -1   3   1   57.86    0.98
  -1   3   1   50.40    1.02
   1  -3   0   11.53    0.44
   1  -3   0   11.71    0.33
   1  -3   0   12.09    0.26
   1  -3   0   11.21    0.39
   1  -3   0   12.53    0.33
   1  -3   0   13.16    0.25
   1  -3   0   12.61    0.38
   1  -3   0   12.34    0.36
   1  -3   0   12.02    0.28
  -1   3   0   12.55    0.58
  -1   3   0   13.17    0.29
  -1   3   0   11.73    0.59
  -1   3   0   11.41    0.58
   1  -3   1   64.32    0.90
   1  -3   1   64.22    0.74
   1  -3   1   63.91    0.82
   1  -3   1   62.18    0.83
   1  -3   1   61.54    0.84
   1  -3   1   64.72    0.71
   1  -3   1   60.92    0.90
   1  -3   1   63.88    0.79
   1  -3   1   60.63    0.89
  -1   3  -1   57.93    0.95
  -1   3  -1   59.45    1.00
  -1   3  -1   63.79    0.98
  -1   3  -1   62.10    0.94
  -1   3  -1   61.37    0.95
   1  -3   2    1.62    0.42
   1  -3   2    1.71    0.20
   1  -3   2    1.38    0.32
   1  -3   2    1.57    0.31
   1  -3   2    1.55    0.24
   1  -3   2    1.25    0.31
   1  -3   2    1.43    0.25
   1  -3   2    1.49    0.32
   1  -3   2    1.60    0.37
   1  -3   2    1.29    0.32
   1  -3   2    1.57    0.32
   1  -3   2    1.31    0.43
  -1   3  -2    1.70    0.42
  -1   3  -2    1.25    0.50
  -1   3  -2    1.65    0.39
  -1   3  -2    1.42    0.39
  -1   3  -2    1.33    0.48
  -1   3  -2    1.86    0.31
   1  -3   3    8.70    0.46
   1  -3   3    8.55    0.35
   1  -3   3    7.67    0.42
   1  -3   3    7.28    0.33
   1  -3   3    8.49    0.31
   1  -3   3    7.48    0.51
   1  -3   3    7.45    0.36
   1  -3   3    8.35    0.37
   1  -3   3    8.47    0.49
  -1   3  -3    7.95    0.34
  -1   3  -3    7.93    0.58
  -1   3  -3    9.14    0.48
  -1   3  -3    8.65    0.52
   1  -3   4    1.06    0.28
   1  -3   4    0.79    0.26
   1  -3   4    0.92    0.15
   1  -3   4    1.26    0.43
   1  -3   4    0.82    0.38
   1  -3   4    1.01    0.47
   1  -3   4    0.85    0.32
  -1   3  -4    1.22    0.21
  -1   3  -4    1.46    0.43
  -1   3  -4    0.79    0.51
  -1   3  -4    0.95    0.50
   1  -3   5   86.21    1.08
   1  -3   5   85.72    1.23
   1  -3   5   90.79    1.30
   1  -3   5   87.46    1.29
   1  -3   5   92.23    1.35
   1  -3   5   86.31    1.20
  -1   3  -5   92.55    1.34
  -1   3  -5   90.71    1.38
   1  -3   6  265.93    2.99
   1  -3   6  279.37    3.02
   1  -3   6  275.81    2.94
   1  -3   6  264.31    2.73
   1  -3   6  282.17    3.04
   1  -3   6  255.91    3.05
  -1   3  -6  287.01    3.09
  -1   3  -6  266.04    3.10
  -1   3  -6  266.25    3.13
   1  -3   7   37.79    0.87
   1  -3   7   36.81    0.89
   1  -3   7   37.34    0.91
   1  -3   7   35.24    0.98
   1  -3   7   39.01    0.91
  -1   3  -7   35.81    0.95
  -1   3  -7   38.77    0.75
  -1   3  -7   33.66    1.04
   1  -3   8    1.77    0.50
   1  -3   8    1.43    0.46
   1  -3   8    1.71    0.35
   1  -3   8    1.47    0.40
   1  -3   8    2.01    0.38
   1  -3   8    1.97    0.47
   1  -3   8    1.66    0.48
  -1   3  -8    1.54    0.57
  -1   3  -8    1.69    0.46
  -1   3  -8    1.78    0.40
  -1   3  -8    1.99    0.50
  -1   3  -8    1.41    0.43
  -1   3  -8    1.69    0.41
  -1   3  -8    1.81    0.43
  -1   3  -8    1.29    0.48
  -1   3  -8    1.73    0.38
  -1   3  -8    1.52    0.60
  -1   3  -8    1.76    0.62
   1  -3   9   30.70    0.71
   1  -3   9   33.02    0.70
   1  -3   9   31.10    0.71
   1  -3   9   31.95    0.72
   1  -3   9   30.00    0.97
   1  -3   9   33.99    0.96
   1  -3   9   31.03    0.72
   1  -3   9   32.35    0.74
   1  -3   9   32.32    0.96
  -1   3  -9   32.08    0.83
  -1   3  -9   30.36    1.08
  -1   3  -9   31.48    0.72
  -1   3  -9   27.75    1.09
  -1   3  -9   30.32    0.84
  -1   3  -9   30.85    0.72
  -1   3  -9   29.27    0.85
  -1   3  -9   30.14    1.05
  -1   3  -9   32.10    0.73
   1  -3  10   38.57    1.14
   1  -3  10   40.54    0.86
   1  -3  10   39.25    1.22
   1  -3  10   34.50    0.91
   1  -3  10   40.00    0.85
   1  -3  10   39.62    1.15
   1  -3  10   40.23    0.82
   1  -3  10   39.17    0.86
   1  -3  10   39.31    0.85
   1  -3  10   39.52    0.88
  -1   3 -10   38.88    0.95
  -1   3 -10   33.25    1.21
  -1   3 -10   37.05    0.99
  -1   3 -10   39.74    0.98
  -1   3 -10   38.50    1.34
  -1   3 -10   38.49    0.88
  -1   3 -10   41.43    0.98
  -1   3 -10   37.64    1.28
  -1   3 -10   38.77    0.86
  -1   3 -10   38.07    0.86
   1  -3  11  148.25    1.90
   1  -3  11  145.01    1.89
   1  -3  11  140.97    1.86
   1  -3  11  148.15    1.84
   1  -3  11  139.20    1.96
   1  -3  11  143.69    1.88
   1  -3  11  147.23    1.89
  -1   3 -11  147.84    1.91
  -1   3 -11  148.36    2.05
  -1   3 -11  147.01    1.88
  -1   3 -11  146.67    1.95
  -1   3 -11  140.95    2.01
   1  -3  12  174.82    2.13
   1  -3  12  163.47    2.10
   1  -3  12  164.88    2.11
   1  -3  12  164.98    2.13
   1  -3  12  169.93    2.08
   1  -3  12  169.31    2.21
   1  -3  12  172.34    2.10
  -1   3 -12  176.29    2.11
  -1   3 -12  173.23    2.22
  -1   3 -12  161.96    2.26
  -1   3 -12  187.33    2.26
  -1   3 -12  174.00    2.11
   1  -3  13   56.73    1.01
   1  -3  13   58.57    1.14
   1  -3  13   55.13    1.04
  -1   3 -13   55.02    1.16
  -1   3 -13   57.75    1.07
  -1   3 -13   55.06    1.19
  -1   3 -13   58.37    1.08
   1  -3  14   22.19    0.62
   1  -3  14   21.81    0.69
   1  -3  14   22.03    0.76
  -1   3 -14   21.96    0.72
  -1   3 -14   21.21    0.76
  -1   3 -14   22.17    0.70
  -1   3 -14   20.25    0.75
  -1   3 -14   23.84    0.78
   1  -3  15    2.76    0.49
   1  -3  15    2.33    0.38
   1  -3  15    2.46    0.33
  -1   3 -15    2.40    0.44
  -1   3 -15    2.36    0.39
  -1   3 -15    2.39    0.41
  -1   3 -15    2.29    0.43
  -1   3 -15    2.05    0.43
   1  -2 -13    1.05    0.58
   1  -2 -13    1.11    0.38
   1  -2 -13    1.30    0.57
   1  -2 -13    1.45    0.40
  -1   2  13    1.43    0.39
  -1   2  13    1.28    0.36
  -1   2  13    1.00    0.42
   1  -2 -12   11.37    0.59
   1  -2 -12   11.12    0.59
   1  -2 -12    9.54    0.77
   1  -2 -12   12.44    0.78
  -1   2  12   13.05    0.61
  -1   2  12   12.51    0.62
  -1   2  12   11.26    0.55
   1  -2 -11    4.14    0.68
   1  -2 -11    5.36    0.79
   1  -2 -11    4.79    0.68
   1  -2 -11    4.23    0.58
   1  -2 -11    4.10    0.57
  -1   2  11    4.49    0.63
  -1   2  11    4.40    0.57
  -1   2  11    3.83    0.54
  -1   2  11    5.01    0.61
   1  -2 -10  400.72    4.06
   1  -2 -10  387.76    4.07
   1  -2 -10  410.38    4.05
   1  -2 -10  385.84    4.03
   1  -2 -10  406.26    4.23
   1  -2 -10  387.22    4.10
  -1   2  10  380.46    4.09
  -1   2  10  394.20    4.03
  -1   2  10  394.16    4.08
  -1   2  10  378.15    4.15
   1  -2  -9  176.91    2.14
   1  -2  -9  179.42    2.11
   1  -2  -9  183.75    2.10
   1  -2  -9  173.12    2.12
   1  -2  -9  168.86    2.15
   1  -2  -9  181.84    2.26
  -1   2   9  172.24    2.15
  -1   2   9  175.11    2.11
  -1   2   9  178.31    2.18
  -1   2   9  175.00    2.24
   1  -2  -8  157.76    1.90
   1  -2  -8  159.75    1.90
   1  -2  -8  156.70    1.93
   1  -2  -8  159.43    1.89
   1  -2  -8  158.15    1.90
  -1   2   8  159.99    2.31
  -1   2   8  164.58    1.91
  -1   2   8  156.19    1.93
  -1   2   8  159.73    1.96
  -1   2   8  164.02    2.50
  -1   2   8  153.08    2.01
  -1   2   8  160.55    1.86
   1  -2  -7   26.38    0.65
   1  -2  -7   27.71    0.69
   1  -2  -7   26.57    0.64
   1  -2  -7   26.33    0.79
   1  -2  -7   25.56    0.64
  -1   2   7   27.07    0.69
  -1   2   7   27.84    0.84
  -1   2   7   28.10    0.68
  -1   2   7   28.16    0.63
  -1   2   7   28.78    1.00
  -1   2   7   28.70    0.63
  -1   2   7   24.92    0.89
  -1   2   7   27.26    0.73
  -1   2   7   26.49    0.74
   1  -2  -6   76.09    1.24
   1  -2  -6   75.11    1.37
   1  -2  -6   73.67    1.31
  -1   2   6   76.10    1.07
  -1   2   6   74.91    1.10
  -1   2   6   78.73    1.27
  -1   2   6   74.33    1.35
  -1   2   6   76.43    1.44
   1  -2  -5   55.51    0.88
   1  -2  -5   62.00    1.16
   1  -2  -5   61.58    1.04
   1  -2  -5   59.53    1.06
   1  -2  -5   53.98    0.87
  -1   2   5   57.64    1.03
  -1   2   5   62.34    1.16
  -1   2   5   56.67    1.10
   1  -2  -4   42.99    0.87
   1  -2  -4   43.57    0.82
   1  -2  -4   41.59    0.82
   1  -2  -4   39.85    0.65
   1  -2  -4   40.77    0.65
  -1   2   4   42.91    0.87
  -1   2   4   44.00    0.93
  -1   2   4   44.25    0.78
   1  -2  -3    1.82    0.44
   1  -2  -3    1.78    0.47
   1  -2  -3    2.16    0.44
   1  -2  -3    2.12    0.29
   1  -2  -3    2.08    0.25
  -1   2   3    2.15    0.35
  -1   2   3    1.81    0.19
  -1   2   3    1.52    0.07
  -1   2   3    2.23    0.47
  -1   2   3    1.99    0.19
  -1   2   3    2.22    0.53
   1  -2  -2    1.64    0.21
   1  -2  -2    1.51    0.40
   1  -2  -2    1.98    0.26
   1  -2  -2    0.91    0.11
   1  -2  -2    1.52    0.26
   1  -2  -2    1.52    0.41
   1  -2  -2    1.23    0.37
   1  -2  -2    1.82    0.22
  -1   2   2    1.14    0.38
  -1   2   2    1.60    0.31
   1  -2  -1  434.32    3.99
   1  -2  -1  446.95    3.87
   1  -2  -1  430.08    3.92
   1  -2  -1  425.56    3.85
   1  -2  -1  380.03    3.77
   1  -2  -1  441.14    3.77
   1  -2  -1  380.41    3.76
   1  -2  -1  442.23    3.99
   1  -2  -1  433.50    3.82
   1  -2  -1  448.17    3.94
   1  -2  -1  449.50    3.94
   1  -2  -1  428.59    3.91
  -1   2   1  426.08    3.78
  -1   2   1  417.38    4.04
  -1   2   1  440.73    4.03
  -1   2   1  417.22    4.03
  -1   2   1  430.91    3.88
   1  -2   0   10.76    0.24
   1  -2   0   11.66    0.26
   1  -2   0   10.88    0.31
   1  -2   0   11.87    0.27
   1  -2   0   10.72    0.38
   1  -2   0   10.73    0.38
   1  -2   0   10.47    0.27
   1  -2   0   10.78    0.34
   1  -2   0   10.38    0.24
   1  -2   0   10.49    0.40
   1  -2   0   10.86    0.25
  -1   2   0   11.92    0.31
  -1   2   0   10.72    0.49
  -1   2   0   10.57    0.45
  -1   2   0   11.28    0.41
  -1   2   0   10.63    0.30
  -1   2   0    9.37    0.40
  -1   2   0    8.57    0.46
   1  -2   1  430.46    3.99
   1  -2   1  425.77    3.95
   1  -2   1  413.69    4.00
   1  -2   1  414.19    3.96
   1  -2   1  430.33    3.99
   1  -2   1  427.87    4.07
   1  -2   1  419.50    3.93
   1  -2   1  419.77    3.94
   1  -2   1  432.00    3.96
   1  -2   1  425.78    4.00
  -1   2  -1  412.89    3.99
  -1   2  -1  428.21    4.00
  -1   2  -1  426.90    3.96
  -1   2  -1  428.35    3.95
  -1   2  -1  414.84    4.08
  -1   2  -1  440.86    4.00
   1  -2   2    7.74    0.42
   1  -2   2    8.66    0.41
   1  -2   2    7.95    0.38
   1  -2   2    7.58    0.35
   1  -2   2    6.60    0.42
   1  -2   2    8.48    0.25
   1  -2   2    7.05    0.31
   1  -2   2    7.24    0.38
   1  -2   2    7.49    0.44
   1  -2   2    8.59    0.41
   1  -2   2    8.14    0.34
   1  -2   2    7.48    0.33
  -1   2  -2    8.45    0.42
  -1   2  -2    8.35    0.29
  -1   2  -2    7.35    0.49
  -1   2  -2    7.31    0.46
  -1   2  -2    7.11    0.40
   1  -2   3   12.23    0.43
   1  -2   3   13.51    0.36
   1  -2   3   12.68    0.46
   1  -2   3   11.96    0.43
   1  -2   3   11.74    0.38
   1  -2   3   12.44    0.42
  -1   2  -3   13.22    0.25
  -1   2  -3   11.18    0.54
  -1   2  -3   10.17    0.53
  -1   2  -3   11.24    0.62
  -1   2  -3   13.08    0.46
  -1   2  -3   13.59    0.34
  -1   2  -3   13.28    0.39
   1  -2   4   58.43    0.84
   1  -2   4   63.76    0.92
   1  -2   4   62.47    0.92
  -1   2  -4   58.97    0.73
  -1   2  -4   58.82    1.00
  -1   2  -4   65.99    0.94
  -1   2  -4   61.73    0.75
  -1   2  -4   64.83    0.80
   1  -2   5  179.69    2.00
   1  -2   5  165.65    1.88
   1  -2   5  182.15    2.03
   1  -2   5  179.38    2.00
   1  -2   5  181.67    1.98
  -1   2  -5  173.19    1.82
  -1   2  -5  187.67    2.05
  -1   2  -5  186.95    2.14
   1  -2   6   26.69    0.71
   1  -2   6   26.84    0.83
   1  -2   6   28.52    0.75
   1  -2   6   27.10    0.66
   1  -2   6   27.71    0.72
   1  -2   6   27.10    0.65
   1  -2   6   26.49    0.79
  -1   2  -6   29.83    0.79
  -1   2  -6   26.71    0.62
  -1   2  -6   27.45    0.87
  -1   2  -6   24.80    0.81
   1  -2   7  157.27    2.04
   1  -2   7  152.63    2.02
   1  -2   7  160.70    1.89
   1  -2   7  160.65    1.91
   1  -2   7  152.91    2.08
   1  -2   7  163.32    1.99
  -1   2  -7  159.55    2.16
  -1   2  -7  156.29    1.88
  -1   2  -7  157.01    1.81
  -1   2  -7  155.43    2.08
  -1   2  -7  160.79    2.18
   1  -2   8    9.65    0.68
   1  -2   8    9.02    0.54
   1  -2   8    8.65    0.56
   1  -2   8    8.90    0.48
   1  -2   8    8.50    0.44
   1  -2   8    8.18    0.57
  -1   2  -8    8.60    0.66
  -1   2  -8    8.03    0.48
  -1   2  -8    9.08    0.52
  -1   2  -8    8.54    0.53
  -1   2  -8    7.53    0.69
  -1   2  -8    8.92    0.57
  -1   2  -8    8.87    0.48
  -1   2  -8    9.43    0.50
  -1   2  -8    9.12    0.50
  -1   2  -8    9.78    0.50
  -1   2  -8    8.01    0.54
  -1   2  -8    8.30    0.55
  -1   2  -8    7.67    0.70
   1  -2   9    1.47    0.57
   1  -2   9    1.75    0.43
   1  -2   9    1.46    0.42
   1  -2   9    1.84    0.48
   1  -2   9    1.77    0.48
   1  -2   9    1.35    0.42
   1  -2   9    1.84    0.45
   1  -2   9    1.80    0.49
  -1   2  -9    1.74    0.45
  -1   2  -9    1.59    0.59
  -1   2  -9    2.04    0.53
  -1   2  -9    1.94    0.47
  -1   2  -9    1.54    0.52
  -1   2  -9    1.47    0.53
  -1   2  -9    1.48    0.65
  -1   2  -9    1.90    0.45
  -1   2  -9    1.50    0.66
  -1   2  -9    1.62    0.51
  -1   2  -9    1.97    0.44
  -1   2  -9    1.90    0.53
  -1   2  -9    1.77    0.49
   1  -2  10    0.34    0.46
   1  -2  10    0.21    0.49
   1  -2  10   -0.04    0.47
   1  -2  10    0.07    0.42
   1  -2  10    0.14    0.55
   1  -2  10   -0.32    0.46
   1  -2  10   -0.01    0.55
   1  -2  10   -0.06    0.52
  -1   2 -10   -0.03    0.58
  -1   2 -10    0.14    0.56
  -1   2 -10   -0.04    0.57
  -1   2 -10    0.05    0.55
  -1   2 -10    0.00    0.55
  -1   2 -10   -0.17    0.62
  -1   2 -10    0.32    0.61
  -1   2 -10   -0.16    0.53
  -1   2 -10    0.46    0.58
  -1   2 -10    0.02    0.57
  -1   2 -10   -0.03    0.64
  -1   2 -10   -0.15    0.53
   1  -2  11    6.42    0.61
   1  -2  11    6.26    0.59
   1  -2  11    6.78    0.60
   1  -2  11    5.72    0.67
   1  -2  11    5.80    0.59
   1  -2  11    6.86    0.55
   1  -2  11    6.35    0.63
  -1   2 -11    5.62    0.68
  -1   2 -11    6.66    0.74
  -1   2 -11    6.81    0.66
  -1   2 -11    6.48    0.70
  -1   2 -11    6.67    0.66
  -1   2 -11    6.74    0.63
  -1   2 -11    5.57    0.72
   1  -2  12   83.07    1.42
   1  -2  12   85.43    1.32
   1  -2  12   88.99    1.37
   1  -2  12   81.65    1.42
   1  -2  12   86.30    1.39
   1  -2  12   87.45    1.36
  -1   2 -12   79.55    1.50
  -1   2 -12   89.22    1.40
  -1   2 -12   84.75    1.46
  -1   2 -12   91.35    1.40
  -1   2 -12   86.78    1.46
  -1   2 -12   90.02    1.40
   1  -2  13    5.41    0.63
   1  -2  13    5.72    0.63
   1  -2  13    5.91    0.56
  -1   2 -13    5.60    0.65
  -1   2 -13    5.93    0.67
  -1   2 -13    6.10    0.61
  -1   2 -13    5.61    0.66
  -1   2 -13    3.93    0.69
   1  -2  14    3.13    0.44
   1  -2  14    3.39    0.53
   1  -2  14    3.03    0.53
  -1   2 -14    3.34    0.55
  -1   2 -14    2.39    0.52
  -1   2 -14    2.59    0.56
  -1   2 -14    2.42    0.57
  -1   2 -14    3.32    0.54
   1  -2  15    1.61    0.41
   1  -2  15    1.69    0.31
   1  -2  15    1.93    0.39
  -1   2 -15    1.85    0.41
  -1   2 -15    1.67    0.39
  -1   2 -15    1.77    0.40
  -1   2 -15    1.24    0.40
   1  -1 -14    8.05    0.45
   1  -1 -14    9.78    0.45
   1  -1 -14    7.03    0.61
  -1   1  14    9.34    0.45
  -1   1  14    8.44    0.49
  -1   1  14    9.60    0.49
   1  -1 -13    2.03    0.48
   1  -1 -13    1.54    0.49
   1  -1 -13    1.64    0.68
  -1   1  13    2.37    0.48
  -1   1  13    1.86    0.56
  -1   1  13    2.19    0.47
   1  -1 -12    7.21    0.81
   1  -1 -12    7.35    0.63
   1  -1 -12    7.01    0.60
  -1   1  12    7.47    0.57
  -1   1  12    7.72    0.66
  -1   1  12    7.74    0.68
   1  -1 -11    8.04    0.78
   1  -1 -11    8.26    0.64
   1  -1 -11    7.17    0.63
   1  -1 -11    7.03    0.73
  -1   1  11    7.24    0.63
  -1   1  11    7.83    0.71
  -1   1  11    7.33    0.68
   1  -1 -10  203.83    2.41
   1  -1 -10  202.61    2.37
   1  -1 -10  208.53    2.40
   1  -1 -10  199.52    2.35
   1  -1 -10  196.97    2.36
  -1   1  10  192.35    2.48
  -1   1  10  203.23    2.38
  -1   1  10  199.49    2.36
   1  -1  -9   30.74    0.87
   1  -1  -9   29.28    0.76
   1  -1  -9   29.88    0.80
   1  -1  -9   30.87    0.82
   1  -1  -9   29.92    1.03
   1  -1  -9   31.32    0.77
   1  -1  -9   29.66    0.82
  -1   1   9   32.46    0.77
  -1   1   9   31.00    0.73
  -1   1   9   29.43    0.84
  -1   1   9   29.95    1.01
  -1   1   9   30.60    0.78
  -1   1   9   29.98    0.77
   1  -1  -8   45.61    0.93
   1  -1  -8   46.47    0.85
   1  -1  -8   44.06    1.11
   1  -1  -8   48.26    0.91
   1  -1  -8   44.61    0.86
   1  -1  -8   46.61    0.88
   1  -1  -8   44.34    0.85
  -1   1   8   47.39    0.87
  -1   1   8   45.65    0.84
  -1   1   8   46.69    1.17
  -1   1   8   44.76    0.84
  -1   1   8   44.80    1.09
  -1   1   8   44.44    0.92
  -1   1   8   42.10    1.13
  -1   1   8   44.96    0.86
  -1   1   8   47.10    0.86
   1  -1  -7   73.13    1.14
   1  -1  -7   67.69    1.00
   1  -1  -7   68.36    1.26
   1  -1  -7   64.99    1.15
   1  -1  -7   71.04    0.99
   1  -1  -7   70.18    1.02
   1  -1  -7   72.53    1.04
   1  -1  -7   69.99    1.02
  -1   1   7   72.19    1.27
  -1   1   7   66.84    0.99
  -1   1   7   69.28    1.00
  -1   1   7   75.25    1.35
  -1   1   7   71.69    0.99
  -1   1   7   71.80    1.03
  -1   1   7   71.26    1.03
  -1   1   7   65.72    1.31
  -1   1   7   66.99    1.06
   1  -1  -6   17.11    0.54
   1  -1  -6   17.51    0.68
   1  -1  -6   18.27    0.58
   1  -1  -6   19.76    0.59
  -1   1   6   17.75    0.71
  -1   1   6   17.35    0.47
  -1   1   6   18.68    0.64
  -1   1   6   17.36    0.68
   1  -1  -5   61.66    0.91
   1  -1  -5   61.26    0.88
   1  -1  -5   61.05    0.95
   1  -1  -5   58.41    1.07
  -1   1   5   61.32    1.03
  -1   1   5   61.19    1.05
  -1   1   5   61.07    0.83
  -1   1   5   63.12    1.02
   1  -1  -4   96.79    1.34
   1  -1  -4   99.15    1.18
   1  -1  -4   97.03    1.14
   1  -1  -4  105.50    1.25
   1  -1  -4  101.97    1.09
   1  -1  -4   94.05    1.05
  -1   1   4  101.82    1.09
  -1   1   4  100.74    1.31
  -1   1   4  105.14    1.33
  -1   1   4  102.70    1.33
  -1   1   4   99.31    1.18
  -1   1   4  102.09    1.13
  -1   1   4  100.87    1.15
   1  -1  -3 1109.62    9.76
   1  -1  -3 1108.31    9.79
   1  -1  -3 1023.12    9.95
   1  -1  -3 1132.95    9.98
   1  -1  -3 1128.51    9.91
   1  -1  -3 1083.82    9.79
   1  -1  -3 1095.98    9.94
   1  -1  -3 1071.48    9.76
   1  -1  -3 1131.88    9.91
  -1   1   3 1040.00    9.96
  -1   1   3 1126.58    9.79
  -1   1   3 1088.18    9.74
  -1   1   3 1091.34    9.92
  -1   1   3 1058.04    9.91
  -1   1   3 1114.49    9.94
  -1   1   3 1083.62    9.79
   1  -1  -2 1117.10    9.61
   1  -1  -2 1095.74    9.67
   1  -1  -2 1119.51    9.63
   1  -1  -2 1072.08    9.63
   1  -1  -2 1128.32    9.60
   1  -1  -2 1094.29    9.50
   1  -1  -2 1100.86    9.47
   1  -1  -2 1087.29    9.50
   1  -1  -2  980.88    9.43
   1  -1  -2 1094.65    9.59
   1  -1  -2 1116.62    9.60
  -1   1   2 1083.60    9.59
  -1   1   2 1091.02    9.51
  -1   1   2 1082.37    9.65
  -1   1   2 1091.27    9.60
  -1   1   2 1139.29    9.65
  -1   1   2 1107.34    9.47
  -1   1   2  983.31    9.43
  -1   1   2 1060.17    9.58
   1  -1  -1  326.91    3.02
   1  -1  -1  329.47    3.06
   1  -1  -1  337.31    2.98
   1  -1  -1  332.83    3.00
   1  -1  -1  325.86    2.96
  -1   1   1  318.12    3.02
  -1   1   1  309.93    2.96
  -1   1   1  330.30    2.97
  -1   1   1  323.27    2.98
  -1   1   1  317.30    2.99
   1  -1   0  626.34    5.72
   1  -1   0  649.29    5.75
   1  -1   0  637.91    5.68
   1  -1   0  649.70    5.77
   1  -1   0  634.79    5.70
   1  -1   0  642.55    5.70
   1  -1   0  640.68    5.78
   1  -1   0  632.54    5.71
  -1   1   0  644.88    5.77
  -1   1   0  633.56    5.78
  -1   1   0  657.64    5.71
  -1   1   0  645.49    5.75
  -1   1   0  667.80    5.73
   1  -1   1  582.62    5.22
   1  -1   1  610.71    5.15
   1  -1   1  537.44    5.24
   1  -1   1  549.92    5.20
   1  -1   1  555.30    5.24
   1  -1   1  572.03    5.13
   1  -1   1  591.68    5.23
   1  -1   1  586.07    5.28
  -1   1  -1  603.96    5.13
  -1   1  -1  603.41    5.16
  -1   1  -1  559.28    5.21
  -1   1  -1  574.92    5.22
  -1   1  -1  559.52    5.12
  -1   1  -1  570.45    5.24
  -1   1  -1  544.24    5.25
   1  -1   2  154.02    1.57
   1  -1   2  158.89    1.49
   1  -1   2  158.07    1.53
   1  -1   2  160.32    1.60
   1  -1   2  151.20    1.63
   1  -1   2  156.13    1.56
   1  -1   2  140.72    1.60
  -1   1  -2  146.84    1.59
  -1   1  -2  154.68    1.64
  -1   1  -2  160.03    1.54
  -1   1  -2  155.00    1.56
   1  -1   3   67.10    0.94
   1  -1   3   68.26    0.94
   1  -1   3   64.20    0.92
   1  -1   3   61.06    0.90
   1  -1   3   65.24    0.84
  -1   1  -3   63.77    0.96
  -1   1  -3   66.62    0.89
  -1   1  -3   59.78    0.89
  -1   1  -3   63.88    0.84
  -1   1  -3   70.66    0.90
  -1   1  -3   67.58    0.83
   1  -1   4   74.83    1.00
   1  -1   4   72.50    1.00
   1  -1   4   71.10    1.03
  -1   1  -4   67.12    1.07
  -1   1  -4   74.56    0.67
  -1   1  -4   79.86    1.01
  -1   1  -4   72.31    1.07
  -1   1  -4   78.32    1.15
   1  -1   5  129.89    1.60
   1  -1   5  130.07    1.60
   1  -1   5  134.43    1.57
   1  -1   5  136.76    1.42
   1  -1   5  140.31    1.50
   1  -1   5  131.48    1.59
  -1   1  -5  143.77    1.73
  -1   1  -5  147.29    1.67
  -1   1  -5  138.19    1.70
  -1   1  -5  131.17    1.21
   1  -1   6 2112.76   18.65
   1  -1   6 2044.93   18.92
   1  -1   6 2127.26   18.77
   1  -1   6 2054.03   18.84
   1  -1   6 2041.87   18.94
   1  -1   6 2091.79   18.86
  -1   1  -6 2000.88   18.95
  -1   1  -6 2110.86   18.82
  -1   1  -6 2164.21   19.03
  -1   1  -6 2063.49   19.03
   1  -1   7   44.14    0.82
   1  -1   7   43.49    0.75
   1  -1   7   41.39    0.90
   1  -1   7   41.90    0.77
   1  -1   7   44.31    0.98
   1  -1   7   43.71    0.94
   1  -1   7   46.12    0.78
   1  -1   7   44.34    1.00
  -1   1  -7   41.79    0.76
  -1   1  -7   43.79    0.89
  -1   1  -7   40.26    0.76
  -1   1  -7   44.36    1.04
  -1   1  -7   43.76    1.03
  -1   1  -7   43.75    0.81
  -1   1  -7   43.87    1.07
  -1   1  -7   46.22    0.78
   1  -1   8    1.90    0.42
   1  -1   8    1.68    0.40
   1  -1   8    1.64    0.39
   1  -1   8    2.01    0.53
   1  -1   8    1.64    0.41
   1  -1   8    2.04    0.50
   1  -1   8    1.88    0.53
   1  -1   8    1.85    0.41
  -1   1  -8    1.44    0.42
  -1   1  -8    1.39    0.58
  -1   1  -8    1.28    0.56
  -1   1  -8    2.08    0.48
  -1   1  -8    1.44    0.47
  -1   1  -8    1.74    0.46
  -1   1  -8    1.98    0.43
  -1   1  -8    1.78    0.45
  -1   1  -8    1.37    0.48
  -1   1  -8    1.52    0.46
  -1   1  -8    1.68    0.45
  -1   1  -8    1.91    0.56
   1  -1   9   61.71    1.34
   1  -1   9   57.90    1.03
   1  -1   9   58.90    1.00
   1  -1   9   55.93    1.02
   1  -1   9   59.51    1.00
   1  -1   9   57.06    1.01
   1  -1   9   53.47    1.27
   1  -1   9   59.62    0.99
   1  -1   9   57.67    1.04
  -1   1  -9   60.95    1.11
  -1   1  -9   58.11    1.03
  -1   1  -9   51.40    1.38
  -1   1  -9   58.89    1.05
  -1   1  -9   62.86    1.05
  -1   1  -9   52.10    0.99
  -1   1  -9   58.73    1.07
  -1   1  -9   57.22    1.37
  -1   1  -9   54.44    1.10
  -1   1  -9   54.25    1.36
  -1   1  -9   59.91    1.07
  -1   1  -9   60.84    1.25
   1  -1  10   11.08    0.62
   1  -1  10   11.33    0.61
   1  -1  10   11.75    0.62
   1  -1  10   13.26    0.65
   1  -1  10   12.18    0.65
   1  -1  10   11.86    0.61
   1  -1  10   12.73    0.64
  -1   1 -10   12.20    0.64
  -1   1 -10   12.24    0.74
  -1   1 -10   11.08    0.72
  -1   1 -10   12.54    0.69
  -1   1 -10   11.61    0.70
  -1   1 -10   11.95    0.67
   1  -1  11   32.80    0.88
   1  -1  11   31.79    0.90
   1  -1  11   35.41    0.88
   1  -1  11   36.31    0.86
   1  -1  11   33.94    0.92
   1  -1  11   34.85    0.89
   1  -1  11   34.48    0.84
  -1   1 -11   34.12    0.98
  -1   1 -11   34.41    0.96
  -1   1 -11   32.25    0.92
  -1   1 -11   34.55    0.92
  -1   1 -11   30.99    0.98
  -1   1 -11   34.77    0.94
   1  -1  12   13.76    0.66
   1  -1  12   13.17    0.72
   1  -1  12   13.29    0.67
   1  -1  12   13.35    0.67
   1  -1  12   13.24    0.67
  -1   1 -12   13.94    0.68
  -1   1 -12   12.98    0.80
  -1   1 -12   14.11    0.82
  -1   1 -12   13.00    0.77
  -1   1 -12   10.19    0.77
   1  -1  13    6.16    0.61
   1  -1  13    6.68    0.59
   1  -1  13    6.55    0.63
  -1   1 -13    7.19    0.56
  -1   1 -13    5.98    0.69
  -1   1 -13    5.19    0.70
   1  -1  14    7.08    0.51
   1  -1  14    6.72    0.50
   1  -1  14    6.71    0.50
  -1   1 -14    6.80    0.56
  -1   1 -14    5.95    0.57
   1   0 -15    2.03    0.46
   1   0 -15    2.74    0.37
   1   0 -15    2.31    0.38
   1   0 -15    2.57    0.45
   1   0 -15    2.73    0.37
  -1   0  15    2.43    0.36
  -1   0  15    2.22    0.36
  -1   0  15    2.78    0.40
   1   0 -14    3.42    0.48
   1   0 -14    1.99    0.60
   1   0 -14    3.57    0.63
   1   0 -14    3.70    0.51
  -1   0  14    3.58    0.57
  -1   0  14    3.15    0.50
  -1   0  14    3.65    0.47
   1   0 -13   -0.02    0.59
   1   0 -13    0.22    0.54
   1   0 -13    0.45    0.70
  -1   0  13    0.25    0.49
  -1   0  13    0.00    0.63
   1   0 -12    0.82    0.78
   1   0 -12    0.38    0.61
   1   0 -12    0.51    0.59
  -1   0  12    0.46    0.58
  -1   0  12    0.44    0.65
   1   0 -11    8.36    0.59
   1   0 -11    7.55    0.81
   1   0 -11    7.98    0.70
   1   0 -11    7.65    0.69
  -1   0  11    7.89    0.72
  -1   0  11    8.01    0.67
   1   0 -10   61.31    1.12
   1   0 -10   66.31    1.14
   1   0 -10   64.50    1.17
   1   0 -10   57.48    1.11
   1   0 -10   62.65    1.12
  -1   0  10   61.01    1.10
  -1   0  10   60.25    1.16
   1   0  -9   19.81    0.66
   1   0  -9   20.01    0.69
   1   0  -9   19.64    0.69
   1   0  -9   18.48    0.67
   1   0  -9   18.21    0.68
  -1   0   9   16.53    0.87
  -1   0   9   20.04    0.67
  -1   0   9   17.79    0.68
  -1   0   9   18.48    0.63
  -1   0   9   19.03    0.61
  -1   0   9   18.41    0.60
  -1   0   9   21.13    0.86
   1   0  -8  502.26    4.76
   1   0  -8  495.48    4.74
   1   0  -8  475.20    4.74
   1   0  -8  450.78    4.98
   1   0  -8  493.82    5.15
   1   0  -8  492.41    4.73
   1   0  -8  525.14    5.00
   1   0  -8  505.07    5.15
   1   0  -8  501.22    4.79
   1   0  -8  470.78    4.74
  -1   0   8  476.16    4.73
  -1   0   8  472.09    4.74
  -1   0   8  479.68    5.19
  -1   0   8  477.54    4.73
  -1   0   8  473.47    4.73
  -1   0   8  468.80    4.75
  -1   0   8  526.01    4.98
  -1   0   8  464.71    5.19
  -1   0   8  527.73    5.10
  -1   0   8  490.82    4.79
  -1   0   8  504.69    4.76
   1   0  -7  357.94    3.50
   1   0  -7  374.48    3.63
   1   0  -7  360.51    3.72
   1   0  -7  343.43    3.79
   1   0  -7  373.28    3.54
   1   0  -7  358.03    3.52
   1   0  -7  360.37    3.51
   1   0  -7  364.25    3.60
   1   0  -7  345.41    3.49
   1   0  -7  373.55    3.85
  -1   0   7  355.69    3.52
  -1   0   7  333.69    3.87
  -1   0   7  357.58    3.57
  -1   0   7  365.19    3.71
  -1   0   7  359.48    3.51
  -1   0   7  371.69    3.78
  -1   0   7  355.98    3.88
  -1   0   7  355.45    3.52
  -1   0   7  337.00    3.50
  -1   0   7  351.25    3.53
  -1   0   7  354.79    3.51
  -1   0   7  361.03    3.61
   1   0  -6  388.30    3.85
   1   0  -6  351.77    3.82
   1   0  -6  381.18    3.77
   1   0  -6  384.45    3.71
  -1   0   6  389.05    3.89
  -1   0   6  338.79    3.87
  -1   0   6  381.27    3.77
  -1   0   6  361.73    3.79
  -1   0   6  388.17    3.72
   1   0  -5  416.96    3.92
   1   0  -5  406.08    3.87
   1   0  -5  412.34    3.85
   1   0  -5  414.36    3.96
  -1   0   5  411.05    3.85
  -1   0   5  391.97    3.84
  -1   0   5  387.52    3.95
  -1   0   5  384.42    3.85
  -1   0   5  401.48    3.88
   1   0  -4  863.03    8.04
   1   0  -4  912.45    8.04
   1   0  -4  899.02    8.18
   1   0  -4  909.24    8.06
   1   0  -4  859.21    8.07
   1   0  -4  918.13    8.09
   1   0  -4  858.43    8.04
   1   0  -4  859.78    8.12
   1   0  -4  903.41    8.05
  -1   0   4  879.13    8.10
  -1   0   4  877.99    8.03
  -1   0   4  829.19    8.04
  -1   0   4  892.43    8.04
  -1   0   4  892.53    8.07
  -1   0   4  921.60    8.06
   1   0  -3 3845.31   32.80
   1   0  -3 3678.33   32.88
   1   0  -3 3595.13   32.81
   1   0  -3 3749.89   32.86
   1   0  -3 3827.50   32.90
   1   0  -3 3790.20   32.82
   1   0  -3 4080.14   32.85
   1   0  -3 3766.20   32.83
   1   0  -3 3686.89   32.77
   1   0  -3 3558.90   32.83
  -1   0   3 3866.31   32.80
  -1   0   3 3671.77   32.87
  -1   0   3 3480.60   32.83
  -1   0   3 3656.15   32.82
  -1   0   3 3615.05   32.81
  -1   0   3 3597.23   32.79
   1   0  -2   58.90    0.73
   1   0  -2   60.86    0.74
   1   0  -2   60.14    0.74
   1   0  -2   59.70    0.74
   1   0  -2   64.14    0.75
   1   0  -2   62.80    0.73
   1   0  -2   60.77    0.74
   1   0  -2   64.86    0.77
   1   0  -2   60.50    0.68
  -1   0   2   63.17    0.75
  -1   0   2   60.27    0.69
  -1   0   2   61.78    0.71
  -1   0   2   63.53    0.74
  -1   0   2   61.62    0.72
  -1   0   2   61.55    0.75
  -1   0   2   61.24    0.69
  -1   0   2   61.08    0.75
   1   0  -1  125.77    1.27
   1   0  -1  132.92    1.25
   1   0  -1  125.25    1.22
   1   0  -1  135.98    1.24
  -1   0   1  134.72    1.25
  -1   0   1  121.40    1.26
  -1   0   1  130.99    1.22
  -1   0   1  134.69    1.24
   1   0   0 1861.55   16.45
   1   0   0 1870.89   16.45
   1   0   0 1826.29   16.44
   1   0   0 2000.99   16.45
   1   0   0 1815.49   16.43
   1   0   0 1826.87   16.44
  -1   0   0 1903.24   16.45
  -1   0   0 1637.49   16.44
  -1   0   0 1959.89   16.45
  -1   0   0 1751.15   16.40
  -1   0   0 1895.45   16.44
  -1   0   0 2051.34   16.46
   1   0   1   51.99    0.63
   1   0   1   53.91    0.66
   1   0   1   52.98    0.62
   1   0   1   53.19    0.60
   1   0   1   53.05    0.63
   1   0   1   51.82    0.59
  -1   0  -1   52.72    0.68
  -1   0  -1   56.78    0.61
  -1   0  -1   50.43    0.60
  -1   0  -1   54.16    0.64
  -1   0  -1   51.96    0.61
   1   0   2  625.54    5.71
   1   0   2  637.33    5.68
   1   0   2  627.86    5.66
   1   0   2  604.04    5.63
   1   0   2  623.24    5.71
   1   0   2  608.46    5.65
   1   0   2  645.74    5.69
   1   0   2  610.44    5.67
  -1   0  -2  622.57    5.67
  -1   0  -2  639.74    5.68
  -1   0  -2  594.86    5.70
  -1   0  -2  610.74    5.66
  -1   0  -2  618.06    5.71
  -1   0  -2  614.03    5.73
  -1   0  -2  640.66    5.63
  -1   0  -2  652.90    5.72
  -1   0  -2  634.58    5.66
  -1   0  -2  648.12    5.66
   1   0   3   39.45    0.64
   1   0   3   35.44    0.70
   1   0   3   36.05    0.59
   1   0   3   35.09    0.66
   1   0   3   36.16    0.62
   1   0   3   36.51    0.63
   1   0   3   35.55    0.64
   1   0   3   38.62    0.75
  -1   0  -3   36.78    0.66
  -1   0  -3   38.86    0.57
  -1   0  -3   38.49    0.64
  -1   0  -3   37.57    0.74
  -1   0  -3   37.35    0.63
  -1   0  -3   37.48    0.75
  -1   0  -3   37.29    0.64
  -1   0  -3   38.83    0.70
   1   0   4  134.35    1.58
   1   0   4  138.94    1.64
   1   0   4  128.21    1.48
   1   0   4  134.99    1.57
   1   0   4  133.00    1.57
  -1   0  -4  137.35    1.67
  -1   0  -4  141.56    1.47
  -1   0  -4  144.84    1.64
  -1   0  -4  123.16    1.57
  -1   0  -4  137.01    1.69
   1   0   5  139.16    1.43
   1   0   5  141.22    1.66
   1   0   5  138.49    1.73
   1   0   5  145.27    1.67
  -1   0  -5  145.01    1.77
  -1   0  -5  146.48    1.74
  -1   0  -5  144.03    1.69
  -1   0  -5  143.50    1.45
   1   0   6  219.75    2.34
   1   0   6  229.97    2.63
   1   0   6  240.21    2.73
   1   0   6  217.37    2.49
   1   0   6  232.74    2.65
  -1   0  -6  228.18    2.74
  -1   0  -6  239.68    2.77
  -1   0  -6  238.03    2.70
  -1   0  -6  236.48    2.35
   1   0   7  101.15    1.28
   1   0   7   99.28    1.56
   1   0   7   96.65    1.37
   1   0   7  101.45    1.27
   1   0   7   92.39    1.51
   1   0   7  101.16    1.32
   1   0   7  100.04    1.29
   1   0   7  108.31    1.65
   1   0   7  104.37    1.33
  -1   0  -7   98.08    1.53
  -1   0  -7   98.02    1.62
  -1   0  -7  103.14    1.32
  -1   0  -7   92.56    1.62
  -1   0  -7  103.99    1.31
  -1   0  -7  104.29    1.30
  -1   0  -7   94.26    1.62
   1   0   8    1.27    0.49
   1   0   8    1.29    0.48
   1   0   8    1.21    0.41
   1   0   8    1.17    0.39
   1   0   8    0.84    0.41
   1   0   8    0.79    0.42
   1   0   8    0.88    0.49
   1   0   8    1.27    0.39
   1   0   8    0.97    0.40
   1   0   8    0.93    0.58
  -1   0  -8    1.03    0.58
  -1   0  -8    0.95    0.49
  -1   0  -8    1.00    0.56
  -1   0  -8    1.12    0.43
  -1   0  -8    1.30    0.50
  -1   0  -8    1.33    0.46
  -1   0  -8    0.93    0.59
  -1   0  -8    0.85    0.49
  -1   0  -8    1.14    0.45
   1   0   9    9.52    0.56
   1   0   9    8.44    0.54
   1   0   9    9.16    0.53
   1   0   9    8.91    0.51
   1   0   9    9.46    0.52
   1   0   9    9.33    0.57
   1   0   9    9.83    0.80
   1   0   9    8.67    0.67
   1   0   9    8.91    0.60
   1   0   9    8.62    0.67
   1   0   9    9.04    0.60
  -1   0  -9    9.27    0.56
  -1   0  -9    9.24    0.64
  -1   0  -9    8.52    0.67
  -1   0  -9    9.47    0.64
  -1   0  -9    8.46    0.62
  -1   0  -9    7.76    0.64
  -1   0  -9    8.90    0.62
  -1   0  -9    7.91    0.78
  -1   0  -9    8.83    0.67
  -1   0  -9    7.45    0.74
   1   0  10   12.48    0.64
   1   0  10   11.62    0.65
   1   0  10   11.02    0.60
   1   0  10   13.32    0.61
   1   0  10   11.48    0.59
   1   0  10   11.39    0.64
   1   0  10   10.95    0.65
  -1   0 -10   11.85    0.75
  -1   0 -10   11.73    0.68
  -1   0 -10   11.37    0.73
  -1   0 -10   11.02    0.65
  -1   0 -10   11.12    0.77
  -1   0 -10   11.91    0.68
  -1   0 -10   11.55    0.75
   1   0  11   24.96    0.79
   1   0  11   24.55    0.77
   1   0  11   24.29    0.74
   1   0  11   24.54    0.79
   1   0  11   25.68    0.78
   1   0  11   25.27    0.84
  -1   0 -11   24.68    0.85
  -1   0 -11   20.86    0.90
  -1   0 -11   24.42    0.86
  -1   0 -11   25.05    0.92
  -1   0 -11   25.64    0.88
  -1   0 -11   23.78    0.91
   1   0  12    8.07    0.67
   1   0  12    8.05    0.58
   1   0  12    7.64    0.60
  -1   0 -12    7.94    0.69
  -1   0 -12    8.81    0.77
  -1   0 -12    7.39    0.72
  -1   0 -12    6.74    0.74
  -1   0 -12    6.01    0.73
  -1   0 -12    7.97    0.69
   1   0  13   -0.15    0.45
   1   0  13    0.32    0.42
  -1   0 -13    0.01    0.48
  -1   0 -13    0.51    0.51
  -1   0 -13    0.24    0.58
  -1   0 -13    0.22    0.54
   1   0  14   33.01    0.65
  -1   0 -14   33.95    0.69
  -1   0 -14   31.84    0.73
  -1   0 -14   35.13    0.68
   1   1 -15    3.79    0.55
   1   1 -15    3.64    0.53
  -1  -1  15    4.30    0.44
  -1  -1  15    4.27    0.53
  -1  -1  15    3.94    0.41
   1   1 -14    0.99    0.66
   1   1 -14    1.56    0.65
  -1  -1  14    0.46    0.60
  -1  -1  14    1.21    0.45
  -1  -1  14    1.01    0.53
   1   1 -13    3.49    0.78
   1   1 -13    3.43    0.59
   1   1 -13    2.45    0.77
  -1  -1  13    3.51    0.71
  -1  -1  13    3.75    0.59
   1   1 -12   38.43    1.12
   1   1 -12   36.27    1.10
   1   1 -12   36.22    0.94
  -1  -1  12   37.33    0.90
  -1  -1  12   36.57    1.02
   1   1 -11   -0.12    0.71
   1   1 -11    0.22    0.69
   1   1 -11    0.59    0.60
  -1  -1  11    0.25    0.50
  -1  -1  11    0.08    0.64
   1   1 -10    5.46    0.69
   1   1 -10    7.04    0.61
   1   1 -10    5.75    0.69
   1   1 -10    6.62    0.68
   1   1 -10    6.17    0.80
  -1  -1  10    6.49    0.55
   1   1  -9    6.48    0.54
   1   1  -9    5.58    0.50
   1   1  -9    6.42    0.55
   1   1  -9    5.92    0.55
   1   1  -9    6.24    0.64
   1   1  -9    6.30    0.51
  -1  -1   9    7.91    0.57
  -1  -1   9    6.42    0.46
   1   1  -8   27.65    0.77
   1   1  -8   31.69    0.70
   1   1  -8   34.89    0.95
   1   1  -8   35.18    0.74
   1   1  -8   31.50    0.72
   1   1  -8   31.91    0.70
   1   1  -8   35.47    0.79
   1   1  -8   29.54    0.70
   1   1  -8   33.28    0.90
  -1  -1   8   31.85    0.68
  -1  -1   8   31.46    0.68
  -1  -1   8   29.23    0.69
  -1  -1   8   34.87    0.82
  -1  -1   8   32.49    0.69
  -1  -1   8   35.25    0.86
  -1  -1   8   33.54    0.73
  -1  -1   8   30.97    0.69
  -1  -1   8   32.27    0.67
  -1  -1   8   31.04    0.66
  -1  -1   8   30.21    0.90
   1   1  -7  313.27    3.19
   1   1  -7  308.50    3.10
   1   1  -7  302.07    3.31
   1   1  -7  316.14    3.40
  -1  -1   7  309.92    3.37
  -1  -1   7  292.87    3.30
  -1  -1   7  304.46    3.08
  -1  -1   7  295.11    3.24
  -1  -1   7  298.25    3.35
   1   1  -6  505.85    4.71
   1   1  -6  468.54    4.82
   1   1  -6  511.84    4.90
   1   1  -6  508.21    4.66
  -1  -1   6  459.23    4.86
  -1  -1   6  482.50    4.57
  -1  -1   6  479.64    4.78
  -1  -1   6  466.39    4.82
  -1  -1   6  487.24    4.79
   1   1  -5   49.11    0.79
   1   1  -5   51.78    0.61
   1   1  -5   47.36    0.81
   1   1  -5   48.85    0.82
   1   1  -5   52.26    0.93
   1   1  -5   51.45    0.87
  -1  -1   5   48.34    0.89
  -1  -1   5   49.30    0.87
  -1  -1   5   50.05    0.87
  -1  -1   5   51.67    0.65
  -1  -1   5   51.44    0.90
   1   1  -4  258.99    2.62
   1   1  -4  254.31    2.73
   1   1  -4  281.55    2.72
   1   1  -4  246.81    2.69
   1   1  -4  264.11    2.60
   1   1  -4  272.08    2.60
   1   1  -4  261.59    2.40
   1   1  -4  263.78    2.62
  -1  -1   4  260.30    2.68
  -1  -1   4  261.90    2.68
  -1  -1   4  259.89    2.41
  -1  -1   4  274.05    2.69
  -1  -1   4  257.52    2.57
  -1  -1   4  270.91    2.69
  -1  -1   4  266.13    2.66
   1   1  -3  382.63    3.82
   1   1  -3  414.67    3.85
   1   1  -3  413.17    3.79
   1   1  -3  411.17    3.81
   1   1  -3  406.57    3.78
   1   1  -3  396.43    3.77
   1   1  -3  409.74    3.77
   1   1  -3  401.10    3.86
   1   1  -3  414.46    3.84
  -1  -1   3  387.94    3.75
  -1  -1   3  389.54    3.75
  -1  -1   3  395.15    3.78
  -1  -1   3  406.96    3.85
  -1  -1   3  382.66    3.83
  -1  -1   3  412.32    3.85
  -1  -1   3  399.81    3.78
  -1  -1   3  398.10    3.79
  -1  -1   3  407.24    3.84
   1   1  -2 5002.34   40.01
   1   1  -2 4753.88   39.99
   1   1  -2 4734.55   39.91
  -1  -1   2 4635.19   39.98
  -1  -1   2 4858.08   39.96
  -1  -1   2 4927.64   40.03
  -1  -1   2 4714.08   39.96
  -1  -1   2 5038.04   40.03
  -1  -1   2 4954.12   40.01
  -1  -1   2 4970.87   39.98
   1   1  -1 2637.36   22.96
   1   1  -1 2426.43   22.98
   1   1  -1 2643.23   23.01
   1   1  -1 2655.79   22.97
   1   1  -1 2633.13   22.88
   1   1  -1 2649.23   22.99
  -1  -1   1 2644.50   22.96
  -1  -1   1 2371.27   22.95
  -1  -1   1 2617.32   22.97
  -1  -1   1 2641.86   23.00
  -1  -1   1 2603.62   22.88
  -1  -1   1 2565.27   22.88
   1   1   0 9999.00   86.65
  -1  -1   0 9635.76   86.71
   1   1   1   15.10    0.54
   1   1   1   16.07    0.31
   1   1   1   16.79    0.45
   1   1   1   15.56    0.33
   1   1   1   15.21    0.43
   1   1   1   15.92    0.26
   1   1   1   15.03    0.31
   1   1   1   14.57    0.55
   1   1   1   15.47    0.31
   1   1   1   16.73    0.35
   1   1   1   15.80    0.33
  -1  -1  -1   15.75    0.44
  -1  -1  -1   14.93    0.47
  -1  -1  -1   15.72    0.44
  -1  -1  -1   14.91    0.44
  -1  -1  -1   14.27    0.26
  -1  -1  -1   14.73    0.38
  -1  -1  -1   16.00    0.52
  -1  -1  -1   16.46    0.48
  -1  -1  -1   15.80    0.48
  -1  -1  -1   16.84    0.49
   1   1   2  145.46    1.69
   1   1   2  146.73    1.50
   1   1   2  137.49    1.40
   1   1   2  147.87    1.52
   1   1   2  150.00    1.51
   1   1   2  150.73    1.66
   1   1   2  146.02    1.53
  -1  -1  -2  159.15    1.70
  -1  -1  -2  141.66    1.54
  -1  -1  -2  154.86    1.63
  -1  -1  -2  156.70    1.65
  -1  -1  -2  148.89    1.51
  -1  -1  -2  153.25    1.66
  -1  -1  -2  145.11    1.52
  -1  -1  -2  152.05    1.64
  -1  -1  -2  146.21    1.53
   1   1   3   10.96    0.49
   1   1   3   11.26    0.40
   1   1   3   10.92    0.33
   1   1   3   11.28    0.39
  -1  -1  -3   10.30    0.40
  -1  -1  -3   11.44    0.53
  -1  -1  -3   12.20    0.52
  -1  -1  -3   11.14    0.39
  -1  -1  -3   11.12    0.39
  -1  -1  -3   11.45    0.54
   1   1   4   47.81    0.78
   1   1   4   48.87    0.78
   1   1   4   44.95    0.86
   1   1   4   47.67    0.94
  -1  -1  -4   49.44    0.91
  -1  -1  -4   50.41    0.92
  -1  -1  -4   44.59    0.71
  -1  -1  -4   48.43    0.87
   1   1   5  172.13    2.22
   1   1   5  151.79    1.76
   1   1   5  171.89    1.99
   1   1   5  168.91    1.97
  -1  -1  -5  175.08    2.11
  -1  -1  -5  158.77    2.09
  -1  -1  -5  175.42    1.92
  -1  -1  -5  165.97    2.09
   1   1   6  157.13    1.79
   1   1   6  157.82    1.75
   1   1   6  161.49    2.18
   1   1   6  148.66    1.93
   1   1   6  158.11    1.95
   1   1   6  153.85    1.75
  -1  -1  -6  152.31    2.09
  -1  -1  -6  143.66    2.05
  -1  -1  -6  148.68    1.73
  -1  -1  -6  147.51    1.73
  -1  -1  -6  147.73    2.07
  -1  -1  -6  154.54    1.84
   1   1   7   22.80    0.90
   1   1   7   24.21    0.64
   1   1   7   22.97    0.56
   1   1   7   22.28    0.63
   1   1   7   23.18    0.56
   1   1   7   23.40    0.59
   1   1   7   20.81    0.68
   1   1   7   22.92    0.76
   1   1   7   19.84    0.71
  -1  -1  -7   19.59    0.85
  -1  -1  -7   22.03    0.64
  -1  -1  -7   22.58    0.68
  -1  -1  -7   19.54    0.86
  -1  -1  -7   18.57    0.86
  -1  -1  -7   23.34    0.63
   1   1   8    0.54    0.38
   1   1   8    0.15    0.37
   1   1   8    0.27    0.45
   1   1   8    0.01    0.39
   1   1   8    0.34    0.41
   1   1   8    0.29    0.45
   1   1   8    0.29    0.53
   1   1   8   -0.07    0.42
   1   1   8   -0.08    0.65
   1   1   8    0.39    0.45
  -1  -1  -8    0.41    0.46
  -1  -1  -8   -0.06    0.44
  -1  -1  -8    0.47    0.56
  -1  -1  -8   -0.09    0.54
  -1  -1  -8    0.22    0.59
   1   1   9   65.82    1.07
   1   1   9   61.50    1.09
   1   1   9   62.38    1.09
   1   1   9   62.86    1.03
   1   1   9   61.43    1.04
   1   1   9   63.66    1.15
   1   1   9   67.19    1.18
   1   1   9   60.36    1.13
  -1  -1  -9   57.37    1.21
  -1  -1  -9   69.03    1.17
  -1  -1  -9   63.68    1.12
  -1  -1  -9   65.63    1.26
  -1  -1  -9   61.92    1.15
   1   1  10   43.39    0.93
   1   1  10   46.24    1.00
   1   1  10   42.95    0.89
   1   1  10   43.94    1.04
   1   1  10   43.24    0.98
  -1  -1 -10   40.53    1.10
  -1  -1 -10   41.95    1.11
  -1  -1 -10   43.25    0.99
  -1  -1 -10   41.94    0.99
  -1  -1 -10   44.91    1.06
  -1  -1 -10   47.83    1.03
   1   1  11   10.62    0.65
   1   1  11   10.02    0.68
   1   1  11   10.10    0.58
   1   1  11   10.26    0.67
  -1  -1 -11    9.21    0.79
  -1  -1 -11    9.80    0.66
  -1  -1 -11    8.54    0.74
  -1  -1 -11    9.56    0.75
  -1  -1 -11   10.56    0.71
  -1  -1 -11    9.53    0.67
   1   1  12    0.20    0.46
   1   1  12    0.11    0.46
   1   1  12   -0.15    0.47
  -1  -1 -12   -0.06    0.62
  -1  -1 -12   -0.08    0.49
  -1  -1 -12    0.12    0.58
  -1  -1 -12   -0.10    0.47
  -1  -1 -12   -0.32    0.60
  -1  -1 -12    0.50    0.60
   1   1  13    0.35    0.38
   1   1  13    0.65    0.38
  -1  -1 -13    0.60    0.49
  -1  -1 -13    0.65    0.39
  -1  -1 -13    1.01    0.39
  -1  -1 -13    0.63    0.51
   1   2 -15    1.00    0.46
   1   2 -15    0.90    0.52
   1   2 -15    0.90    0.56
   1   2 -15    1.12    0.44
   1   2 -15    1.06    0.46
  -1  -2  15    1.01    0.37
  -1  -2  15    0.84    0.45
   1   2 -14    3.16    0.59
   1   2 -14    3.49    0.55
   1   2 -14    3.30    0.74
   1   2 -14    3.74    0.66
  -1  -2  14    3.67    0.50
  -1  -2  14    3.63    0.53
   1   2 -13    5.56    0.82
   1   2 -13    5.80    0.68
   1   2 -13    4.84    0.64
   1   2 -13    5.28    0.79
   1   2 -13    5.04    0.68
  -1  -2  13    4.55    0.56
  -1  -2  13    4.87    0.64
   1   2 -12    2.17    0.62
   1   2 -12    1.82    0.64
   1   2 -12    2.66    0.67
   1   2 -12    2.20    0.78
   1   2 -12    1.93    0.78
  -1  -2  12    1.74    0.61
  -1  -2  12    2.19    0.52
  -1  -2  12    2.07    0.65
   1   2 -11    7.36    0.72
   1   2 -11    7.40    0.80
   1   2 -11    7.70    0.62
   1   2 -11    7.11    0.62
   1   2 -11    7.72    0.76
  -1  -2  11    8.16    0.60
  -1  -2  11    7.24    0.65
  -1  -2  11    7.56    0.58
   1   2 -10    7.31    0.56
   1   2 -10    7.75    0.77
   1   2 -10    7.08    0.54
   1   2 -10    7.64    0.70
   1   2 -10    6.73    0.80
   1   2 -10    7.61    0.70
   1   2 -10    8.53    0.66
  -1  -2  10    7.62    0.54
  -1  -2  10    7.72    0.72
  -1  -2  10    7.29    0.55
  -1  -2  10    6.70    0.66
  -1  -2  10    7.11    0.62
  -1  -2  10    6.84    0.57
  -1  -2  10    7.25    0.56
  -1  -2  10    7.31    0.65
   1   2  -9    8.81    0.54
   1   2  -9    8.88    0.63
   1   2  -9   10.01    0.60
   1   2  -9    9.36    0.70
   1   2  -9    8.71    0.53
  -1  -2   9   10.11    0.62
  -1  -2   9    8.84    0.52
  -1  -2   9    9.20    0.51
  -1  -2   9    9.08    0.47
  -1  -2   9    8.57    0.71
  -1  -2   9    9.09    0.52
  -1  -2   9    9.22    0.68
  -1  -2   9    9.55    0.54
  -1  -2   9    9.73    0.66
  -1  -2   9    9.02    0.53
  -1  -2   9    8.73    0.52
   1   2  -8   71.42    1.38
   1   2  -8   72.19    1.04
   1   2  -8   68.93    1.04
   1   2  -8   73.95    1.19
   1   2  -8   73.24    1.15
   1   2  -8   70.14    1.28
   1   2  -8   72.65    1.12
   1   2  -8   75.36    1.38
  -1  -2   8   70.18    1.01
  -1  -2   8   68.59    1.04
  -1  -2   8   69.70    1.02
  -1  -2   8   67.06    1.30
  -1  -2   8   73.79    1.08
  -1  -2   8   73.95    1.33
  -1  -2   8   70.66    1.04
  -1  -2   8   70.56    1.31
  -1  -2   8   77.22    1.32
  -1  -2   8   70.78    1.01
  -1  -2   8   69.65    1.02
   1   2  -7   91.07    1.47
   1   2  -7   92.47    1.46
   1   2  -7   89.54    1.36
   1   2  -7   89.03    1.19
   1   2  -7   90.42    1.27
   1   2  -7   88.82    1.23
  -1  -2   7   87.66    1.40
  -1  -2   7   90.81    1.40
  -1  -2   7   86.99    1.43
   1   2  -6  846.18    7.91
   1   2  -6  855.57    7.76
   1   2  -6  813.07    7.78
   1   2  -6  864.30    8.03
  -1  -2   6  839.96    7.95
  -1  -2   6  828.48    7.95
  -1  -2   6  824.45    7.90
  -1  -2   6  817.28    7.95
   1   2  -5   46.87    0.79
   1   2  -5   48.46    0.80
   1   2  -5   48.35    0.90
   1   2  -5   49.73    0.95
  -1  -2   5   48.43    0.89
  -1  -2   5   46.33    0.89
  -1  -2   5   45.94    0.82
   1   2  -4    0.18    0.37
   1   2  -4   -0.03    0.44
  -1  -2   4    0.25    0.44
  -1  -2   4   -0.02    0.38
  -1  -2   4   -0.03    0.33
   1   2  -3    0.75    0.24
   1   2  -3    1.00    0.21
   1   2  -3    0.96    0.23
   1   2  -3    0.99    0.40
   1   2  -3    0.87    0.22
   1   2  -3    0.93    0.49
  -1  -2   3    0.97    0.28
  -1  -2   3    0.85    0.39
  -1  -2   3    0.71    0.31
  -1  -2   3    0.78    0.28
  -1  -2   3    0.96    0.42
   1   2  -2   42.27    0.80
   1   2  -2   41.63    0.82
   1   2  -2   41.33    0.50
   1   2  -2   40.70    0.66
   1   2  -2   43.56    0.75
   1   2  -2   40.35    0.49
   1   2  -2   39.09    0.53
   1   2  -2   39.27    0.49
  -1  -2   2   42.81    0.54
  -1  -2   2   39.33    0.66
  -1  -2   2   43.08    0.73
  -1  -2   2   39.83    0.53
  -1  -2   2   40.79    0.51
  -1  -2   2   40.14    0.68
   1   2  -1 7983.33   69.27
   1   2  -1 7923.83   69.32
   1   2  -1 8035.59   69.38
   1   2  -1 8171.84   69.25
  -1  -2   1 8152.99   69.24
   1   2   0  533.79    4.62
   1   2   0  509.05    4.77
   1   2   0  504.10    4.81
   1   2   0  537.75    4.65
  -1  -2   0  566.26    4.79
  -1  -2   0  528.61    4.71
  -1  -2   0  547.90    4.79
  -1  -2   0  518.80    4.63
   1   2   1   92.81    0.98
   1   2   1   89.34    0.98
   1   2   1   83.57    0.92
   1   2   1   89.31    1.29
   1   2   1   90.12    1.26
   1   2   1   93.46    0.96
   1   2   1   96.74    0.94
   1   2   1   97.22    1.28
  -1  -2  -1   94.25    1.02
  -1  -2  -1   96.59    1.20
  -1  -2  -1   83.18    0.91
  -1  -2  -1   96.29    1.23
  -1  -2  -1   87.48    1.20
   1   2   2  153.33    1.68
   1   2   2  144.22    1.73
   1   2   2  154.04    1.73
   1   2   2  139.31    1.37
   1   2   2  125.96    1.28
   1   2   2  149.57    1.37
  -1  -2  -2  147.07    1.66
  -1  -2  -2  143.25    1.37
  -1  -2  -2  152.11    1.63
  -1  -2  -2  140.53    1.34
  -1  -2  -2  134.03    1.33
  -1  -2  -2  147.19    1.60
  -1  -2  -2  151.67    1.64
   1   2   3    2.85    0.52
   1   2   3    4.07    0.63
   1   2   3    3.50    0.52
   1   2   3    2.99    0.28
  -1  -2  -3    3.32    0.50
  -1  -2  -3    3.03    0.48
  -1  -2  -3    3.17    0.46
  -1  -2  -3    2.10    0.18
  -1  -2  -3    3.31    0.49
   1   2   4    2.71    0.32
   1   2   4    2.95    0.32
   1   2   4    2.77    0.51
  -1  -2  -4    3.10    0.50
  -1  -2  -4    2.90    0.52
  -1  -2  -4    2.61    0.50
   1   2   5   40.38    0.73
   1   2   5   41.62    0.80
   1   2   5   39.77    0.82
   1   2   5   38.76    0.81
   1   2   5   41.12    0.74
  -1  -2  -5   40.08    1.00
  -1  -2  -5   40.24    0.98
  -1  -2  -5   42.11    0.74
  -1  -2  -5   41.08    1.02
  -1  -2  -5   44.11    0.80
  -1  -2  -5   37.06    0.73
   1   2   6    1.06    0.52
   1   2   6    0.96    0.63
   1   2   6    1.22    0.40
   1   2   6    1.28    0.37
  -1  -2  -6    1.13    0.37
  -1  -2  -6    0.91    0.53
  -1  -2  -6    0.95    0.38
  -1  -2  -6    0.63    0.53
  -1  -2  -6    0.91    0.39
  -1  -2  -6    0.42    0.57
  -1  -2  -6    1.11    0.45
   1   2   7   23.01    0.68
   1   2   7   24.51    1.04
   1   2   7   21.50    0.78
   1   2   7   23.61    0.60
   1   2   7   24.51    0.67
  -1  -2  -7   21.09    0.94
  -1  -2  -7   22.68    0.67
  -1  -2  -7   24.08    0.66
   1   2   8    1.44    0.63
   1   2   8    1.35    0.42
   1   2   8    1.33    0.47
   1   2   8    1.69    0.49
  -1  -2  -8    1.10    0.50
  -1  -2  -8    1.46    0.50
   1   2   9   12.89    0.56
   1   2   9   14.34    0.79
   1   2   9   12.76    0.66
   1   2   9   12.65    0.63
  -1  -2  -9   12.19    0.84
  -1  -2  -9   13.13    0.65
  -1  -2  -9   11.91    0.72
  -1  -2  -9   13.17    0.64
   1   2  10   30.12    0.89
   1   2  10   29.73    0.70
   1   2  10   30.15    0.84
   1   2  10   29.02    0.76
  -1  -2 -10   32.39    0.94
  -1  -2 -10   26.58    0.97
  -1  -2 -10   28.29    0.80
  -1  -2 -10   30.32    1.00
  -1  -2 -10   30.02    0.87
  -1  -2 -10   29.49    0.79
   1   2  11   -0.13    0.44
   1   2  11    0.11    0.41
   1   2  11    0.51    0.52
  -1  -2 -11   -0.32    0.60
  -1  -2 -11    0.00    0.63
  -1  -2 -11    0.19    0.46
  -1  -2 -11    0.11    0.60
  -1  -2 -11    0.15    0.56
  -1  -2 -11    0.12    0.44
   1   2  12    7.70    0.45
   1   2  12    7.98    0.49
   1   2  12    6.99    0.40
  -1  -2 -12    7.70    0.57
  -1  -2 -12    7.22    0.42
  -1  -2 -12    7.00    0.59
  -1  -2 -12    6.71    0.42
   1   3 -15   -0.29    0.54
   1   3 -15    0.44    0.43
   1   3 -15    0.54    0.43
   1   3 -15    0.47    0.43
   1   3 -15    0.87    0.56
  -1  -3  15    1.00    0.43
  -1  -3  15    0.74    0.52
  -1  -3  15    0.41    0.32
   1   3 -14    2.47    0.55
   1   3 -14    2.84    0.69
   1   3 -14    2.55    0.57
   1   3 -14    2.13    0.67
   1   3 -14    2.49    0.56
  -1  -3  14    2.58    0.67
  -1  -3  14    2.26    0.41
  -1  -3  14    2.48    0.54
   1   3 -13    1.29    0.76
   1   3 -13    0.09    0.72
   1   3 -13    0.35    0.56
   1   3 -13    0.23    0.57
   1   3 -13    0.07    0.68
  -1  -3  13    0.22    0.48
  -1  -3  13    0.15    0.55
  -1  -3  13    0.27    0.62
   1   3 -12   12.05    0.70
   1   3 -12   13.07    0.84
   1   3 -12   12.00    0.70
   1   3 -12   12.58    0.83
   1   3 -12   12.07    0.88
  -1  -3  12   11.82    0.78
  -1  -3  12   11.56    0.67
  -1  -3  12   11.45    0.60
   1   3 -11    0.62    0.73
   1   3 -11    1.19    0.52
   1   3 -11    1.24    0.70
   1   3 -11    1.12    0.70
   1   3 -11    0.85    0.55
  -1  -3  11    1.04    0.52
  -1  -3  11    0.78    0.58
  -1  -3  11    1.06    0.47
   1   3 -10   23.00    1.12
   1   3 -10   25.49    0.90
   1   3 -10   25.43    0.76
   1   3 -10   24.66    0.91
   1   3 -10   25.34    0.74
  -1  -3  10   25.78    0.75
  -1  -3  10   25.89    0.77
  -1  -3  10   25.21    0.98
  -1  -3  10   24.44    0.97
  -1  -3  10   26.13    0.98
  -1  -3  10   26.46    0.68
  -1  -3  10   24.28    1.01
  -1  -3  10   24.75    0.74
   1   3  -9    0.64    0.41
   1   3  -9    0.79    0.57
   1   3  -9    0.53    0.67
   1   3  -9    0.67    0.45
   1   3  -9    0.59    0.56
   1   3  -9    0.87    0.60
  -1  -3   9    0.65    0.42
  -1  -3   9    0.57    0.47
  -1  -3   9    0.81    0.41
  -1  -3   9    0.28    0.54
  -1  -3   9    0.64    0.53
  -1  -3   9    0.33    0.46
  -1  -3   9    0.65    0.44
  -1  -3   9    0.81    0.37
  -1  -3   9    0.65    0.54
   1   3  -8  158.70    2.18
   1   3  -8  154.82    1.79
   1   3  -8  159.47    1.87
   1   3  -8  154.93    1.77
   1   3  -8  155.40    1.91
   1   3  -8  161.01    1.94
   1   3  -8  155.99    1.81
  -1  -3   8  159.57    2.20
  -1  -3   8  150.84    1.76
  -1  -3   8  150.32    2.11
  -1  -3   8  153.23    2.15
  -1  -3   8  143.38    2.17
  -1  -3   8  156.40    1.82
  -1  -3   8  151.48    1.78
  -1  -3   8  152.42    1.79
  -1  -3   8  151.20    1.76
   1   3  -7  536.98    5.30
   1   3  -7  533.45    5.30
   1   3  -7  569.44    5.62
   1   3  -7  564.13    5.33
   1   3  -7  560.07    5.27
  -1  -3   7  548.09    5.62
  -1  -3   7  524.39    5.54
  -1  -3   7  543.10    5.49
   1   3  -6  279.61    2.94
  -1  -3   6  275.49    3.14
  -1  -3   6  275.71    2.99
  -1  -3   6  274.24    3.05
   1   3  -5    1.61    0.42
  -1  -3   5    0.58    0.50
  -1  -3   5    1.76    0.35
  -1  -3   5    0.83    0.44
  -1  -3   5    0.67    0.46
   1   3  -4   74.57    1.13
  -1  -3   4   74.74    1.18
  -1  -3   4   75.97    1.15
  -1  -3   4   76.82    1.04
  -1  -3   4   69.33    1.17
  -1  -3   4   71.28    0.95
   1   3  -3   62.44    1.09
   1   3  -3   54.22    1.03
   1   3  -3   49.06    0.61
   1   3  -3   57.16    0.97
  -1  -3   3   51.88    0.66
  -1  -3   3   54.22    0.80
  -1  -3   3   55.51    0.94
  -1  -3   3   54.63    0.89
  -1  -3   3   49.65    0.60
  -1  -3   3   59.35    0.77
   1   3  -2  437.87    4.25
   1   3  -2  464.25    4.51
   1   3  -2  450.16    4.53
   1   3  -2  453.71    4.53
  -1  -3   2  475.08    4.14
  -1  -3   2  442.20    4.40
  -1  -3   2  460.80    4.18
  -1  -3   2  454.28    4.46
  -1  -3   2  447.80    4.35
  -1  -3   2  446.19    4.25
   1   3  -1  397.61    3.15
   1   3  -1  388.95    3.36
   1   3  -1  403.38    3.36
  -1  -3   1  397.81    3.28
  -1  -3   1  381.17    3.06
  -1  -3   1  406.86    3.28
  -1  -3   1  385.96    3.05
   1   3   0  290.05    3.09
   1   3   0  291.31    3.08
  -1  -3   0  301.74    3.13
  -1  -3   0  291.30    2.86
  -1  -3   0  301.45    3.07
  -1  -3   0  290.54    3.09
   1   3   1   47.47    1.03
   1   3   1   48.27    0.93
   1   3   1   46.25    0.96
  -1  -3  -1   48.50    0.93
  -1  -3  -1   47.84    0.93
  -1  -3  -1   48.59    0.90
   1   3   2    7.79    0.60
   1   3   2    7.62    0.59
   1   3   2    7.04    0.56
  -1  -3  -2    7.48    0.50
  -1  -3  -2    7.53    0.54
  -1  -3  -2    7.24    0.56
   1   3   3   -0.10    0.36
   1   3   3   -0.20    0.40
   1   3   3    0.06    0.39
   1   3   3   -0.16    0.55
   1   3   3    0.09    0.41
   1   3   3    0.23    0.54
  -1  -3  -3   -0.07    0.48
  -1  -3  -3    0.23    0.49
  -1  -3  -3    0.10    0.47
  -1  -3  -3    0.13    0.47
   1   3   4   37.66    1.11
   1   3   4   36.51    0.78
   1   3   4   37.99    0.79
   1   3   4   37.90    0.83
   1   3   4   34.94    0.67
   1   3   4   39.12    1.03
   1   3   4   32.28    0.81
  -1  -3  -4   34.69    0.92
  -1  -3  -4   37.73    1.00
  -1  -3  -4   37.18    0.99
  -1  -3  -4   32.30    0.96
  -1  -3  -4   41.15    0.74
   1   3   5   65.22    0.99
   1   3   5   63.76    1.51
   1   3   5   62.99    1.14
  -1  -3  -5   65.08    1.10
  -1  -3  -5   63.10    0.98
  -1  -3  -5   62.57    1.33
  -1  -3  -5   65.88    1.32
  -1  -3  -5   60.97    1.36
   1   3   6   11.08    0.61
   1   3   6    9.40    0.52
   1   3   6   10.55    0.51
  -1  -3  -6    9.75    0.82
  -1  -3  -6   11.53    0.62
  -1  -3  -6   10.24    0.53
  -1  -3  -6    9.68    0.53
   1   3   7    2.11    0.45
   1   3   7    1.87    0.47
   1   3   7    2.62    0.55
   1   3   7    2.38    0.66
  -1  -3  -7    1.96    0.47
  -1  -3  -7    2.08    0.47
   1   3   8   49.74    0.96
   1   3   8   50.59    1.17
   1   3   8   48.38    0.90
  -1  -3  -8   49.98    0.95
  -1  -3  -8   49.03    0.95
   1   3   9   59.86    1.24
   1   3   9   60.80    1.03
   1   3   9   55.65    0.97
  -1  -3  -9   59.68    1.06
  -1  -3  -9   55.11    1.27
  -1  -3  -9   62.06    1.15
  -1  -3  -9   58.00    1.04
  -1  -3  -9   60.28    1.02
   1   3  10    1.50    0.44
   1   3  10    1.83    0.59
  -1  -3 -10    0.86    0.62
  -1  -3 -10    1.87    0.64
  -1  -3 -10    2.05    0.48
  -1  -3 -10    1.84    0.60
  -1  -3 -10    1.66    0.60
   1   3  11    0.43    0.42
   1   3  11    0.00    0.33
  -1  -3 -11   -0.28    0.53
  -1  -3 -11    0.37    0.49
  -1  -3 -11   -0.06    0.50
  -1  -3 -11    0.01    0.47
   1   4 -15    1.27    0.36
   1   4 -15    1.19    0.52
   1   4 -15    0.89    0.48
   1   4 -15    1.17    0.38
  -1  -4  15    0.97    0.35
  -1  -4  15    1.83    0.47
   1   4 -14   17.32    0.79
   1   4 -14   17.31    0.82
   1   4 -14   15.87    0.60
   1   4 -14   16.86    0.59
   1   4 -14   16.51    0.60
  -1  -4  14   16.47    0.61
  -1  -4  14   18.75    0.75
   1   4 -13   56.70    1.01
   1   4 -13   58.65    1.05
   1   4 -13   58.34    1.04
   1   4 -13   58.97    1.23
   1   4 -13   60.80    1.28
  -1  -4  13   56.34    1.05
  -1  -4  13   57.30    1.11
   1   4 -12  143.94    1.80
   1   4 -12  137.74    1.98
   1   4 -12  137.00    1.80
   1   4 -12  149.60    2.04
   1   4 -12  148.84    2.07
   1   4 -12  141.03    1.79
  -1  -4  12  135.64    1.81
  -1  -4  12  140.89    1.90
   1   4 -11    5.31    0.74
   1   4 -11    5.71    0.55
   1   4 -11    5.62    0.54
   1   4 -11    5.26    0.55
   1   4 -11    5.22    0.82
   1   4 -11    5.22    0.74
  -1  -4  11    5.40    0.56
  -1  -4  11    5.52    0.62
   1   4 -10    4.03    0.67
   1   4 -10    4.01    0.70
   1   4 -10    4.13    0.49
   1   4 -10    4.24    0.52
   1   4 -10    4.30    0.55
   1   4 -10    4.57    0.51
   1   4 -10    4.22    0.71
  -1  -4  10    4.39    0.56
  -1  -4  10    4.27    0.52
  -1  -4  10    3.98    0.52
   1   4  -9   28.44    0.91
   1   4  -9   28.77    0.77
   1   4  -9   28.42    0.68
   1   4  -9   28.93    0.70
   1   4  -9   28.37    0.85
   1   4  -9   27.95    0.68
   1   4  -9   27.15    1.17
   1   4  -9   29.62    0.86
  -1  -4   9   25.43    0.94
  -1  -4   9   28.80    0.70
  -1  -4   9   29.51    0.75
  -1  -4   9   27.68    0.71
  -1  -4   9   28.09    1.04
   1   4  -8   15.75    0.89
   1   4  -8   17.26    0.69
   1   4  -8   18.42    0.72
   1   4  -8   18.73    0.65
   1   4  -8   17.55    0.55
   1   4  -8   18.25    0.56
   1   4  -8   18.41    0.71
   1   4  -8   18.10    0.54
  -1  -4   8   16.78    0.77
  -1  -4   8   18.30    0.83
  -1  -4   8   18.14    0.57
  -1  -4   8   17.98    0.59
  -1  -4   8   17.79    0.82
   1   4  -7  166.89    1.96
   1   4  -7  156.65    1.93
   1   4  -7  158.80    1.89
   1   4  -7  164.44    1.97
  -1  -4   7  162.23    2.16
  -1  -4   7  161.25    2.24
   1   4  -6   41.60    1.06
   1   4  -6   41.79    0.79
   1   4  -6   39.58    0.79
   1   4  -6   42.92    0.92
   1   4  -6   43.00    0.83
  -1  -4   6   41.82    0.97
  -1  -4   6   41.80    0.89
  -1  -4   6   40.50    1.03
   1   4  -5  153.95    1.78
   1   4  -5  158.88    2.16
   1   4  -5  161.00    1.83
   1   4  -5  155.00    1.84
   1   4  -5  155.13    2.01
  -1  -4   5  151.07    2.06
  -1  -4   5  151.36    2.00
  -1  -4   5  160.80    1.90
  -1  -4   5  149.68    2.06
   1   4  -4  598.26    5.74
   1   4  -4  613.95    6.13
   1   4  -4  588.50    5.69
   1   4  -4  614.64    6.01
  -1  -4   4  584.85    5.92
  -1  -4   4  587.60    6.00
   1   4  -3   29.29    0.83
   1   4  -3   26.56    0.83
   1   4  -3   29.60    0.81
  -1  -4   3   28.46    0.82
  -1  -4   3   29.21    0.74
  -1  -4   3   29.99    0.81
  -1  -4   3   29.28    0.71
   1   4  -2  823.64    7.89
   1   4  -2  823.96    7.79
   1   4  -2  811.61    8.12
   1   4  -2  839.04    8.10
  -1  -4   2  852.34    7.84
  -1  -4   2  841.24    7.91
  -1  -4   2  853.70    8.01
  -1  -4   2  836.40    8.04
   1   4  -1    0.25    0.40
   1   4  -1    0.29    0.36
   1   4  -1    0.00    0.54
   1   4  -1    0.33    0.36
   1   4  -1    0.02    0.42
   1   4  -1    0.14    0.39
   1   4  -1    0.15    0.42
  -1  -4   1    0.25    0.49
  -1  -4   1    0.11    0.28
  -1  -4   1    0.00    0.48
   1   4   0   95.10    1.42
   1   4   0   87.15    1.40
   1   4   0   92.39    1.24
   1   4   0   84.47    1.21
   1   4   0   86.47    1.20
   1   4   0   88.00    1.54
   1   4   0   90.22    1.21
  -1  -4   0   92.95    1.45
  -1  -4   0   96.71    1.41
  -1  -4   0   94.41    1.45
   1   4   1  147.33    1.72
   1   4   1  138.01    1.74
   1   4   1  145.71    2.05
   1   4   1  143.84    1.99
   1   4   1  142.25    1.65
   1   4   1  139.91    1.73
   1   4   1  154.32    1.73
  -1  -4  -1  159.20    1.99
  -1  -4  -1  159.25    2.04
  -1  -4  -1  146.62    2.03
   1   4   2    2.74    0.57
   1   4   2    2.83    0.50
   1   4   2    2.76    0.48
   1   4   2    2.63    0.46
   1   4   2    2.39    0.39
   1   4   2    2.85    0.65
   1   4   2    2.20    0.44
  -1  -4  -2    2.89    0.50
  -1  -4  -2    2.97    0.54
  -1  -4  -2    3.25    0.57
   1   4   3    1.52    0.51
   1   4   3    2.09    0.51
   1   4   3    1.76    0.62
   1   4   3    2.06    0.64
   1   4   3    1.74    0.46
   1   4   3    1.96    0.52
  -1  -4  -3    2.38    0.56
  -1  -4  -3    2.06    0.56
   1   4   4   72.33    1.66
   1   4   4   82.93    1.26
   1   4   4   76.08    1.32
   1   4   4   77.71    1.69
   1   4   4   79.30    1.28
  -1  -4  -4   72.65    1.55
   1   4   5   16.99    0.80
  -1  -4  -5   15.77    0.75
   1   4   6  186.24    2.23
   1   4   6  177.29    2.28
   1   4   7  257.47    2.88
  -1  -4  -8  217.52    2.41
  -1  -4  -9  332.87    3.36
  -1  -4  -9  328.49    3.43
  -1  -4  -9  310.67    3.50
  -1  -4  -9  335.22    3.52
  -1  -4  -9  314.37    3.29
  -1  -4 -10   58.73    0.89
  -1  -4 -10   57.93    0.93
   1   5 -15    2.29    0.46
   1   5 -15    2.16    0.48
  -1  -5  15    2.55    0.43
  -1  -5  15    2.87    0.38
   1   5 -14    0.81    0.61
   1   5 -14    0.92    0.56
  -1  -5  14    0.87    0.51
   1   5 -13  118.06    1.50
   1   5 -13  123.49    1.81
   1   5 -13  126.53    1.75
   1   5 -13  122.14    1.54
  -1  -5  13  129.63    1.69
  -1  -5  13  120.92    1.56
   1   5 -12    2.45    0.69
   1   5 -12    2.44    0.75
  -1  -5  12    2.31    0.57
  -1  -5  12    2.14    0.44
   1   5 -11    4.74    0.74
   1   5 -11    4.48    0.60
   1   5 -11    4.39    0.76
   1   5 -11    5.37    0.73
  -1  -5  11    5.15    0.56
   1   5 -10    8.91    0.63
   1   5 -10    6.61    0.79
   1   5 -10    8.23    0.70
   1   5 -10    8.24    0.74
  -1  -5  10    8.26    0.60
   1   5  -9    8.00    0.66
   1   5  -9    8.33    0.75
   1   5  -9    9.13    0.64
   1   5  -9    8.37    0.70
   1   5  -8   39.32    0.93
   1   5  -8   38.68    1.01
   1   5  -8   39.14    1.33
   1   5  -8   42.86    1.03
   1   5  -8   40.56    0.96
   1   5  -8   40.08    0.91
   1   5  -8   39.19    1.20
  -1  -5   8   37.03    1.15
  -1  -5   8   38.50    1.17
  -1  -5   8   37.88    1.14
   1   5  -7   -0.33    0.58
   1   5  -7   -0.02    0.52
   1   5  -7    0.33    0.52
  -1  -5   7    0.10    0.54
  -1  -5   7    0.39    0.61
  -1  -5   7    0.16    0.56
   1   5  -6    7.87    0.62
   1   5  -6    8.44    0.66
   1   5  -6    8.49    0.58
   1   5  -6    8.88    0.56
  -1  -5   6    8.36    0.68
  -1  -5   6    8.14    0.64
   1   5  -5   31.26    0.76
   1   5  -5   32.44    0.92
   1   5  -5   32.14    0.72
   1   5  -5   31.59    0.95
   1   5  -5   29.40    0.80
   1   5  -5   31.69    0.78
  -1  -5   5   30.09    0.91
  -1  -5   5   33.33    0.99
  -1  -5   5   30.06    0.88
   1   5  -4   37.46    0.83
   1   5  -4   36.29    0.99
   1   5  -4   37.31    0.82
   1   5  -4   37.66    1.02
   1   5  -4   38.23    0.81
   1   5  -4   36.09    0.77
  -1  -5   4   35.63    0.94
  -1  -5   4   36.30    0.99
  -1  -5   4   36.63    0.89
  -1  -5   4   37.39    1.02
   1   5  -3   12.94    0.55
   1   5  -3   12.62    0.55
   1   5  -3   11.99    0.72
   1   5  -3   13.05    0.58
  -1  -5   3   12.81    0.74
  -1  -5   3   12.56    0.69
   1   5  -2   79.73    1.21
   1   5  -2   85.93    1.23
   1   5  -2   83.91    1.23
   1   5  -2   81.62    1.33
   1   5  -2   86.12    1.58
   1   5  -2   80.57    1.22
  -1  -5   2   86.35    1.48
  -1  -5   2   85.36    1.50
   1   5  -1   38.97    1.11
   1   5  -1   38.07    0.83
   1   5  -1   40.13    0.86
   1   5  -1   37.49    0.91
   1   5  -1   35.21    0.82
   1   5  -1   37.01    0.81
  -1  -5   1   40.48    1.06
  -1  -5   1   38.99    1.03
  -1  -5   1   38.74    0.99
   1   5   0   24.73    0.99
   1   5   0   24.17    0.74
   1   5   0   23.21    0.79
   1   5   0   24.30    0.73
  -1  -5   0   24.59    0.84
  -1  -5   0   25.37    0.91
  -1  -5   0   24.07    0.88
  -1  -5   0   25.20    0.89
   1   5   1    4.93    0.56
   1   5   1    4.13    0.54
   1   5   1    5.18    0.46
   1   5   1    5.79    0.62
   1   5   1    5.01    0.48
  -1  -5  -1    5.33    0.63
  -1  -5  -1    5.99    0.67
  -1  -5  -1    6.13    0.65
   1   5   2   42.23    0.90
   1   5   2   44.44    1.28
   1   5   2   45.46    0.95
   1   5   2   44.64    1.01
   1   5   2   41.40    1.29
   1   5   2   44.91    1.00
   1   5   2   45.48    0.97
  -1  -5  -2   44.18    1.22
  -1  -5  -2   47.04    1.29
   1   5   3  121.44    1.74
   1   5   3  134.79    1.80
   1   5   3  125.09    1.81
  -1  -5  -3  131.96    1.67
   1   5   4    3.10    0.66
   1   5   4    3.38    0.65
  -1  -5  -4    2.83    0.68
   1   5   5   32.47    0.99
  -1  -5  -5   34.17    0.88
   1   5   6    5.28    0.64
   1   5   6    4.49    0.70
   1   5   7  120.25    1.59
   1   5   7  118.62    1.67
   1   5   8   12.77    0.65
  -1  -5  -8   11.72    0.55
  -1  -5  -8   12.62    0.60
  -1  -5  -9   35.64    0.62
  -1  -5  -9   33.03    0.74
   1   6 -14   15.51    0.65
   1   6 -14   16.30    0.61
  -1  -6  14   17.07    0.50
   1   6 -13   27.66    0.90
   1   6 -13   30.04    0.85
  -1  -6  13   29.65    0.69
   1   6 -12    5.90    0.76
   1   6 -12    5.40    0.53
   1   6 -12    6.13    0.69
  -1  -6  12    6.17    0.51
   1   6 -11    3.83    0.70
   1   6 -11    3.11    0.76
   1   6 -11    3.94    0.62
  -1  -6  11    3.82    0.50
   1   6 -10    0.17    0.67
   1   6 -10    0.63    0.59
   1   6 -10    0.57    0.72
   1   6  -9    3.26    0.63
   1   6  -9    4.89    0.70
   1   6  -9    3.30    0.72
   1   6  -8    4.83    0.71
   1   6  -8    4.56    0.67
   1   6  -8    5.50    0.67
   1   6  -7  102.87    1.54
   1   6  -7  106.68    1.57
   1   6  -6    1.30    0.58
   1   6  -6    1.08    0.65
   1   6  -5   22.66    0.72
   1   6  -5   24.14    0.77
  -1  -6   5   24.48    0.97
   1   6  -4    0.15    0.56
   1   6  -4    0.08    0.54
   1   6  -4    0.25    0.52
  -1  -6   4   -0.41    0.57
  -1  -6   4   -0.22    0.57
   1   6  -3   29.76    1.07
   1   6  -3   25.81    0.86
   1   6  -3   31.91    0.83
   1   6  -3   27.91    0.81
  -1  -6   3   29.60    1.02
  -1  -6   3   31.29    1.10
  -1  -6   3   31.91    1.02
   1   6  -2   -0.12    0.55
   1   6  -2    0.17    0.57
   1   6  -2   -0.21    0.56
  -1  -6   2    0.28    0.60
   1   6  -1   12.83    0.72
   1   6  -1   12.26    0.75
   1   6  -1   12.73    0.67
   1   6   0    4.29    0.68
   1   6   0    5.08    0.63
   1   6   0    4.63    0.68
   1   6   1   45.41    1.07
   1   6   1   44.00    1.03
   1   6   2    0.19    0.68
   1   6   2    0.48    0.67
   1   6   2    0.68    0.55
   1   6   3   14.68    0.72
   1   6   3   16.35    0.81
   1   6   4   26.34    0.84
   1   6   4   27.56    0.88
  -1  -6  -4   26.14    0.83
   1   6   5   12.02    0.69
   1   6   5   11.53    0.65
   1   6   6    6.08    0.53
   1   6   6    5.90    0.58
   1   6   7    8.50    0.51
   1   6   7    7.72    0.42
  -1  -6  -7    7.41    0.47
   1   7 -13    6.91    0.49
   1   7 -13    5.77    0.53
  -1  -7  13    6.73    0.42
  -1  -7  13    7.54    0.50
   1   7 -12    4.12    0.54
   1   7 -12    3.59    0.49
   1   7 -12    3.05    0.61
  -1  -7  12    3.68    0.44
   1   7 -11    0.72    0.63
   1   7 -11    0.49    0.51
   1   7 -11    0.46    0.57
  -1  -7  11    0.47    0.44
   1   7 -10   16.58    0.74
   1   7 -10   16.63    0.81
   1   7 -10   17.17    0.77
   1   7  -9  275.19    3.07
   1   7  -9  272.91    3.03
   1   7  -9  267.39    3.12
   1   7  -8    1.06    0.63
   1   7  -8    1.20    0.70
   1   7  -8    1.64    0.71
   1   7  -7    0.80    0.61
   1   7  -7    0.03    0.69
   1   7  -7    0.99    0.64
   1   7  -6   13.49    0.84
   1   7  -6   14.22    0.73
   1   7  -5   99.69    1.45
   1   7  -5  101.66    1.53
   1   7  -4    0.46    0.57
   1   7  -4    0.71    0.62
   1   7  -4   -0.20    0.67
   1   7  -3  100.00    1.58
   1   7  -3  100.64    1.52
   1   7  -2    9.98    0.72
   1   7  -2    9.08    0.77
   1   7  -1    2.19    0.68
   1   7  -1    2.77    0.68
   1   7   0    6.26    0.74
   1   7   0    5.12    0.71
   1   7   0    5.13    0.69
   1   7   1   13.69    0.81
   1   7   2   55.43    1.14
   1   7   3    0.01    0.59
   1   7   3    0.01    0.44
  -1  -7  -3   -0.10    0.52
   1   7   4   35.32    0.80
   1   7   4   31.31    0.71
   1   7   5    5.10    0.40
   1   7   5    5.08    0.44
   1   8 -12    8.87    0.49
   1   8 -12   10.93    0.43
   1   8 -12   12.32    0.46
  -1  -8  12   10.09    0.41
  -1  -8  12   10.49    0.49
  -1  -8  12   10.83    0.53
   1   8 -11   11.83    0.54
   1   8 -11   10.55    0.57
   1   8 -11   11.69    0.53
  -1  -8  11   10.57    0.45
   1   8 -10    0.40    0.53
   1   8 -10    0.32    0.49
   1   8 -10    0.19    0.52
   1   8  -9  161.07    1.94
   1   8  -9  160.86    1.98
   1   8  -9  160.54    1.97
   1   8  -8   69.16    1.21
   1   8  -8   67.53    1.16
   1   8  -8   65.93    1.21
   1   8  -7   25.73    0.81
   1   8  -7   23.93    0.86
   1   8  -7   24.13    0.76
   1   8  -6    0.19    0.57
   1   8  -5  181.45    2.09
   1   8  -5  174.67    2.24
   1   8  -4   10.25    0.61
   1   8  -4    9.93    0.76
   1   8  -3   71.82    1.19
   1   8  -3   69.95    1.27
   1   8  -2   11.47    0.69
   1   8  -2   11.63    0.74
   1   8  -1    7.31    0.62
   1   8   0    5.07    0.62
   1   8   0    4.88    0.63
   1   8   1   11.64    0.64
  -1  -8  -1   12.92    0.59
   1   8   3    3.61    0.42
   1   9 -10    9.93    0.45
  -1  -9  10    9.53    0.46
   1   9  -9   10.31    0.52
   1   9  -9    8.72    0.47
  -1  -9   9    9.43    0.48
   1   9  -8   93.31    1.24
  -1  -9   8   91.42    1.21
   1   9  -7    1.60    0.46
   1   9  -6    1.90    0.47
   1   9  -5   -0.06    0.53
   1   9  -4   24.99    0.60
   1   9  -4   27.07    0.72
   1   9  -3    0.45    0.41
   1   9  -2    1.62    0.42
   1   9  -1    2.94    0.41
  -1  -9   1    3.50    0.43
  -2  10   0  151.99    1.68
  -2  10  -1   21.72    0.57
  -2  10  -2   79.93    1.14
  -2  10  -3    9.44    0.53
  -2  10  -3    7.83    0.47
  -2  10  -4    3.10    0.47
  -2  10  -4    3.28    0.43
  -2  10  -5    2.62    0.42
  -2  10  -5    2.33    0.49
  -2  10  -6    7.12    0.43
  -2  10  -6    6.28    0.55
  -2  10  -7   -0.05    0.51
  -2  10  -7   -0.15    0.35
  -2  10  -8    1.83    0.50
  -2  10  -8    2.40    0.33
  -2  10  -9    0.57    0.48
  -2   9   4    0.02    0.39
  -2   9   4    0.13    0.32
  -2   9   3    1.88    0.50
  -2   9   3    2.16    0.39
  -2   9   2   22.86    0.75
  -2   9   2   20.55    0.59
  -2   9   1   63.79    1.11
  -2   9   0    6.17    0.63
  -2   9   0    5.51    0.62
  -2   9  -1  114.83    1.58
  -2   9  -1  112.22    1.60
  -2   9  -2   22.29    0.73
  -2   9  -2   22.47    0.75
  -2   9  -2   21.98    0.69
  -2   9  -3   13.26    0.62
  -2   9  -3   13.26    0.65
  -2   9  -4    2.75    0.59
  -2   9  -4    2.05    0.55
  -2   9  -4    2.73    0.52
  -2   9  -5   17.37    0.77
  -2   9  -5   18.03    0.65
  -2   9  -6    0.44    0.64
  -2   9  -6    0.35    0.47
  -2   9  -6    0.13    0.66
  -2   9  -7    2.07    0.49
  -2   9  -7    2.62    0.67
  -2   9  -7    3.42    0.70
  -2   9  -8    8.14    0.72
  -2   9  -8    8.12    0.76
  -2   9  -8    8.05    0.54
  -2   9  -9   94.46    1.27
  -2   9  -9   93.15    1.48
  -2   9 -10    2.49    0.41
  -2   9 -11   23.03    0.71
  -2   9 -12   -0.10    0.43
  -2   8   6   11.25    0.53
  -2   8   6   12.47    0.53
  -2   8   5   81.91    1.24
  -2   8   5   84.15    1.23
  -2   8   4    9.23    0.60
  -2   8   3    1.09    0.61
  -2   8   3    0.97    0.69
  -2   8   2   10.41    0.77
  -2   8   2    9.86    0.64
  -2   8   1   29.06    0.94
  -2   8   1   27.60    0.81
  -2   8   0   -0.14    0.50
  -2   8   0    0.04    0.62
  -2   8   0    0.07    0.57
  -2   8  -1    7.67    0.64
  -2   8  -1    6.89    0.65
  -2   8  -1    7.79    0.56
  -2   8  -2    0.53    0.56
  -2   8  -2    0.84    0.55
  -2   8  -2    1.22    0.54
  -2   8  -3   60.65    1.11
  -2   8  -3   64.33    1.13
  -2   8  -4  160.78    1.98
  -2   8  -4  164.07    2.03
  -2   8  -5    9.28    0.76
  -2   8  -5    9.63    0.74
  -2   8  -5   10.10    0.60
  -2   8  -6  238.30    2.64
  -2   8  -6  236.98    2.73
  -2   8  -7    2.86    0.75
  -2   8  -7    3.14    0.80
  -2   8  -7    3.60    0.52
  -2   8  -8   77.50    1.25
  -2   8  -8   75.05    1.46
  -2   8  -8   73.72    1.38
  -2   8  -9    8.67    0.58
   2  -8  10   68.79    1.14
  -2   8 -10   67.84    1.33
  -2   8 -10   66.25    1.27
  -2   8 -10   68.66    1.12
   2  -8  11   26.16    0.71
  -2   8 -11   25.99    0.88
  -2   8 -11   25.24    0.84
  -2   8 -11   24.73    0.68
   2  -8  12   34.35    0.74
  -2   8 -12   33.85    0.83
   2  -8  13   38.63    0.70
  -2   8 -13   34.43    0.72
   2  -7  -8    0.33    0.45
   2  -7  -8    0.24    0.38
  -2   7   8    0.33    0.37
  -2   7   7   16.84    0.69
  -2   7   7   17.48    0.66
  -2   7   6    1.13    0.62
  -2   7   6    1.57    0.62
  -2   7   5   36.02    1.01
  -2   7   5   34.73    0.98
  -2   7   4    1.88    0.70
  -2   7   3   22.93    0.89
  -2   7   3   24.03    0.95
  -2   7   2   11.73    0.73
  -2   7   2   10.91    0.77
  -2   7   2   10.11    0.73
  -2   7   1  143.47    1.86
  -2   7   1  145.53    1.89
  -2   7   0    0.12    0.53
  -2   7   0    0.18    0.56
  -2   7   0    0.44    0.53
   2  -7   1    1.83    0.46
   2  -7   1    2.26    0.52
  -2   7  -1    1.78    0.55
  -2   7  -1    2.32    0.50
  -2   7  -1    2.25    0.48
  -2   7  -1    2.51    0.49
   2  -7   2   20.56    0.79
   2  -7   2   17.86    0.75
  -2   7  -2   18.98    0.71
  -2   7  -2   19.32    0.67
  -2   7  -2   22.25    0.70
  -2   7  -2   21.18    0.66
   2  -7   3    1.66    0.56
   2  -7   3    1.33    0.40
  -2   7  -3    1.87    0.57
  -2   7  -3    1.66    0.53
  -2   7  -3    1.23    0.46
   2  -7   4  138.95    2.15
   2  -7   4  137.94    2.28
  -2   7  -4  145.65    1.79
  -2   7  -4  139.51    1.89
  -2   7  -4  145.97    1.85
   2  -7   5  256.77    3.42
   2  -7   5  253.86    3.52
   2  -7   5  249.40    3.36
  -2   7  -5  261.47    2.96
  -2   7  -5  282.88    3.49
  -2   7  -5  282.97    2.94
  -2   7  -5  268.29    3.04
  -2   7  -6   23.33    0.85
  -2   7  -6   22.61    0.90
  -2   7  -6   23.93    0.72
  -2   7  -7  114.16    1.76
  -2   7  -7  112.71    1.70
  -2   7  -8   27.30    0.81
  -2   7  -9 1517.84   13.54
  -2   7  -9 1476.70   13.51
  -2   7  -9 1478.63   13.46
   2  -7  10   23.76    0.71
  -2   7 -10   24.54    0.94
  -2   7 -10   24.32    0.94
  -2   7 -10   22.14    0.80
  -2   7 -10   22.16    0.81
   2  -7  11  160.53    2.00
   2  -7  11  161.11    1.95
  -2   7 -11  150.65    1.99
  -2   7 -11  171.52    2.09
  -2   7 -11  161.93    2.10
  -2   7 -11  155.39    2.01
   2  -7  12  105.88    1.47
   2  -7  12  105.52    1.42
  -2   7 -12  106.28    1.52
  -2   7 -12  107.30    1.53
   2  -7  13    4.39    0.51
   2  -7  13    3.71    0.43
  -2   7 -13    4.04    0.57
  -2   7 -13    3.42    0.52
   2  -7  14   14.59    0.53
  -2   7 -14   15.89    0.57
   2  -6  -9    0.24    0.44
   2  -6  -9    0.12    0.54
  -2   6   9   -0.52    0.48
   2  -6  -8    0.40    0.53
  -2   6   8    0.51    0.55
  -2   6   8    0.63    0.62
  -2   6   7    2.62    0.63
  -2   6   6    1.32    0.71
  -2   6   6    1.25    0.72
  -2   6   5   15.74    0.86
  -2   6   5   14.39    0.83
  -2   6   4    7.74    0.70
   2  -6  -3   21.80    0.92
  -2   6   3   19.17    0.78
  -2   6   3   19.52    0.84
  -2   6   3   22.41    0.80
   2  -6  -2   -0.11    0.54
   2  -6  -2   -0.01    0.58
  -2   6   2    0.43    0.65
  -2   6   2   -0.08    0.54
  -2   6   2   -0.30    0.58
  -2   6   2    0.07    0.51
   2  -6  -1   29.20    0.86
   2  -6  -1   27.47    0.89
   2  -6  -1   25.70    0.89
  -2   6   1   28.89    1.02
  -2   6   1   26.17    0.77
  -2   6   1   23.59    0.73
  -2   6   1   26.93    0.76
   2  -6   0    9.81    0.57
   2  -6   0   10.43    0.60
   2  -6   0   10.42    0.60
   2  -6   0    8.66    0.61
  -2   6   0    9.84    0.57
  -2   6   0    8.81    0.51
  -2   6   0    9.60    0.56
   2  -6   1   11.48    0.58
   2  -6   1   11.23    0.52
   2  -6   1   10.20    0.55
   2  -6   1    9.87    0.54
   2  -6   1    9.67    0.55
   2  -6   1   10.70    0.58
  -2   6  -1    9.89    0.49
  -2   6  -1   10.08    0.49
  -2   6  -1   10.60    0.54
  -2   6  -1   12.10    0.49
   2  -6   2    2.54    0.39
   2  -6   2    2.29    0.41
   2  -6   2    1.93    0.43
   2  -6   2    1.96    0.48
   2  -6   2    1.73    0.40
   2  -6   2    2.04    0.45
   2  -6   2    2.03    0.38
  -2   6  -2    2.47    0.44
  -2   6  -2    2.08    0.41
  -2   6  -2    2.11    0.48
  -2   6  -2    2.19    0.39
   2  -6   3   92.67    1.50
   2  -6   3   85.47    1.53
   2  -6   3   85.68    1.36
   2  -6   3   90.94    1.38
   2  -6   3   88.27    1.45
   2  -6   3   87.54    1.45
  -2   6  -3   90.50    1.22
  -2   6  -3   89.72    1.26
  -2   6  -3   92.64    1.31
  -2   6  -3   91.87    1.27
  -2   6  -3   91.09    1.54
   2  -6   4  109.78    1.79
   2  -6   4  118.21    1.72
   2  -6   4  111.84    1.85
   2  -6   4  126.18    1.86
  -2   6  -4  120.14    2.01
  -2   6  -4  128.85    1.54
  -2   6  -4  127.20    1.86
  -2   6  -4  124.36    1.56
  -2   6  -4  117.16    1.56
  -2   6  -4  125.49    1.63
   2  -6   5   32.47    0.91
   2  -6   5   35.22    1.00
   2  -6   5   32.48    1.02
   2  -6   5   32.47    0.95
  -2   6  -5   33.43    0.81
  -2   6  -5   37.07    0.75
  -2   6  -5   34.15    1.12
  -2   6  -5   33.38    0.87
  -2   6  -5   35.80    0.98
  -2   6  -5   34.58    0.84
   2  -6   6   22.12    0.88
   2  -6   6   24.90    0.94
   2  -6   6   22.69    0.83
  -2   6  -6   26.08    0.80
  -2   6  -6   25.83    0.91
  -2   6  -6   24.65    1.04
  -2   6  -6   25.83    0.69
   2  -6   7    1.27    0.57
   2  -6   7    1.15    0.71
   2  -6   7    1.44    0.55
   2  -6   7    1.23    0.65
  -2   6  -7    1.35    0.66
  -2   6  -7    1.08    0.44
  -2   6  -7    1.24    0.57
  -2   6  -7    1.31    0.47
   2  -6   8  143.15    2.40
  -2   6  -8  139.40    1.86
  -2   6  -8  144.61    1.93
  -2   6  -8  139.28    1.82
  -2   6  -8  143.84    1.92
  -2   6  -9  720.67    7.00
  -2   6  -9  731.69    7.02
   2  -6  10   13.13    0.60
   2  -6  10   13.35    0.58
  -2   6 -10   15.20    0.81
  -2   6 -10   13.60    0.76
  -2   6 -10   15.43    0.85
  -2   6 -10   14.11    0.72
   2  -6  11    0.73    0.65
   2  -6  11    0.16    0.44
   2  -6  11    0.05    0.47
   2  -6  11    0.27    0.52
  -2   6 -11    0.43    0.65
  -2   6 -11    0.19    0.57
  -2   6 -11    0.68    0.71
  -2   6 -11    0.40    0.67
   2  -6  12    1.98    0.54
   2  -6  12    2.28    0.46
   2  -6  12    2.42    0.62
   2  -6  12    2.48    0.48
  -2   6 -12    3.02    0.66
  -2   6 -12    2.41    0.71
  -2   6 -12    1.69    0.54
   2  -6  13    5.03    0.53
   2  -6  13    4.95    0.59
  -2   6 -13    4.60    0.58
  -2   6 -13    5.25    0.68
  -2   6 -13    4.52    0.48
   2  -6  14    1.01    0.46
  -2   6 -14    0.54    0.41
  -2   6 -14    1.17    0.50
   2  -5 -11    0.19    0.39
   2  -5 -11    0.24    0.45
  -2   5  11    0.35    0.36
   2  -5 -10   -0.05    0.50
   2  -5 -10    0.48    0.60
  -2   5  10    0.11    0.48
   2  -5  -9    7.65    0.54
   2  -5  -9    7.48    0.65
   2  -5  -9    8.34    0.77
  -2   5   9    7.69    0.62
  -2   5   9    8.56    0.71
   2  -5  -8    0.33    0.60
   2  -5  -8    0.63    0.52
  -2   5   8    0.76    0.71
  -2   5   8    0.98    0.63
   2  -5  -7    4.22    0.53
  -2   5   7    4.20    0.69
  -2   5   7    5.02    0.77
  -2   5   6   -0.01    0.64
   2  -5  -5   29.72    1.05
   2  -5  -5   31.07    1.09
   2  -5  -5   30.29    0.96
  -2   5   5   27.62    0.90
   2  -5  -4   13.43    0.76
   2  -5  -4   11.70    0.76
   2  -5  -4   13.54    0.68
  -2   5   4   12.25    0.67
  -2   5   4   11.59    0.76
  -2   5   4   13.33    0.70
  -2   5   4   14.66    0.94
   2  -5  -3    4.66    0.47
   2  -5  -3    5.74    0.57
  -2   5   3    4.31    0.61
  -2   5   3    4.80    0.54
  -2   5   3    4.56    0.68
  -2   5   3    3.50    0.49
   2  -5  -2   52.81    0.95
   2  -5  -2   54.15    1.12
   2  -5  -2   56.31    1.05
   2  -5  -2   48.25    1.05
  -2   5   2   51.70    1.18
  -2   5   2   56.51    1.27
  -2   5   2   46.66    0.94
  -2   5   2   51.06    0.93
  -2   5   2   43.97    0.89
   2  -5  -1    2.09    0.42
   2  -5  -1    1.85    0.47
   2  -5  -1    1.95    0.33
   2  -5  -1    1.71    0.50
  -2   5   1    1.34    0.45
  -2   5   1    1.91    0.60
  -2   5   1    1.85    0.54
  -2   5   1    1.59    0.43
  -2   5   1    1.43    0.38
   2  -5   0   68.53    0.99
   2  -5   0   70.26    1.07
   2  -5   0   64.39    0.98
   2  -5   0   65.72    1.13
   2  -5   0   66.70    1.10
  -2   5   0   67.76    1.30
  -2   5   0   65.40    1.26
   2  -5   1   37.90    0.63
   2  -5   1   35.59    0.76
   2  -5   1   39.83    0.63
   2  -5   1   37.46    0.83
   2  -5   1   36.90    0.76
   2  -5   1   36.67    0.78
   2  -5   1   34.79    0.73
   2  -5   1   35.81    0.61
   2  -5   1   36.76    0.72
   2  -5   2    0.11    0.35
   2  -5   2    0.44    0.33
   2  -5   2    0.65    0.24
   2  -5   2    0.27    0.38
   2  -5   2    0.37    0.36
   2  -5   2    0.46    0.35
   2  -5   2    0.40    0.39
   2  -5   2    0.63    0.27
  -2   5  -2    0.47    0.55
   2  -5   3 1419.70   12.93
   2  -5   3 1448.15   13.00
   2  -5   3 1387.67   12.92
   2  -5   3 1389.94   13.10
   2  -5   3 1450.23   13.16
   2  -5   3 1467.19   12.84
   2  -5   3 1367.14   13.11
   2  -5   3 1378.93   13.02
  -2   5  -3 1437.23   13.28
  -2   5  -3 1426.76   13.14
   2  -5   4   10.47    0.49
   2  -5   4    9.56    0.39
   2  -5   4    9.31    0.60
   2  -5   4   10.44    0.42
   2  -5   4    9.30    0.43
   2  -5   4    8.92    0.56
   2  -5   4   10.27    0.53
  -2   5  -4    9.84    0.75
  -2   5  -4   10.47    0.55
  -2   5  -4   10.49    0.58
  -2   5  -4   10.88    0.56
  -2   5  -4   11.20    0.58
   2  -5   5    2.78    0.41
   2  -5   5    2.57    0.50
   2  -5   5    2.44    0.35
   2  -5   5    2.71    0.49
   2  -5   5    2.91    0.36
   2  -5   5    2.83    0.54
  -2   5  -5    3.20    0.51
  -2   5  -5    3.28    0.46
  -2   5  -5    2.87    0.53
  -2   5  -5    3.19    0.53
  -2   5  -5    2.91    0.67
  -2   5  -5    2.96    0.61
   2  -5   6   22.36    0.71
   2  -5   6   21.88    0.82
   2  -5   6   21.16    0.83
   2  -5   6   22.38    0.68
   2  -5   6   23.54    0.87
   2  -5   6   22.61    0.78
  -2   5  -6   22.79    0.71
  -2   5  -6   25.12    0.63
  -2   5  -6   21.83    0.60
  -2   5  -6   20.78    0.89
  -2   5  -6   23.49    0.82
  -2   5  -6   22.50    0.85
   2  -5   7   14.79    0.73
   2  -5   7   15.65    0.69
   2  -5   7   14.29    0.88
   2  -5   7   14.51    0.76
   2  -5   7   14.77    0.65
  -2   5  -7   14.47    0.68
  -2   5  -7   15.17    0.81
  -2   5  -7   14.01    0.87
  -2   5  -7   14.08    0.59
  -2   5  -7   14.19    0.77
  -2   5  -7   15.03    0.58
  -2   5  -7   15.01    0.69
  -2   5  -7   14.22    0.86
   2  -5   8  303.14    3.82
   2  -5   8  307.98    3.74
   2  -5   8  309.93    3.73
   2  -5   8  303.71    3.59
   2  -5   8  305.45    3.74
  -2   5  -8  311.92    3.35
  -2   5  -8  300.23    3.25
  -2   5  -8  293.97    3.92
  -2   5  -8  310.74    3.86
  -2   5  -8  281.73    3.89
  -2   5  -8  312.08    3.29
  -2   5  -8  307.82    3.28
  -2   5  -8  292.37    3.70
   2  -5   9    8.13    0.50
   2  -5   9    8.90    0.74
   2  -5   9    7.87    0.63
   2  -5   9    7.99    0.71
  -2   5  -9    8.68    0.67
  -2   5  -9    8.13    0.66
  -2   5  -9    7.85    0.86
  -2   5  -9    8.14    0.78
  -2   5  -9    7.72    0.62
   2  -5  10   55.50    1.02
   2  -5  10   56.79    1.03
   2  -5  10   54.76    0.98
   2  -5  10   58.98    1.05
  -2   5 -10   55.77    1.14
  -2   5 -10   58.82    1.17
  -2   5 -10   58.68    1.12
   2  -5  11   15.75    0.65
   2  -5  11   17.86    0.81
   2  -5  11   16.55    0.72
   2  -5  11   15.51    0.62
   2  -5  11   16.01    0.66
   2  -5  11   15.79    0.61
   2  -5  11   15.61    0.62
  -2   5 -11   16.98    0.83
  -2   5 -11   14.64    0.74
  -2   5 -11   17.26    0.76
  -2   5 -11   17.01    0.84
   2  -5  12    2.47    0.48
   2  -5  12    3.08    0.61
   2  -5  12    2.63    0.54
   2  -5  12    3.05    0.52
   2  -5  12    2.36    0.49
  -2   5 -12    2.53    0.46
  -2   5 -12    2.50    0.75
  -2   5 -12    2.67    0.58
  -2   5 -12    2.21    0.46
  -2   5 -12    2.49    0.65
   2  -5  13    0.11    0.52
   2  -5  13   -0.12    0.44
   2  -5  13   -0.12    0.48
   2  -5  13    0.17    0.42
  -2   5 -13   -0.01    0.41
  -2   5 -13    0.72    0.55
  -2   5 -13    0.04    0.41
  -2   5 -13    0.47    0.46
   2  -5  14    2.27    0.38
   2  -5  15    0.63    0.40
  -2   5 -15    0.43    0.43
   2  -4 -12    7.76    0.55
   2  -4 -12    8.79    0.52
   2  -4 -11    1.47    0.56
   2  -4 -11    0.88    0.62
  -2   4  11    1.02    0.35
  -2   4  11    1.39    0.47
   2  -4 -10   40.33    1.02
   2  -4 -10   42.13    0.93
   2  -4 -10   45.30    1.11
  -2   4  10   43.86    0.84
  -2   4  10   41.34    0.91
   2  -4  -9    8.16    0.73
   2  -4  -9    8.57    0.63
   2  -4  -9    8.31    0.80
   2  -4  -9    9.79    0.59
  -2   4   9   10.42    0.68
  -2   4   9    8.65    0.65
  -2   4   9   10.45    0.76
  -2   4   9    9.36    0.53
   2  -4  -8   96.14    1.39
   2  -4  -8   96.42    1.42
   2  -4  -8   95.53    1.52
  -2   4   8   94.56    1.34
  -2   4   8  100.39    1.56
  -2   4   8  101.14    1.49
  -2   4   8   90.26    1.49
   2  -4  -7    0.25    0.51
   2  -4  -7    0.05    0.45
  -2   4   7   -0.11    0.52
  -2   4   7    0.32    0.56
  -2   4   7    0.33    0.39
  -2   4   7    0.38    0.62
   2  -4  -6   84.46    1.57
   2  -4  -6   77.89    1.56
   2  -4  -6   73.94    1.58
  -2   4   6   80.50    1.30
  -2   4   6   82.52    1.29
  -2   4   6   79.81    1.31
  -2   4   6   88.33    1.85
  -2   4   6   76.74    1.65
   2  -4  -5   32.48    0.99
   2  -4  -5   31.83    0.96
   2  -4  -5   34.99    0.94
  -2   4   5   29.29    0.80
  -2   4   5   37.31    1.15
  -2   4   5   31.75    0.79
  -2   4   5   28.59    1.02
  -2   4   5   31.52    0.80
   2  -4  -4   77.85    1.39
   2  -4  -4   80.99    1.42
   2  -4  -4   80.56    1.33
  -2   4   4   83.42    1.19
  -2   4   4   79.62    1.21
  -2   4   4   79.58    1.48
   2  -4  -3  467.64    4.79
   2  -4  -3  469.52    4.71
  -2   4   3  470.05    5.01
  -2   4   3  463.18    4.56
  -2   4   3  476.39    4.61
  -2   4   3  479.34    4.99
   2  -4  -2   15.93    0.35
   2  -4  -2   13.92    0.64
   2  -4  -2   15.10    0.54
   2  -4  -2   14.77    0.58
   2  -4  -2   14.00    0.53
  -2   4   2   13.61    0.70
  -2   4   2   15.07    0.74
  -2   4   2   13.90    0.43
   2  -4  -1   79.21    0.85
   2  -4  -1   77.88    1.11
   2  -4  -1   78.58    1.01
   2  -4  -1   77.21    1.04
   2  -4  -1   78.21    0.93
  -2   4   1   78.23    1.27
  -2   4   1   73.02    0.91
  -2   4   1   73.41    1.23
   2  -4   0   27.67    0.53
   2  -4   0   28.04    0.54
   2  -4   0   28.50    0.42
   2  -4   0   26.84    0.65
   2  -4   0   28.51    0.59
  -2   4   0   28.31    0.80
  -2   4   0   27.86    0.82
   2  -4   1   63.88    0.90
   2  -4   1   65.65    0.87
   2  -4   1   65.45    0.94
   2  -4   1   66.53    0.87
   2  -4   1   63.41    0.99
  -2   4  -1   63.84    1.05
  -2   4  -1   65.41    1.19
  -2   4  -1   65.34    0.94
  -2   4  -1   63.13    0.99
   2  -4   2  600.84    5.67
   2  -4   2  597.28    5.73
   2  -4   2  598.90    5.75
   2  -4   2  621.37    5.87
   2  -4   2  599.19    5.64
  -2   4  -2  611.58    5.78
  -2   4  -2  606.94    5.75
  -2   4  -2  602.60    5.87
  -2   4  -2  619.44    5.80
  -2   4  -2  588.94    5.69
   2  -4   3  485.29    4.81
   2  -4   3  488.68    4.78
   2  -4   3  479.07    4.67
   2  -4   3  485.06    4.81
   2  -4   3  500.01    4.95
   2  -4   3  491.82    4.90
  -2   4  -3  504.56    4.99
  -2   4  -3  492.14    4.91
   2  -4   4   24.54    0.61
   2  -4   4   24.56    0.64
   2  -4   4   24.55    0.59
   2  -4   4   25.32    0.54
   2  -4   4   23.66    0.39
   2  -4   4   24.25    0.74
   2  -4   4   23.75    0.73
  -2   4  -4   26.12    0.69
  -2   4  -4   25.31    0.72
  -2   4  -4   25.18    0.83
   2  -4   5   23.03    0.80
   2  -4   5   19.79    0.58
   2  -4   5   20.71    0.65
   2  -4   5   20.54    0.64
   2  -4   5   22.40    0.71
  -2   4  -5   21.84    0.67
  -2   4  -5   21.78    0.76
  -2   4  -5   22.30    0.82
   2  -4   6   24.17    0.71
   2  -4   6   23.37    0.69
   2  -4   6   23.46    0.78
   2  -4   6   24.85    0.89
   2  -4   6   22.29    0.67
   2  -4   6   24.56    0.78
  -2   4  -6   25.51    0.68
  -2   4  -6   24.77    0.61
  -2   4  -6   24.07    0.78
  -2   4  -6   24.30    0.74
  -2   4  -6   25.10    0.85
  -2   4  -6   22.74    0.90
   2  -4   7  217.61    2.72
   2  -4   7  224.18    2.81
   2  -4   7  223.89    2.78
   2  -4   7  226.35    2.71
  -2   4  -7  223.41    2.46
  -2   4  -7  225.43    2.48
  -2   4  -7  236.59    2.49
  -2   4  -7  217.31    2.89
  -2   4  -7  229.36    2.79
  -2   4  -7  227.11    2.57
   2  -4   8   23.95    0.83
   2  -4   8   22.42    0.80
   2  -4   8   21.19    0.83
   2  -4   8   22.28    0.84
   2  -4   8   24.02    0.59
   2  -4   8   22.20    0.58
  -2   4  -8   21.71    1.02
  -2   4  -8   25.94    0.73
  -2   4  -8   20.35    0.84
  -2   4  -8   22.64    0.59
  -2   4  -8   21.81    0.97
  -2   4  -8   22.88    0.57
  -2   4  -8   23.13    0.69
  -2   4  -8   24.45    0.80
  -2   4  -8   22.78    0.71
   2  -4   9   80.63    1.55
   2  -4   9   77.54    1.15
   2  -4   9   75.14    1.14
   2  -4   9   78.96    1.58
   2  -4   9   75.99    1.51
  -2   4  -9   76.91    1.26
  -2   4  -9   66.79    1.53
  -2   4  -9   71.87    1.22
  -2   4  -9   76.49    1.27
  -2   4  -9   75.94    1.32
  -2   4  -9   69.78    1.64
  -2   4  -9   74.29    1.71
  -2   4  -9   83.96    1.24
  -2   4  -9   73.95    1.10
   2  -4  10   20.71    0.66
   2  -4  10   20.21    0.67
   2  -4  10   20.86    0.70
   2  -4  10   21.76    0.71
   2  -4  10   21.78    0.69
  -2   4 -10   21.92    0.78
  -2   4 -10   21.47    0.66
  -2   4 -10   20.42    0.74
  -2   4 -10   21.10    0.67
  -2   4 -10   19.58    0.88
  -2   4 -10   19.07    0.63
   2  -4  11   56.44    1.07
   2  -4  11   52.95    1.03
   2  -4  11   54.64    1.02
   2  -4  11   56.37    0.98
   2  -4  11   54.39    1.04
   2  -4  11   51.88    1.13
   2  -4  11   51.84    1.01
  -2   4 -11   54.41    1.01
  -2   4 -11   52.91    1.17
  -2   4 -11   54.02    1.03
  -2   4 -11   50.20    1.09
  -2   4 -11   52.32    1.12
   2  -4  12   18.78    0.73
   2  -4  12   19.21    0.74
   2  -4  12   19.90    0.65
   2  -4  12   20.65    0.78
   2  -4  12   18.86    0.69
   2  -4  12   18.80    0.70
   2  -4  12   18.79    0.80
  -2   4 -12   19.56    0.67
  -2   4 -12   22.30    0.94
  -2   4 -12   15.40    0.83
  -2   4 -12   17.28    0.71
  -2   4 -12   18.30    0.78
  -2   4 -12   18.88    0.69
   2  -4  13    8.96    0.67
   2  -4  13    8.66    0.61
   2  -4  13    9.01    0.50
   2  -4  13    8.93    0.62
   2  -4  13    8.02    0.54
   2  -4  13    9.21    0.62
  -2   4 -13    7.42    0.59
  -2   4 -13    8.18    0.55
  -2   4 -13    7.11    0.64
  -2   4 -13    8.69    0.56
  -2   4 -13    7.43    0.59
  -2   4 -13    8.92    0.75
   2  -4  14   -0.10    0.48
   2  -4  14   -0.15    0.38
  -2   4 -14   -0.21    0.41
  -2   4 -14   -0.21    0.56
  -2   4 -14   -0.02    0.38
   2  -4  15    4.11    0.44
   2  -4  15    3.78    0.34
  -2   4 -15    4.17    0.43
  -2   4 -15    3.96    0.34
  -2   4 -15    3.86    0.35
   2  -3 -13    2.63    0.48
   2  -3 -13    2.39    0.51
  -2   3  13    2.68    0.33
   2  -3 -12    5.14    0.61
   2  -3 -12    3.94    0.67
  -2   3  12    5.25    0.47
  -2   3  12    4.69    0.51
   2  -3 -11    1.30    0.46
   2  -3 -11    1.04    0.59
   2  -3 -11    0.68    0.68
   2  -3 -11    1.24    0.45
   2  -3 -11    1.27    0.71
  -2   3  11    1.32    0.59
  -2   3  11    1.06    0.45
  -2   3  11    0.94    0.41
  -2   3  11    1.16    0.55
   2  -3 -10   30.26    0.78
   2  -3 -10   32.16    1.04
   2  -3 -10   30.34    0.87
   2  -3 -10   32.28    0.84
   2  -3 -10   30.38    0.79
   2  -3 -10   30.81    0.97
  -2   3  10   29.86    0.92
  -2   3  10   30.58    0.74
  -2   3  10   32.60    0.88
  -2   3  10   29.87    0.82
   2  -3  -9  331.07    3.46
   2  -3  -9  353.12    3.71
   2  -3  -9  321.29    3.49
   2  -3  -9  330.36    3.46
   2  -3  -9  343.13    3.45
   2  -3  -9  312.67    3.59
  -2   3   9  328.24    3.64
  -2   3   9  323.07    3.50
  -2   3   9  330.64    3.57
  -2   3   9  323.54    3.41
  -2   3   9  327.20    3.48
   2  -3  -8    0.67    0.51
   2  -3  -8    0.63    0.41
   2  -3  -8    0.96    0.54
   2  -3  -8    0.95    0.57
   2  -3  -8    0.71    0.51
   2  -3  -8    0.68    0.53
   2  -3  -8    0.72    0.42
  -2   3   8    0.91    0.56
  -2   3   8    0.76    0.40
  -2   3   8    0.69    0.54
  -2   3   8    0.42    0.53
  -2   3   8    0.79    0.46
   2  -3  -7   10.96    0.57
   2  -3  -7   13.60    0.53
   2  -3  -7   11.37    0.70
   2  -3  -7   10.39    0.77
   2  -3  -7   11.55    0.58
   2  -3  -7   14.14    0.79
  -2   3   7   13.89    0.63
  -2   3   7   12.08    0.61
  -2   3   7   14.84    0.87
  -2   3   7   10.73    0.74
  -2   3   7   13.45    0.54
  -2   3   7   12.18    0.68
  -2   3   7   11.96    0.65
   2  -3  -6    3.69    0.55
   2  -3  -6    3.58    0.52
   2  -3  -6    4.27    0.63
   2  -3  -6    4.37    0.45
  -2   3   6    3.84    0.50
  -2   3   6    3.98    0.48
  -2   3   6    4.02    0.60
  -2   3   6    4.42    0.70
  -2   3   6    4.49    0.52
  -2   3   6    4.38    0.52
  -2   3   6    4.44    0.40
   2  -3  -5   22.03    0.76
   2  -3  -5   19.55    0.74
   2  -3  -5   23.47    0.76
  -2   3   5   19.68    0.63
  -2   3   5   23.24    0.63
  -2   3   5   23.45    0.86
  -2   3   5   22.65    0.69
  -2   3   5   21.40    0.80
  -2   3   5   23.03    0.62
   2  -3  -4  471.27    4.84
   2  -3  -4  492.15    4.87
   2  -3  -4  483.81    4.79
  -2   3   4  478.14    4.78
  -2   3   4  503.33    5.02
   2  -3  -3 1362.48    8.02
   2  -3  -3 1478.90    7.90
   2  -3  -3 1491.79    7.98
  -2   3   3 1495.45    8.32
  -2   3   3 1506.82    7.92
  -2   3   3 1369.69    8.21
   2  -3  -2  117.46    1.12
   2  -3  -2  130.18    1.39
   2  -3  -2  134.48    1.37
  -2   3   2  132.19    1.61
  -2   3   2  127.77    1.15
  -2   3   2  124.99    1.38
   2  -3  -1    2.22    0.22
   2  -3  -1    2.32    0.30
   2  -3  -1    1.86    0.42
   2  -3  -1    2.59    0.23
   2  -3  -1    2.48    0.20
   2  -3  -1    2.71    0.21
   2  -3  -1    2.30    0.30
   2  -3  -1    2.56    0.27
   2  -3  -1    2.46    0.31
   2  -3  -1    2.34    0.29
  -2   3   1    2.30    0.35
  -2   3   1    1.98    0.54
  -2   3   1    2.51    0.56
  -2   3   1    2.96    0.27
   2  -3   0    2.17    0.20
   2  -3   0    2.59    0.26
   2  -3   0    2.17    0.23
   2  -3   0    2.45    0.35
   2  -3   0    2.41    0.34
   2  -3   0    2.51    0.31
   2  -3   0    2.23    0.27
   2  -3   0    2.00    0.28
   2  -3   0    2.28    0.14
  -2   3   0    2.05    0.34
  -2   3   0    2.61    0.37
  -2   3   0    2.74    0.53
  -2   3   0    2.05    0.41
   2  -3   1  329.23    3.08
   2  -3   1  326.62    3.31
   2  -3   1  346.68    3.24
   2  -3   1  337.03    3.28
   2  -3   1  329.75    3.32
   2  -3   1  350.66    3.34
   2  -3   1  351.22    3.22
   2  -3   1  348.78    3.28
   2  -3   1  346.20    3.30
  -2   3  -1  340.67    3.25
  -2   3  -1  321.22    3.48
  -2   3  -1  324.41    3.30
  -2   3  -1  332.05    3.21
  -2   3  -1  351.69    3.36
   2  -3   2  321.51    3.25
   2  -3   2  334.53    3.12
   2  -3   2  320.13    3.30
   2  -3   2  323.94    3.25
   2  -3   2  314.71    3.25
   2  -3   2  344.53    3.22
   2  -3   2  334.56    3.17
  -2   3  -2  333.24    3.32
  -2   3  -2  339.14    3.06
  -2   3  -2  330.17    3.37
  -2   3  -2  335.09    3.23
  -2   3  -2  333.25    3.25
   2  -3   3  122.97    1.46
   2  -3   3  125.00    1.22
   2  -3   3  127.44    1.55
   2  -3   3  118.72    1.25
   2  -3   3  122.53    1.48
   2  -3   3  123.92    1.47
   2  -3   3  132.31    1.44
  -2   3  -3  125.88    1.63
  -2   3  -3  131.60    1.47
  -2   3  -3  125.26    1.59
  -2   3  -3  130.06    1.53
   2  -3   4  489.02    4.79
   2  -3   4  484.15    4.63
   2  -3   4  497.69    4.59
   2  -3   4  486.50    4.71
   2  -3   4  492.74    4.70
  -2   3  -4  501.67    4.85
  -2   3  -4  512.47    4.68
  -2   3  -4  498.45    4.80
  -2   3  -4  489.80    4.86
   2  -3   5    4.88    0.50
   2  -3   5    4.47    0.48
   2  -3   5    5.36    0.60
   2  -3   5    4.50    0.48
  -2   3  -5    5.21    0.47
  -2   3  -5    5.01    0.24
  -2   3  -5    4.48    0.61
  -2   3  -5    5.28    0.57
   2  -3   6    0.29    0.50
   2  -3   6   -0.11    0.52
   2  -3   6    0.27    0.46
   2  -3   6    0.29    0.48
   2  -3   6   -0.05    0.45
   2  -3   6    0.08    0.62
  -2   3  -6    0.14    0.42
  -2   3  -6   -0.09    0.52
  -2   3  -6    0.27    0.25
   2  -3   7   62.25    0.91
   2  -3   7   62.60    1.19
   2  -3   7   63.26    1.18
   2  -3   7   61.05    1.12
   2  -3   7   62.00    1.11
   2  -3   7   63.86    1.29
   2  -3   7   63.68    1.19
   2  -3   7   61.14    1.19
  -2   3  -7   59.28    1.20
  -2   3  -7   59.97    0.98
  -2   3  -7   61.35    0.90
  -2   3  -7   58.37    1.35
  -2   3  -7   55.32    1.27
  -2   3  -7   60.82    1.07
  -2   3  -7   63.24    0.91
   2  -3   8   12.17    0.59
   2  -3   8   11.79    0.64
   2  -3   8   11.91    0.68
   2  -3   8   12.84    0.51
   2  -3   8   12.11    0.47
   2  -3   8   12.41    0.69
   2  -3   8   12.29    0.80
  -2   3  -8   10.85    0.82
  -2   3  -8   12.66    0.66
  -2   3  -8   12.76    0.53
  -2   3  -8   11.48    0.57
  -2   3  -8   11.39    0.51
  -2   3  -8   11.05    0.68
  -2   3  -8   12.19    0.52
  -2   3  -8   12.46    0.55
  -2   3  -8   12.85    0.52
  -2   3  -8   12.05    0.49
   2  -3   9   39.25    1.03
   2  -3   9   40.38    0.81
   2  -3   9   40.03    1.20
   2  -3   9   39.62    1.09
   2  -3   9   40.56    0.83
   2  -3   9   40.45    1.13
  -2   3  -9   39.40    0.83
  -2   3  -9   41.46    0.93
  -2   3  -9   35.67    1.09
  -2   3  -9   41.63    0.99
  -2   3  -9   41.29    0.85
  -2   3  -9   38.89    1.23
  -2   3  -9   39.44    0.82
  -2   3  -9   39.52    1.29
  -2   3  -9   39.91    0.90
  -2   3  -9   40.65    0.90
  -2   3  -9   41.01    0.84
   2  -3  10    5.64    0.59
   2  -3  10    5.43    0.57
   2  -3  10    5.82    0.58
   2  -3  10    5.89    0.52
   2  -3  10    5.95    0.52
   2  -3  10    5.34    0.57
   2  -3  10    5.91    0.66
  -2   3 -10    5.94    0.57
  -2   3 -10    4.88    0.58
  -2   3 -10    6.25    0.67
  -2   3 -10    5.48    0.59
  -2   3 -10    5.38    0.64
  -2   3 -10    5.34    0.57
  -2   3 -10    4.44    0.68
  -2   3 -10    5.65    0.58
   2  -3  11    9.96    0.65
   2  -3  11   10.35    0.69
   2  -3  11   11.42    0.66
   2  -3  11   11.16    0.68
   2  -3  11    9.91    0.65
   2  -3  11   10.12    0.58
  -2   3 -11    9.17    0.69
  -2   3 -11    8.23    0.69
  -2   3 -11   11.78    0.79
  -2   3 -11    9.86    0.75
  -2   3 -11   10.16    0.68
  -2   3 -11   10.84    0.68
  -2   3 -11    9.53    0.63
   2  -3  12    0.83    0.58
   2  -3  12    0.61    0.61
   2  -3  12    0.52    0.61
   2  -3  12    0.39    0.54
   2  -3  12    0.24    0.59
   2  -3  12    0.64    0.57
   2  -3  12    0.01    0.50
  -2   3 -12    0.66    0.65
  -2   3 -12    0.47    0.58
  -2   3 -12    0.80    0.58
  -2   3 -12    0.45    0.59
  -2   3 -12    0.92    0.63
  -2   3 -12    0.26    0.56
  -2   3 -12    0.30    0.55
   2  -3  13    9.58    0.66
   2  -3  13   10.52    0.63
   2  -3  13    8.99    0.53
   2  -3  13   10.25    0.62
   2  -3  13    9.87    0.59
   2  -3  13   10.08    0.59
  -2   3 -13    8.67    0.62
  -2   3 -13   10.16    0.73
  -2   3 -13    8.65    0.62
  -2   3 -13    9.27    0.61
  -2   3 -13    9.97    0.64
   2  -3  14    0.01    0.46
   2  -3  14    0.22    0.48
   2  -3  14    0.06    0.38
  -2   3 -14    0.33    0.47
  -2   3 -14    0.30    0.41
  -2   3 -14    0.39    0.46
  -2   3 -14    0.46    0.50
   2  -3  15    0.53    0.35
   2  -3  15    0.74    0.33
   2  -3  15    0.88    0.26
  -2   3 -15    0.63    0.35
  -2   3 -15    1.01    0.35
  -2   3 -15    0.76    0.34
   2  -2 -14    3.99    0.49
   2  -2 -14    4.44    0.47
  -2   2  14    5.62    0.36
  -2   2  14    4.96    0.40
   2  -2 -13    0.10    0.39
   2  -2 -13    0.04    0.42
   2  -2 -13    0.11    0.59
   2  -2 -13    0.13    0.38
   2  -2 -13   -0.17    0.60
  -2   2  13    0.21    0.37
  -2   2  13   -0.11    0.50
  -2   2  13    0.08    0.42
   2  -2 -12   21.87    0.87
   2  -2 -12   23.04    0.94
   2  -2 -12   22.79    0.70
   2  -2 -12   21.95    0.69
  -2   2  12   22.32    0.67
  -2   2  12   19.94    0.73
  -2   2  12   22.73    0.82
   2  -2 -11    9.83    0.80
   2  -2 -11   10.85    0.60
   2  -2 -11   10.75    0.63
   2  -2 -11   10.32    0.71
   2  -2 -11    8.24    0.82
  -2   2  11    9.61    0.70
  -2   2  11   10.54    0.73
  -2   2  11   10.48    0.61
   2  -2 -10   36.08    0.95
   2  -2 -10   37.66    0.92
   2  -2 -10   37.94    0.93
   2  -2 -10   38.38    0.91
   2  -2 -10   37.32    1.03
  -2   2  10   36.78    0.89
  -2   2  10   35.55    1.02
  -2   2  10   38.05    0.95
  -2   2  10   37.60    0.90
   2  -2  -9  699.69    6.88
   2  -2  -9  748.43    6.90
   2  -2  -9  721.55    6.92
   2  -2  -9  728.81    6.91
   2  -2  -9  712.97    7.02
   2  -2  -9  759.99    7.10
  -2   2   9  700.70    6.89
  -2   2   9  741.20    6.91
  -2   2   9  707.65    7.08
  -2   2   9  731.07    6.97
  -2   2   9  693.02    6.95
   2  -2  -8    1.91    0.49
   2  -2  -8    2.07    0.49
   2  -2  -8    2.39    0.46
   2  -2  -8    2.23    0.59
   2  -2  -8    1.82    0.44
   2  -2  -8    2.33    0.52
   2  -2  -8    2.23    0.46
   2  -2  -8    1.92    0.52
   2  -2  -8    1.84    0.64
  -2   2   8    2.61    0.46
  -2   2   8    2.27    0.57
  -2   2   8    2.05    0.44
  -2   2   8    1.70    0.47
  -2   2   8    1.91    0.63
  -2   2   8    2.04    0.50
  -2   2   8    2.16    0.50
  -2   2   8    2.98    0.67
   2  -2  -7    5.15    0.46
   2  -2  -7    5.49    0.43
   2  -2  -7    4.72    0.47
   2  -2  -7    4.88    0.50
   2  -2  -7    5.83    0.55
   2  -2  -7    5.84    0.43
   2  -2  -7    4.75    0.61
   2  -2  -7    5.69    0.42
   2  -2  -7    5.89    0.64
  -2   2   7    5.57    0.54
  -2   2   7    5.45    0.48
  -2   2   7    5.73    0.47
  -2   2   7    5.70    0.55
  -2   2   7    5.92    0.67
  -2   2   7    5.78    0.45
  -2   2   7    5.94    0.44
  -2   2   7    5.49    0.65
   2  -2  -6    0.20    0.49
   2  -2  -6    0.14    0.54
   2  -2  -6    0.08    0.46
  -2   2   6    0.21    0.42
  -2   2   6    0.12    0.50
  -2   2   6    0.03    0.55
  -2   2   6    0.20    0.47
  -2   2   6    0.12    0.35
   2  -2  -5   56.07    1.05
   2  -2  -5   55.82    1.04
   2  -2  -5   57.48    1.01
  -2   2   5   53.96    1.09
  -2   2   5   56.24    1.00
  -2   2   5   56.55    1.13
  -2   2   5   54.67    0.75
   2  -2  -4  573.28    5.07
   2  -2  -4  549.73    5.28
   2  -2  -4  543.95    5.27
   2  -2  -4  555.25    5.29
  -2   2   4  530.15    5.37
  -2   2   4  551.23    5.05
  -2   2   4  558.45    5.29
  -2   2   4  564.27    5.39
   2  -2  -3  500.33    4.73
   2  -2  -3  520.84    4.89
   2  -2  -3  517.82    4.92
   2  -2  -3  511.34    4.89
   2  -2  -3  514.28    4.71
  -2   2   3  506.63    5.00
  -2   2   3  521.33    4.91
  -2   2   3  515.30    4.99
  -2   2   3  496.22    4.73
   2  -2  -2  135.31    1.43
   2  -2  -2  138.32    1.50
  -2   2   2  143.08    1.47
  -2   2   2  126.22    1.47
  -2   2   2  132.09    1.67
  -2   2   2  140.39    1.58
  -2   2   2  152.26    1.68
   2  -2  -1  427.17    3.87
   2  -2  -1  428.68    3.83
   2  -2  -1  396.73    3.70
   2  -2  -1  393.87    3.95
   2  -2  -1  419.23    3.95
   2  -2  -1  434.50    4.02
   2  -2  -1  418.69    3.85
  -2   2   1  407.52    3.80
  -2   2   1  421.40    3.95
  -2   2   1  434.44    3.86
  -2   2   1  419.97    3.90
   2  -2   0    4.34    0.20
   2  -2   0    4.73    0.22
   2  -2   0    4.81    0.26
   2  -2   0    4.17    0.34
   2  -2   0    4.17    0.32
   2  -2   0    4.33    0.38
   2  -2   0    4.40    0.32
   2  -2   0    4.49    0.23
  -2   2   0    3.50    0.40
  -2   2   0    4.67    0.31
  -2   2   0    4.68    0.22
  -2   2   0    4.10    0.30
  -2   2   0    4.27    0.25
  -2   2   0    3.99    0.40
   2  -2   1 2330.70   21.47
   2  -2   1 2373.75   21.52
   2  -2   1 2457.88   21.59
   2  -2   1 2401.36   21.44
   2  -2   1 2538.58   21.39
   2  -2   1 2313.89   21.54
   2  -2   1 2458.31   21.67
   2  -2   1 2475.61   21.41
   2  -2   1 2395.82   21.57
  -2   2  -1 2435.22   21.50
  -2   2  -1 2376.50   21.38
  -2   2  -1 2380.78   21.60
  -2   2  -1 2403.53   21.53
  -2   2  -1 2457.66   21.56
   2  -2   2  103.05    1.03
   2  -2   2  105.04    1.28
   2  -2   2  107.26    1.09
   2  -2   2  104.13    1.07
   2  -2   2  104.66    1.26
   2  -2   2  101.81    1.25
   2  -2   2   99.73    1.22
  -2   2  -2  104.31    1.35
  -2   2  -2  107.09    1.32
  -2   2  -2  107.21    1.10
  -2   2  -2  102.80    1.22
  -2   2  -2  106.28    1.28
   2  -2   3   25.40    0.40
   2  -2   3   25.95    0.64
   2  -2   3   23.23    0.46
   2  -2   3   23.23    0.42
   2  -2   3   22.87    0.59
   2  -2   3   22.52    0.61
   2  -2   3   22.52    0.64
   2  -2   3   23.21    0.58
  -2   2  -3   24.67    0.71
  -2   2  -3   23.71    0.67
  -2   2  -3   24.27    0.51
   2  -2   4   74.92    1.09
   2  -2   4   75.70    1.16
  -2   2  -4   75.84    1.03
  -2   2  -4   77.89    1.23
   2  -2   5   38.48    0.92
   2  -2   5   36.09    0.85
  -2   2  -5   36.99    0.92
  -2   2  -5   38.60    0.80
  -2   2  -5   37.39    0.95
   2  -2   6   28.47    0.76
   2  -2   6   28.83    0.76
   2  -2   6   29.91    0.83
   2  -2   6   31.08    0.89
  -2   2  -6   28.59    0.77
  -2   2  -6   27.80    0.93
   2  -2   7    3.88    0.55
   2  -2   7    3.43    0.51
   2  -2   7    3.88    0.41
   2  -2   7    3.64    0.37
   2  -2   7    3.55    0.42
   2  -2   7    3.32    0.37
   2  -2   7    3.51    0.49
   2  -2   7    3.86    0.61
  -2   2  -7    3.75    0.41
  -2   2  -7    3.21    0.41
  -2   2  -7    4.37    0.40
  -2   2  -7    3.33    0.52
  -2   2  -7    3.38    0.64
  -2   2  -7    3.80    0.42
  -2   2  -7    3.13    0.63
  -2   2  -7    3.85    0.53
  -2   2  -7    3.89    0.46
   2  -2   8   20.11    0.76
   2  -2   8   20.61    0.69
   2  -2   8   22.19    0.83
   2  -2   8   21.12    0.60
   2  -2   8   21.20    0.78
   2  -2   8   21.75    0.62
   2  -2   8   21.92    0.85
  -2   2  -8   22.35    0.67
  -2   2  -8   22.11    0.63
  -2   2  -8   20.73    0.95
  -2   2  -8   17.93    0.64
  -2   2  -8   20.91    0.63
  -2   2  -8   19.83    0.90
  -2   2  -8   21.75    0.77
  -2   2  -8   19.77    0.81
  -2   2  -8   21.74    0.63
  -2   2  -8   21.98    0.61
  -2   2  -8   22.64    0.68
  -2   2  -8   20.65    0.70
   2  -2   9   36.17    0.84
   2  -2   9   38.70    0.82
   2  -2   9   36.78    1.00
   2  -2   9   35.91    1.10
   2  -2   9   37.84    1.12
   2  -2   9   35.81    0.83
   2  -2   9   35.74    0.80
  -2   2  -9   34.29    0.82
  -2   2  -9   32.77    1.17
  -2   2  -9   31.84    1.07
  -2   2  -9   36.80    0.81
  -2   2  -9   36.99    0.94
  -2   2  -9   38.50    0.90
  -2   2  -9   34.70    0.89
  -2   2  -9   38.69    0.84
  -2   2  -9   31.17    1.20
  -2   2  -9   37.65    0.86
  -2   2  -9   36.84    0.81
  -2   2  -9   35.49    0.84
   2  -2  10   44.59    1.00
   2  -2  10   47.54    0.95
   2  -2  10   47.16    0.95
   2  -2  10   46.72    0.97
   2  -2  10   45.45    0.95
   2  -2  10   43.20    0.93
   2  -2  10   45.24    0.96
  -2   2 -10   43.46    0.99
  -2   2 -10   46.11    0.99
  -2   2 -10   42.76    1.06
  -2   2 -10   46.37    0.98
  -2   2 -10   45.36    0.98
  -2   2 -10   44.31    1.02
  -2   2 -10   44.54    0.94
  -2   2 -10   46.14    1.03
  -2   2 -10   43.85    1.03
   2  -2  11   48.32    1.05
   2  -2  11   50.30    1.07
   2  -2  11   49.95    1.04
   2  -2  11   50.58    1.04
   2  -2  11   47.94    1.02
   2  -2  11   54.02    1.03
   2  -2  11   49.97    1.03
  -2   2 -11   47.18    1.10
  -2   2 -11   52.07    1.05
  -2   2 -11   46.35    1.10
  -2   2 -11   50.41    1.10
  -2   2 -11   47.08    1.08
  -2   2 -11   51.00    1.08
  -2   2 -11   49.41    1.03
  -2   2 -11   52.50    1.06
  -2   2 -11   51.22    1.06
   2  -2  12   87.79    1.42
   2  -2  12   95.21    1.42
   2  -2  12   94.20    1.41
   2  -2  12   92.75    1.38
   2  -2  12   92.44    1.41
   2  -2  12   93.17    1.44
   2  -2  12   93.81    1.42
  -2   2 -12   92.65    1.41
  -2   2 -12   96.23    1.46
  -2   2 -12   90.40    1.40
  -2   2 -12   95.97    1.46
  -2   2 -12   89.16    1.45
  -2   2 -12   88.31    1.43
  -2   2 -12   93.14    1.47
   2  -2  13   11.88    0.64
   2  -2  13   11.27    0.63
   2  -2  13   11.80    0.66
   2  -2  13   11.43    0.60
  -2   2 -13   10.87    0.65
  -2   2 -13   11.43    0.69
  -2   2 -13   10.84    0.60
  -2   2 -13   12.30    0.67
  -2   2 -13   12.01    0.68
   2  -2  14    1.58    0.42
   2  -2  14    1.63    0.39
   2  -2  14    1.91    0.44
  -2   2 -14    1.34    0.44
  -2   2 -14    1.62    0.47
  -2   2 -14    1.64    0.45
  -2   2 -14    1.56    0.43
   2  -1 -14   14.09    0.55
   2  -1 -14   15.74    0.54
   2  -1 -14   15.49    0.53
   2  -1 -14   15.01    0.68
  -2   1  14   15.23    0.54
  -2   1  14   15.39    0.56
  -2   1  14   15.21    0.62
   2  -1 -13    1.39    0.51
   2  -1 -13    1.67    0.53
   2  -1 -13    1.43    0.73
   2  -1 -13    1.68    0.67
  -2   1  13    1.72    0.63
  -2   1  13    1.74    0.53
  -2   1  13    1.61    0.56
   2  -1 -12    5.19    0.63
   2  -1 -12    6.46    0.78
   2  -1 -12    6.05    0.64
   2  -1 -12    6.49    0.79
  -2   1  12    5.60    0.66
  -2   1  12    5.73    0.62
  -2   1  12    6.27    0.76
   2  -1 -11    2.35    0.76
   2  -1 -11    2.77    0.76
   2  -1 -11    2.33    0.57
   2  -1 -11    2.16    0.57
  -2   1  11    2.44    0.65
  -2   1  11    3.09    0.64
  -2   1  11    3.34    0.57
   2  -1 -10 1803.31   16.65
   2  -1 -10 1823.58   16.80
   2  -1 -10 1863.69   16.83
   2  -1 -10 1868.38   16.72
   2  -1 -10 1843.97   16.68
  -2   1  10 1816.26   16.71
  -2   1  10 1763.11   16.82
  -2   1  10 1847.47   16.69
   2  -1  -9    4.29    0.64
   2  -1  -9    4.25    0.57
   2  -1  -9    4.74    0.56
   2  -1  -9    4.73    0.56
   2  -1  -9    3.77    0.62
   2  -1  -9    4.70    0.51
   2  -1  -9    3.84    0.71
   2  -1  -9    5.00    0.51
  -2   1   9    4.51    0.51
  -2   1   9    3.65    0.63
  -2   1   9    3.78    0.61
  -2   1   9    4.53    0.55
  -2   1   9    5.00    0.67
   2  -1  -8  266.92    2.76
   2  -1  -8  249.88    2.70
   2  -1  -8  252.99    2.96
   2  -1  -8  251.68    2.71
   2  -1  -8  242.82    2.71
   2  -1  -8  263.58    2.73
   2  -1  -8  266.15    3.10
   2  -1  -8  254.52    2.83
   2  -1  -8  253.78    3.25
   2  -1  -8  246.65    2.84
  -2   1   8  270.37    2.75
  -2   1   8  246.23    2.83
  -2   1   8  255.32    2.75
  -2   1   8  289.84    3.22
  -2   1   8  264.33    3.23
  -2   1   8  243.18    3.22
   2  -1  -7   38.87    0.71
   2  -1  -7   36.09    0.98
   2  -1  -7   39.06    0.74
   2  -1  -7   41.29    0.82
   2  -1  -7   34.26    0.79
   2  -1  -7   37.31    0.86
   2  -1  -7   35.42    0.72
   2  -1  -7   36.80    0.79
   2  -1  -7   36.65    0.70
   2  -1  -7   36.50    0.69
  -2   1   7   35.37    0.99
  -2   1   7   39.03    0.73
  -2   1   7   38.74    1.00
  -2   1   7   39.09    0.79
  -2   1   7   39.66    0.72
  -2   1   7   39.46    0.97
  -2   1   7   39.91    0.81
   2  -1  -6  379.63    4.07
   2  -1  -6  368.87    3.81
   2  -1  -6  387.81    3.96
  -2   1   6  397.61    3.87
  -2   1   6  379.07    4.07
  -2   1   6  400.76    4.04
   2  -1  -5   44.26    0.73
   2  -1  -5   46.64    0.92
   2  -1  -5   45.30    0.86
  -2   1   5   45.88    0.91
  -2   1   5   47.82    0.92
  -2   1   5   45.98    0.79
   2  -1  -4  463.63    4.56
   2  -1  -4  483.59    4.59
  -2   1   4  464.23    4.27
  -2   1   4  484.67    4.40
  -2   1   4  458.87    4.62
  -2   1   4  481.20    4.50
  -2   1   4  473.14    4.57
   2  -1  -3  696.71    5.83
   2  -1  -3  697.43    5.90
   2  -1  -3  679.68    5.90
   2  -1  -3  698.25    5.87
   2  -1  -3  694.02    5.84
  -2   1   3  691.76    5.91
  -2   1   3  688.33    5.84
  -2   1   3  694.87    5.95
  -2   1   3  686.15    5.72
   2  -1  -2   91.38    1.06
   2  -1  -2   91.28    1.09
   2  -1  -2   89.68    1.04
   2  -1  -2   94.56    1.01
   2  -1  -2   93.74    1.08
  -2   1   2   90.98    1.14
  -2   1   2   90.77    0.93
  -2   1   2   93.81    0.84
  -2   1   2   87.06    1.05
  -2   1   2   92.42    0.98
  -2   1   2   93.64    1.06
  -2   1   2   88.64    0.91
  -2   1   2   88.68    1.10
   2  -1  -1 1172.99   10.80
   2  -1  -1 1261.67   10.96
   2  -1  -1 1224.38   10.97
   2  -1  -1 1177.59   10.79
   2  -1  -1 1229.45   10.93
   2  -1  -1 1220.52   10.93
   2  -1  -1 1215.59   10.92
   2  -1  -1 1229.21   10.92
   2  -1  -1 1223.66   10.93
  -2   1   1 1205.38   10.82
  -2   1   1 1203.24   10.99
  -2   1   1 1272.47   10.82
  -2   1   1 1212.52   10.78
  -2   1   1 1228.42   10.95
  -2   1   1 1237.69   10.92
   2  -1   0   20.71    0.40
   2  -1   0   21.65    0.50
   2  -1   0   20.42    0.40
   2  -1   0   19.70    0.45
   2  -1   0   19.29    0.47
   2  -1   0   18.38    0.45
   2  -1   0   20.67    0.32
  -2   1   0   19.18    0.54
  -2   1   0   20.24    0.46
  -2   1   0   20.51    0.54
  -2   1   0   20.48    0.46
  -2   1   0   20.89    0.43
  -2   1   0   19.24    0.42
  -2   1   0   21.17    0.41
   2  -1   1   24.78    0.50
   2  -1   1   23.62    0.50
   2  -1   1   22.26    0.46
   2  -1   1   25.15    0.52
   2  -1   1   22.93    0.52
   2  -1   1   21.28    0.52
   2  -1   1   23.76    0.43
  -2   1  -1   25.56    0.57
  -2   1  -1   22.77    0.38
  -2   1  -1   25.14    0.39
  -2   1  -1   22.41    0.54
  -2   1  -1   22.11    0.42
  -2   1  -1   24.03    0.40
   2  -1   2   14.84    0.51
   2  -1   2   15.94    0.35
   2  -1   2   16.65    0.48
   2  -1   2   15.66    0.49
   2  -1   2   16.40    0.54
   2  -1   2   15.74    0.47
   2  -1   2   15.18    0.31
  -2   1  -2   17.31    0.35
  -2   1  -2   12.27    0.55
  -2   1  -2   17.77    0.32
  -2   1  -2   12.24    0.59
  -2   1  -2   16.91    0.57
   2  -1   3  352.80    3.50
   2  -1   3  338.97    3.52
   2  -1   3  362.40    3.42
   2  -1   3  335.25    3.36
   2  -1   3  358.43    3.48
   2  -1   3  353.27    3.49
   2  -1   3  350.55    3.28
  -2   1  -3  373.75    3.27
  -2   1  -3  331.27    3.58
  -2   1  -3  370.35    3.60
  -2   1  -3  359.65    3.40
   2  -1   4    1.48    0.19
   2  -1   4    1.49    0.42
   2  -1   4    1.37    0.36
   2  -1   4    1.88    0.44
  -2   1  -4    1.63    0.16
  -2   1  -4    1.39    0.37
  -2   1  -4    1.14    0.48
   2  -1   5    9.51    0.56
   2  -1   5    9.33    0.56
   2  -1   5    9.27    0.60
   2  -1   5    8.23    0.67
  -2   1  -5    9.56    0.57
  -2   1  -5    9.17    0.65
  -2   1  -5    9.33    0.66
  -2   1  -5    8.57    0.20
  -2   1  -5    8.58    0.49
   2  -1   6    9.59    0.56
   2  -1   6    8.83    0.46
   2  -1   6   10.44    0.58
   2  -1   6    9.63    0.44
   2  -1   6    9.85    0.63
   2  -1   6   10.78    0.58
  -2   1  -6    9.90    0.59
  -2   1  -6   10.26    0.45
  -2   1  -6    9.16    0.73
  -2   1  -6    8.87    0.72
  -2   1  -6    9.32    0.43
  -2   1  -6    8.50    0.61
   2  -1   7    2.41    0.44
   2  -1   7    2.94    0.42
   2  -1   7    3.73    0.52
   2  -1   7    2.75    0.51
   2  -1   7    3.05    0.40
   2  -1   7    2.79    0.40
   2  -1   7    3.06    0.55
  -2   1  -7    2.64    0.60
  -2   1  -7    2.75    0.61
  -2   1  -7    2.57    0.42
  -2   1  -7    2.72    0.43
  -2   1  -7    2.92    0.55
  -2   1  -7    3.03    0.42
  -2   1  -7    2.87    0.51
  -2   1  -7    2.86    0.44
  -2   1  -7    3.13    0.46
   2  -1   8   15.29    0.55
   2  -1   8   13.96    0.56
   2  -1   8   15.33    0.80
   2  -1   8   14.27    0.62
   2  -1   8   14.39    0.57
   2  -1   8   14.27    0.73
   2  -1   8   15.21    0.70
   2  -1   8   14.86    0.60
  -2   1  -8   15.27    0.67
  -2   1  -8   13.39    0.60
  -2   1  -8   13.05    0.86
  -2   1  -8   14.16    0.69
  -2   1  -8   13.93    0.60
  -2   1  -8   16.40    0.62
  -2   1  -8   12.94    0.86
  -2   1  -8   13.89    0.58
  -2   1  -8   14.70    0.62
  -2   1  -8   13.63    0.75
   2  -1   9    4.34    0.56
   2  -1   9    4.77    0.48
   2  -1   9    4.38    0.61
   2  -1   9    5.37    0.53
   2  -1   9    4.85    0.48
   2  -1   9    4.94    0.51
   2  -1   9    4.80    0.59
   2  -1   9    4.85    0.49
   2  -1   9    4.35    0.71
  -2   1  -9    3.91    0.63
  -2   1  -9    4.00    0.74
  -2   1  -9    4.35    0.63
  -2   1  -9    4.54    0.56
  -2   1  -9    3.97    0.58
  -2   1  -9    3.69    0.55
  -2   1  -9    3.29    0.69
  -2   1  -9    4.56    0.61
  -2   1  -9    4.96    0.57
  -2   1  -9    4.29    0.56
   2  -1  10   34.77    0.89
   2  -1  10   35.42    0.86
   2  -1  10   31.73    0.87
   2  -1  10   33.54    0.88
   2  -1  10   34.34    0.88
   2  -1  10   34.82    0.84
   2  -1  10   35.24    0.85
   2  -1  10   34.83    0.85
  -2   1 -10   29.39    0.90
  -2   1 -10   36.33    0.90
  -2   1 -10   32.29    0.94
  -2   1 -10   33.52    0.91
  -2   1 -10   33.09    0.94
  -2   1 -10   31.71    0.92
  -2   1 -10   34.97    0.90
   2  -1  11    3.53    0.55
   2  -1  11    4.01    0.60
   2  -1  11    3.82    0.63
   2  -1  11    3.81    0.62
   2  -1  11    3.66    0.55
   2  -1  11    3.44    0.55
   2  -1  11    3.40    0.53
   2  -1  11    3.59    0.55
  -2   1 -11    3.86    0.70
  -2   1 -11    3.74    0.57
  -2   1 -11    3.20    0.61
  -2   1 -11    3.22    0.65
  -2   1 -11    2.82    0.61
  -2   1 -11    4.00    0.70
  -2   1 -11    2.90    0.62
   2  -1  12   85.90    1.30
   2  -1  12   81.53    1.28
   2  -1  12   86.27    1.27
   2  -1  12   84.69    1.32
   2  -1  12   81.66    1.27
  -2   1 -12   83.06    1.33
  -2   1 -12   80.31    1.35
  -2   1 -12   84.70    1.35
  -2   1 -12   82.49    1.30
  -2   1 -12   73.79    1.32
  -2   1 -12   77.64    1.28
   2  -1  13   -0.17    0.50
   2  -1  13   -0.27    0.43
   2  -1  13    0.09    0.48
  -2   1 -13    0.34    0.54
  -2   1 -13   -0.06    0.49
  -2   1 -13    0.06    0.48
   2  -1  14    1.84    0.37
   2  -1  14    2.05    0.37
  -2   1 -14    1.46    0.39
   2   0 -15   20.32    0.54
   2   0 -15   20.75    0.53
   2   0 -15   19.97    0.63
   2   0 -15   21.77    0.55
  -2   0  15   20.69    0.52
  -2   0  15   19.90    0.61
  -2   0  15   21.33    0.53
   2   0 -14   -0.21    0.50
   2   0 -14   -0.06    0.51
   2   0 -14   -0.13    0.61
   2   0 -14   -0.05    0.49
  -2   0  14    0.09    0.49
  -2   0  14    0.19    0.49
  -2   0  14   -0.12    0.60
   2   0 -13   51.42    1.24
   2   0 -13   54.18    1.20
   2   0 -13   50.06    1.07
   2   0 -13   53.50    1.08
  -2   0  13   52.34    1.03
  -2   0  13   50.44    1.16
  -2   0  13   51.79    1.06
   2   0 -12   10.66    0.70
   2   0 -12   10.50    0.86
   2   0 -12   10.45    0.85
   2   0 -12   10.19    0.72
  -2   0  12   11.52    0.67
  -2   0  12   10.50    0.71
  -2   0  12   10.29    0.79
   2   0 -11   16.57    0.78
   2   0 -11   18.93    0.92
   2   0 -11   15.63    0.75
   2   0 -11   16.53    0.88
   2   0 -11   18.25    0.75
  -2   0  11   15.45    0.85
  -2   0  11   18.07    0.74
  -2   0  11   17.50    0.72
   2   0 -10  346.16    3.70
   2   0 -10  336.11    3.58
   2   0 -10  338.50    3.67
   2   0 -10  343.81    3.55
   2   0 -10  332.29    3.56
  -2   0  10  335.48    3.55
  -2   0  10  325.69    3.57
   2   0  -9  104.54    1.57
   2   0  -9  109.18    1.48
   2   0  -9  107.32    1.59
   2   0  -9  111.18    1.51
   2   0  -9  107.94    1.45
   2   0  -9  114.45    1.74
  -2   0   9  105.89    1.47
  -2   0   9  110.36    1.91
  -2   0   9  107.34    1.46
   2   0  -8   78.53    1.17
   2   0  -8   83.90    1.17
   2   0  -8   83.91    1.19
   2   0  -8   74.77    1.49
   2   0  -8   81.70    1.24
   2   0  -8   83.48    1.30
   2   0  -8   80.51    1.14
   2   0  -8   83.33    1.38
   2   0  -8   77.88    1.25
   2   0  -8   78.60    1.35
  -2   0   8   77.45    1.50
  -2   0   8   80.34    1.15
  -2   0   8   79.50    1.20
  -2   0   8   75.32    1.33
  -2   0   8   81.12    1.15
   2   0  -7  820.02    7.65
   2   0  -7  801.50    7.67
   2   0  -7  820.12    7.67
   2   0  -7  831.94    7.94
   2   0  -7  816.65    7.87
   2   0  -7  852.67    7.77
   2   0  -7  832.17    7.74
   2   0  -7  806.80    8.10
   2   0  -7  806.59    7.94
  -2   0   7  808.02    8.09
  -2   0   7  857.48    7.94
  -2   0   7  872.53    7.86
  -2   0   7  837.58    7.68
  -2   0   7  834.75    7.73
  -2   0   7  830.49    7.68
   2   0  -6  366.38    3.88
   2   0  -6  354.01    3.70
   2   0  -6  356.62    3.75
   2   0  -6  372.90    3.72
  -2   0   6  372.82    3.88
  -2   0   6  372.25    3.65
  -2   0   6  357.16    3.73
   2   0  -5  899.83    8.55
   2   0  -5  919.61    8.57
   2   0  -5  923.30    8.42
   2   0  -5  921.38    8.66
  -2   0   5  908.96    8.44
  -2   0   5  930.94    8.45
  -2   0   5  923.07    8.57
   2   0  -4  640.03    6.23
   2   0  -4  661.98    6.06
   2   0  -4  647.55    6.19
   2   0  -4  687.13    6.22
   2   0  -4  669.96    6.03
  -2   0   4  644.88    6.23
  -2   0   4  660.28    6.21
  -2   0   4  664.49    6.09
  -2   0   4  651.47    6.24
   2   0  -3  564.01    5.32
   2   0  -3  555.26    5.19
   2   0  -3  574.70    5.30
   2   0  -3  586.86    5.30
   2   0  -3  566.66    5.29
   2   0  -3  554.25    5.17
   2   0  -3  572.85    5.32
  -2   0   3  557.78    5.30
  -2   0   3  570.58    5.26
  -2   0   3  579.10    5.27
  -2   0   3  538.90    5.22
  -2   0   3  552.45    5.17
  -2   0   3  582.02    5.32
  -2   0   3  567.49    5.34
   2   0  -2 1514.57   13.63
   2   0  -2 1529.63   13.70
   2   0  -2 1558.45   13.64
   2   0  -2 1502.27   13.59
   2   0  -2 1539.24   13.64
  -2   0   2 1526.54   13.61
  -2   0   2 1525.34   13.61
  -2   0   2 1556.53   13.63
  -2   0   2 1525.79   13.66
  -2   0   2 1508.19   13.66
  -2   0   2 1532.88   13.71
  -2   0   2 1488.07   13.70
   2   0  -1  489.94    4.71
   2   0  -1  496.36    4.63
   2   0  -1  502.79    4.61
   2   0  -1  519.22    4.61
   2   0  -1  482.91    4.64
   2   0  -1  501.43    4.69
   2   0  -1  539.06    4.71
  -2   0   1  503.66    4.66
  -2   0   1  500.80    4.71
  -2   0   1  510.47    4.70
  -2   0   1  496.78    4.69
  -2   0   1  527.51    4.61
  -2   0   1  494.28    4.64
  -2   0   1  498.72    4.68
  -2   0   1  491.96    4.71
  -2   0   1  500.55    4.63
   2   0   0  882.02    8.16
   2   0   0  913.12    8.28
   2   0   0  890.19    8.26
   2   0   0  905.82    8.30
   2   0   0  968.05    8.29
   2   0   0  928.46    8.17
   2   0   0  917.12    8.27
   2   0   0  890.13    8.28
   2   0   0  911.48    8.30
  -2   0   0  905.04    8.29
  -2   0   0  903.81    8.29
  -2   0   0  916.03    8.32
  -2   0   0  910.37    8.28
  -2   0   0  908.91    8.29
  -2   0   0  944.45    8.29
  -2   0   0  915.54    8.20
  -2   0   0  906.53    8.29
   2   0   1    6.77    0.52
   2   0   1    7.69    0.43
   2   0   1    8.23    0.38
   2   0   1    7.90    0.28
   2   0   1    8.07    0.35
   2   0   1    9.26    0.37
   2   0   1    8.77    0.29
   2   0   1    7.48    0.52
   2   0   1    8.19    0.38
  -2   0  -1    8.67    0.49
  -2   0  -1    8.70    0.47
  -2   0  -1    8.22    0.31
  -2   0  -1    9.02    0.38
  -2   0  -1    8.36    0.30
  -2   0  -1    8.16    0.48
  -2   0  -1    8.42    0.34
   2   0   2   14.50    0.47
   2   0   2   12.44    0.63
   2   0   2   14.77    0.42
   2   0   2   15.31    0.49
  -2   0  -2   16.81    0.42
  -2   0  -2   15.77    0.53
  -2   0  -2   15.03    0.42
  -2   0  -2   15.73    0.46
  -2   0  -2   17.29    0.42
   2   0   3   62.44    0.87
   2   0   3   63.70    0.90
   2   0   3   67.12    1.00
   2   0   3   63.77    0.93
   2   0   3   64.62    0.93
  -2   0  -3   65.08    1.10
  -2   0  -3   60.08    1.01
  -2   0  -3   63.45    0.92
  -2   0  -3   62.13    1.06
  -2   0  -3   64.36    0.90
  -2   0  -3   68.76    0.90
   2   0   4 1354.00   12.34
   2   0   4 1371.67   12.28
   2   0   4 1378.75   12.40
   2   0   4 1331.14   12.26
   2   0   4 1367.23   12.48
   2   0   4 1356.05   12.33
  -2   0  -4 1330.17   12.51
  -2   0  -4 1323.83   12.50
  -2   0  -4 1354.72   12.43
  -2   0  -4 1332.50   12.37
   2   0   5    5.34    0.40
   2   0   5    5.72    0.48
   2   0   5    5.40    0.60
   2   0   5    5.71    0.42
   2   0   5    5.96    0.48
  -2   0  -5    5.84    0.63
  -2   0  -5    4.44    0.48
  -2   0  -5    6.05    0.50
  -2   0  -5    5.97    0.61
   2   0   6 1642.37   14.68
   2   0   6 1515.34   14.22
   2   0   6 1589.65   14.23
   2   0   6 1656.16   14.55
   2   0   6 1606.83   14.21
   2   0   6 1526.18   14.23
   2   0   6 1564.99   14.44
  -2   0  -6 1489.32   14.53
  -2   0  -6 1566.75   14.30
  -2   0  -6 1610.44   14.22
  -2   0  -6 1568.46   14.73
  -2   0  -6 1547.98   14.71
  -2   0  -6 1558.22   14.20
   2   0   7   16.85    0.61
   2   0   7   17.33    0.67
   2   0   7   17.27    0.61
   2   0   7   15.58    0.69
   2   0   7   18.66    0.85
   2   0   7   17.30    0.52
   2   0   7   16.59    0.56
  -2   0  -7   17.90    0.57
  -2   0  -7   17.04    0.62
  -2   0  -7   17.50    0.67
  -2   0  -7   14.69    0.86
  -2   0  -7   16.84    0.61
  -2   0  -7   14.61    0.76
  -2   0  -7   16.03    0.85
   2   0   8   20.62    0.59
   2   0   8   19.83    0.93
   2   0   8   20.16    0.61
   2   0   8   17.02    0.63
   2   0   8   20.18    0.70
   2   0   8   21.54    0.61
   2   0   8   19.81    0.68
   2   0   8   19.39    0.83
  -2   0  -8   17.84    0.88
  -2   0  -8   18.55    0.73
  -2   0  -8   15.57    0.93
  -2   0  -8   18.87    0.69
  -2   0  -8   16.13    0.89
  -2   0  -8   19.64    0.67
  -2   0  -8   19.27    0.70
  -2   0  -8   19.33    0.77
  -2   0  -8   19.39    0.82
   2   0   9   15.02    0.61
   2   0   9   14.80    0.69
   2   0   9   14.84    0.58
   2   0   9   15.19    0.63
   2   0   9   15.21    0.59
   2   0   9   14.76    0.72
  -2   0  -9   13.85    0.73
  -2   0  -9   14.86    0.72
  -2   0  -9   14.34    0.75
  -2   0  -9   12.59    0.71
  -2   0  -9   14.74    0.72
  -2   0  -9   14.45    0.65
   2   0  10   53.45    1.09
   2   0  10   53.15    0.97
   2   0  10   53.36    1.02
   2   0  10   56.20    1.04
   2   0  10   53.38    0.98
   2   0  10   54.44    1.10
  -2   0 -10   50.62    1.12
  -2   0 -10   55.80    1.15
  -2   0 -10   45.77    1.09
  -2   0 -10   55.80    1.10
  -2   0 -10   54.69    1.12
  -2   0 -10   54.41    1.11
  -2   0 -10   49.45    1.12
   2   0  11   15.55    0.61
   2   0  11   15.28    0.65
   2   0  11   16.42    0.61
   2   0  11   15.26    0.71
   2   0  11   16.55    0.72
  -2   0 -11   15.44    0.83
  -2   0 -11   16.18    0.75
  -2   0 -11   15.87    0.74
  -2   0 -11   12.70    0.73
  -2   0 -11   13.91    0.75
  -2   0 -11   13.76    0.74
   2   0  12    0.02    0.54
   2   0  12    0.32    0.44
   2   0  12   -0.21    0.47
  -2   0 -12    0.05    0.60
  -2   0 -12    0.18    0.56
  -2   0 -12   -0.13    0.54
  -2   0 -12    0.49    0.57
  -2   0 -12   -0.37    0.57
  -2   0 -12    0.08    0.58
   2   0  13   11.67    0.51
  -2   0 -13   10.29    0.54
  -2   0 -13   10.65    0.53
  -2   0 -13   12.52    0.53
   2   1 -15    0.80    0.32
  -2  -1  15    0.86    0.38
  -2  -1  15    0.89    0.43
  -2  -1  14   25.45    0.73
  -2  -1  14   21.87    0.70
   2   1 -13    9.03    0.83
  -2  -1  13    8.75    0.62
   2   1 -12   29.53    1.06
  -2  -1  12   30.13    1.03
  -2  -1  12   31.22    0.86
   2   1 -11    3.35    0.61
   2   1 -11    2.96    0.74
   2   1 -11    3.03    0.79
  -2  -1  11    2.75    0.60
  -2  -1  11    2.74    0.62
   2   1 -10  485.51    4.77
   2   1 -10  515.82    4.90
   2   1 -10  422.80    5.44
   2   1 -10  476.63    4.82
   2   1 -10  419.59    4.65
  -2  -1  10  478.20    5.23
  -2  -1  10  437.77    5.37
  -2  -1  10  487.95    4.80
  -2  -1  10  450.86    4.66
  -2  -1  10  480.84    5.43
   2   1  -9   46.64    0.91
   2   1  -9   45.41    1.28
   2   1  -9   47.48    1.12
   2   1  -9   50.64    0.98
   2   1  -9   44.49    0.91
   2   1  -9   50.18    1.02
   2   1  -9   48.85    1.06
  -2  -1   9   46.55    0.96
  -2  -1   9   49.55    1.25
  -2  -1   9   45.79    1.23
  -2  -1   9   50.59    1.15
  -2  -1   9   48.52    0.91
   2   1  -8  187.66    2.31
   2   1  -8  173.73    2.01
   2   1  -8  177.84    2.16
   2   1  -8  180.11    2.08
   2   1  -8  181.02    2.12
   2   1  -8  176.54    2.47
   2   1  -8  171.26    2.12
   2   1  -8  175.58    1.99
  -2  -1   8  179.29    2.32
  -2  -1   8  179.04    2.40
  -2  -1   8  167.17    2.35
  -2  -1   8  175.30    2.04
  -2  -1   8  168.13    1.99
  -2  -1   8  180.86    1.99
   2   1  -7  143.89    2.11
   2   1  -7  148.04    1.78
   2   1  -7  160.82    1.92
   2   1  -7  163.34    1.85
   2   1  -7  158.80    1.99
   2   1  -7  151.74    1.73
   2   1  -7  155.03    1.82
   2   1  -7  147.44    1.72
  -2  -1   7  153.24    2.01
  -2  -1   7  160.88    2.05
  -2  -1   7  142.19    2.04
  -2  -1   7  150.71    1.73
  -2  -1   7  157.29    2.02
   2   1  -6  468.12    4.77
   2   1  -6  467.32    4.91
   2   1  -6  480.58    4.72
  -2  -1   6  479.94    4.82
  -2  -1   6  472.46    4.81
  -2  -1   6  477.39    4.81
  -2  -1   6  492.29    4.82
   2   1  -5   36.70    0.76
   2   1  -5   35.13    0.75
   2   1  -5   34.56    0.84
  -2  -1   5   33.88    0.78
  -2  -1   5   34.81    0.72
  -2  -1   5   36.03    0.75
  -2  -1   5   35.85    0.79
   2   1  -4   82.36    1.11
   2   1  -4   79.70    1.10
   2   1  -4   74.16    0.73
   2   1  -4   84.04    1.18
  -2  -1   4   77.47    1.04
  -2  -1   4   80.79    1.15
  -2  -1   4   78.77    1.09
  -2  -1   4   81.24    1.03
   2   1  -3    1.85    0.20
   2   1  -3    0.79    0.43
   2   1  -3    0.87    0.30
   2   1  -3    0.69    0.18
   2   1  -3    0.71    0.43
  -2  -1   3    0.88    0.37
  -2  -1   3    0.62    0.37
  -2  -1   3    0.65    0.29
  -2  -1   3    0.87    0.30
   2   1  -2  406.76    4.02
   2   1  -2  413.94    4.00
   2   1  -2  422.46    3.83
   2   1  -2  396.73    3.79
   2   1  -2  435.33    4.06
   2   1  -2  416.87    3.82
   2   1  -2  415.01    3.90
  -2  -1   2  428.31    3.98
  -2  -1   2  404.36    3.91
  -2  -1   2  406.06    3.80
  -2  -1   2  412.89    3.96
  -2  -1   2  415.26    4.00
  -2  -1   2  402.81    3.81
  -2  -1   2  424.67    4.01
   2   1  -1 2151.47   18.90
   2   1  -1 2021.82   18.89
   2   1  -1 2151.74   18.90
   2   1  -1 2188.37   18.99
   2   1  -1 2168.94   19.09
  -2  -1   1 2139.75   19.03
  -2  -1   1 2045.03   18.91
  -2  -1   1 2156.22   19.02
  -2  -1   1 2179.59   19.00
  -2  -1   1 2134.88   19.02
  -2  -1   1 2088.99   18.91
   2   1   0 3331.09   29.15
   2   1   0 3331.36   29.29
   2   1   0 3067.45   29.06
   2   1   0 3579.47   29.37
   2   1   0 3346.11   29.28
   2   1   0 3377.21   29.31
   2   1   0 3341.94   29.23
  -2  -1   0 3195.19   29.30
  -2  -1   0 3657.19   29.36
  -2  -1   0 3302.35   29.35
   2   1   1  487.88    4.67
   2   1   1  501.52    4.60
   2   1   1  523.41    4.82
   2   1   1  496.35    4.67
   2   1   1  513.96    4.80
  -2  -1  -1  477.94    4.81
  -2  -1  -1  482.78    4.73
  -2  -1  -1  496.68    4.70
   2   1   2   38.20    0.77
   2   1   2   36.94    0.63
   2   1   2   37.57    0.61
   2   1   2   34.42    0.58
   2   1   2   33.66    0.53
   2   1   2   38.09    0.50
   2   1   2   38.32    0.86
  -2  -1  -2   39.10    0.74
  -2  -1  -2   36.18    0.72
  -2  -1  -2   36.84    0.81
  -2  -1  -2   40.19    0.72
  -2  -1  -2   39.07    0.86
   2   1   3  136.26    1.79
   2   1   3  143.66    1.62
   2   1   3  144.01    1.65
   2   1   3  138.59    1.52
   2   1   3  135.68    1.85
   2   1   3  148.78    1.85
  -2  -1  -3  141.85    1.90
  -2  -1  -3  148.98    1.78
  -2  -1  -3  133.98    1.82
  -2  -1  -3  147.36    1.73
  -2  -1  -3  142.98    1.70
   2   1   4   61.71    0.98
   2   1   4   61.86    1.10
   2   1   4   61.16    0.89
   2   1   4   64.27    1.16
  -2  -1  -4   55.77    1.06
  -2  -1  -4   62.84    1.19
  -2  -1  -4   62.23    1.17
  -2  -1  -4   56.96    0.99
   2   1   5   42.54    0.76
   2   1   5   43.18    0.93
   2   1   5   36.02    0.79
   2   1   5   41.08    0.77
   2   1   5   42.69    0.85
   2   1   5   41.16    0.75
  -2  -1  -5   40.28    0.76
  -2  -1  -5   42.02    0.74
  -2  -1  -5   41.18    0.83
  -2  -1  -5   37.89    0.74
  -2  -1  -5   40.57    0.77
  -2  -1  -5   41.66    1.02
  -2  -1  -5   40.37    1.02
  -2  -1  -5   42.43    0.80
  -2  -1  -5   41.00    0.96
   2   1   6  219.45    2.35
   2   1   6  215.09    2.34
   2   1   6  201.14    2.40
   2   1   6  214.58    2.56
   2   1   6  222.43    2.90
   2   1   6  230.54    2.40
  -2  -1  -6  207.60    2.79
  -2  -1  -6  210.26    2.32
  -2  -1  -6  203.51    2.70
  -2  -1  -6  207.58    2.42
  -2  -1  -6  211.07    2.33
  -2  -1  -6  191.09    2.77
   2   1   7   41.30    1.27
   2   1   7   41.71    0.86
   2   1   7   37.58    0.95
   2   1   7   44.20    0.88
   2   1   7   42.51    0.76
  -2  -1  -7   36.50    1.20
  -2  -1  -7   37.09    1.10
  -2  -1  -7   39.46    0.97
  -2  -1  -7   43.42    0.86
  -2  -1  -7   42.32    0.86
  -2  -1  -7   35.34    1.17
   2   1   8    3.20    0.57
   2   1   8    3.23    0.40
   2   1   8    3.25    0.44
   2   1   8    3.34    0.60
   2   1   8    2.87    0.54
  -2  -1  -8    3.17    0.54
  -2  -1  -8    2.84    0.65
  -2  -1  -8    3.28    0.58
   2   1   9    0.25    0.42
   2   1   9    0.04    0.57
   2   1   9   -0.44    0.49
   2   1   9   -0.06    0.57
   2   1   9    0.17    0.39
   2   1   9    0.11    0.64
  -2  -1  -9   -0.21    0.63
  -2  -1  -9   -0.19    0.63
  -2  -1  -9    0.02    0.59
  -2  -1  -9    0.10    0.58
  -2  -1  -9    0.13    0.55
   2   1  10    0.27    0.57
   2   1  10    0.18    0.39
   2   1  10    0.28    0.47
   2   1  10    0.64    0.48
   2   1  10    0.30    0.62
  -2  -1 -10    0.42    0.57
  -2  -1 -10    0.37    0.53
  -2  -1 -10    0.26    0.63
  -2  -1 -10    0.16    0.66
  -2  -1 -10    0.23    0.57
  -2  -1 -10    0.12    0.64
   2   1  11   19.31    0.75
   2   1  11   19.73    0.62
   2   1  11   19.20    0.70
   2   1  11   19.94    0.69
  -2  -1 -11   21.24    0.77
  -2  -1 -11   18.41    0.75
  -2  -1 -11   18.14    0.78
  -2  -1 -11   19.97    0.68
  -2  -1 -11   19.66    0.72
   2   1  12    0.94    0.41
   2   1  12    0.71    0.42
   2   1  12    0.74    0.45
  -2  -1 -12    0.76    0.43
  -2  -1 -12    0.88    0.46
  -2  -1 -12    0.87    0.49
  -2  -1 -12    1.06    0.45
  -2  -1 -12    0.93    0.52
  -2  -1 -12    0.73    0.51
   2   2 -15    8.97    0.52
   2   2 -15    8.95    0.50
   2   2 -15    9.19    0.53
  -2  -2  15    8.61    0.45
  -2  -2  15    8.84    0.44
  -2  -2  15    9.04    0.48
  -2  -2  15    9.31    0.58
   2   2 -14    5.91    0.58
   2   2 -14    6.08    0.59
   2   2 -14    6.24    0.60
  -2  -2  14    5.90    0.66
  -2  -2  14    6.22    0.55
  -2  -2  14    6.11    0.50
   2   2 -13    4.98    0.63
   2   2 -13    5.61    0.64
   2   2 -13    5.27    0.63
  -2  -2  13    4.99    0.57
  -2  -2  13    5.08    0.72
  -2  -2  13    5.82    0.65
   2   2 -12   58.96    1.17
   2   2 -12   59.92    1.16
  -2  -2  12   58.15    1.22
  -2  -2  12   58.28    1.10
  -2  -2  12   60.56    1.17
   2   2 -11    0.09    0.57
   2   2 -11    0.08    0.73
   2   2 -11    1.01    0.69
   2   2 -11    0.01    0.57
  -2  -2  11    0.30    0.46
  -2  -2  11    0.61    0.55
  -2  -2  11    0.14    0.60
   2   2 -10    4.85    0.80
   2   2 -10    4.47    0.58
   2   2 -10    4.55    0.70
   2   2 -10    4.99    0.66
   2   2 -10    4.47    0.58
  -2  -2  10    5.23    0.61
  -2  -2  10    4.71    0.50
  -2  -2  10    4.03    0.67
  -2  -2  10    4.82    0.66
  -2  -2  10    4.58    0.59
  -2  -2  10    4.87    0.63
   2   2  -9    7.31    0.65
   2   2  -9    7.84    0.54
   2   2  -9    7.05    0.52
   2   2  -9    7.13    0.81
   2   2  -9    7.65    0.62
   2   2  -9    7.73    0.67
  -2  -2   9    7.49    0.49
  -2  -2   9    7.62    0.63
  -2  -2   9    8.28    0.68
  -2  -2   9    6.96    0.66
  -2  -2   9    7.28    0.54
  -2  -2   9    7.52    0.52
   2   2  -8   21.20    0.72
   2   2  -8   19.78    0.60
   2   2  -8   19.69    0.61
   2   2  -8   22.53    0.72
   2   2  -8   20.28    0.71
   2   2  -8   20.57    0.90
  -2  -2   8   20.38    0.80
  -2  -2   8   19.70    0.78
  -2  -2   8   20.61    0.63
  -2  -2   8   19.50    0.80
  -2  -2   8   20.65    0.55
  -2  -2   8   22.11    0.80
  -2  -2   8   20.21    0.62
   2   2  -7   14.03    0.61
   2   2  -7   13.00    0.73
   2   2  -7   12.48    0.58
   2   2  -7   13.98    0.58
   2   2  -7   13.25    0.61
   2   2  -7   12.49    0.47
   2   2  -7   12.90    0.47
  -2  -2   7   12.68    0.47
  -2  -2   7   12.18    0.62
  -2  -2   7   13.08    0.66
  -2  -2   7   12.83    0.63
  -2  -2   7   13.24    0.69
   2   2  -6   10.77    0.67
   2   2  -6    9.68    0.56
  -2  -2   6    9.98    0.59
  -2  -2   6    9.22    0.56
  -2  -2   6   10.33    0.54
  -2  -2   6    9.55    0.57
   2   2  -5   50.34    1.02
   2   2  -5   50.70    0.94
  -2  -2   5   47.40    0.86
  -2  -2   5   48.93    0.87
  -2  -2   5   47.02    0.93
   2   2  -4  312.20    3.29
   2   2  -4  301.92    3.21
  -2  -2   4  302.08    3.04
  -2  -2   4  290.64    3.25
  -2  -2   4  297.45    3.09
  -2  -2   4  317.07    3.23
  -2  -2   4  313.63    3.19
   2   2  -3    1.60    0.48
   2   2  -3    1.51    0.22
   2   2  -3    1.39    0.19
   2   2  -3    1.52    0.16
   2   2  -3    1.75    0.51
  -2  -2   3    1.31    0.15
  -2  -2   3    1.29    0.46
  -2  -2   3    1.79    0.46
  -2  -2   3    1.55    0.48
  -2  -2   3    1.46    0.24
  -2  -2   3    1.57    0.32
   2   2  -2 1051.34    9.87
   2   2  -2 1075.13    9.63
   2   2  -2 1054.23    9.59
  -2  -2   2 1068.95    9.82
  -2  -2   2 1078.71    9.85
  -2  -2   2 1052.84    9.62
  -2  -2   2 1060.70    9.63
   2   2  -1 2231.33   19.33
   2   2  -1 2265.28   19.00
   2   2  -1 2223.89   19.17
  -2  -2   1 2230.51   19.33
   2   2   0  416.91    3.57
   2   2   0  427.85    3.99
   2   2   0  417.41    3.87
  -2  -2   0  425.45    3.85
   2   2   1  189.44    2.22
   2   2   1  195.70    2.24
   2   2   1  197.14    2.28
   2   2   1  183.07    1.88
  -2  -2  -1  190.87    2.07
  -2  -2  -1  196.12    2.27
  -2  -2  -1  182.31    2.22
  -2  -2  -1  194.05    2.17
   2   2   2   96.34    1.44
   2   2   2   91.76    1.11
   2   2   2   92.54    1.44
   2   2   2  101.93    1.48
  -2  -2  -2   98.31    1.41
  -2  -2  -2   93.91    1.42
  -2  -2  -2   90.08    1.23
  -2  -2  -2  100.69    1.38
  -2  -2  -2  106.22    1.52
   2   2   3    3.80    0.40
   2   2   3    3.75    0.28
   2   2   3    3.92    0.51
   2   2   3    4.11    0.45
   2   2   3    3.68    0.59
  -2  -2  -3    4.50    0.57
  -2  -2  -3    3.54    0.55
  -2  -2  -3    3.09    0.47
  -2  -2  -3    3.71    0.50
   2   2   4  106.12    1.76
   2   2   4  104.10    1.38
   2   2   4   92.75    1.35
   2   2   4  105.51    1.36
   2   2   4  107.04    1.69
   2   2   4  102.08    1.30
   2   2   4  106.45    1.29
   2   2   4  101.29    1.35
  -2  -2  -4  104.08    1.35
  -2  -2  -4  105.73    1.36
  -2  -2  -4  113.71    1.41
  -2  -2  -4  105.27    1.34
  -2  -2  -4  105.25    1.29
  -2  -2  -4  104.45    1.67
  -2  -2  -4  103.42    1.30
  -2  -2  -4  101.76    1.34
  -2  -2  -4  108.79    1.72
  -2  -2  -4   97.63    1.58
   2   2   5   21.82    0.81
   2   2   5   21.47    0.61
   2   2   5   21.31    0.58
   2   2   5   21.71    0.61
   2   2   5   19.30    0.70
   2   2   5   20.01    0.93
  -2  -2  -5   21.95    0.68
  -2  -2  -5   22.04    0.71
  -2  -2  -5   20.34    0.58
  -2  -2  -5   21.65    0.67
  -2  -2  -5   20.77    0.88
  -2  -2  -5   20.86    0.86
  -2  -2  -5   21.22    0.60
  -2  -2  -5   19.20    0.87
   2   2   6   22.16    0.68
   2   2   6   23.58    0.65
  -2  -2  -6   19.22    0.95
  -2  -2  -6   22.29    0.73
  -2  -2  -6   21.21    0.78
  -2  -2  -6   22.64    0.66
  -2  -2  -6   22.84    0.65
  -2  -2  -6   19.92    0.90
  -2  -2  -6   19.27    0.89
   2   2   7   13.48    0.63
   2   2   7   14.17    0.64
   2   2   7   14.30    0.76
  -2  -2  -7   13.14    0.63
  -2  -2  -7   14.40    0.65
  -2  -2  -7   12.81    0.74
   2   2   8    1.51    0.53
   2   2   8    1.30    0.43
   2   2   8    1.38    0.47
   2   2   8    1.69    0.67
  -2  -2  -8    1.22    0.49
  -2  -2  -8    0.88    0.64
  -2  -2  -8    1.37    0.54
   2   2   9    0.12    0.39
   2   2   9    0.07    0.70
   2   2   9    0.24    0.51
   2   2   9    0.29    0.49
  -2  -2  -9    0.03    0.52
  -2  -2  -9   -0.26    0.51
  -2  -2  -9    0.14    0.63
   2   2  10   19.24    0.79
   2   2  10   17.69    0.67
   2   2  10   17.85    0.62
  -2  -2 -10   18.91    0.78
  -2  -2 -10   17.80    0.64
  -2  -2 -10   20.23    0.80
  -2  -2 -10   18.50    0.73
  -2  -2 -10   17.15    0.66
  -2  -2 -10   16.87    0.79
   2   2  11    0.44    0.41
   2   2  11    0.38    0.48
   2   2  11    0.69    0.37
  -2  -2 -11    0.04    0.55
  -2  -2 -11    0.51    0.53
  -2  -2 -11    0.48    0.51
  -2  -2 -11    0.40    0.40
  -2  -2 -11    0.47    0.39
  -2  -2 -11    0.01    0.47
  -2  -2 -11    0.14    0.46
   2   2  12    0.30    0.28
   2   2  12    0.58    0.36
  -2  -2 -12    0.63    0.40
  -2  -2 -12    0.46    0.39
  -2  -2 -12    0.35    0.39
   2   3 -15    1.21    0.32
   2   3 -15    1.09    0.41
   2   3 -15    1.38    0.54
   2   3 -15    1.16    0.40
  -2  -3  15    0.95    0.33
  -2  -3  15    1.11    0.49
  -2  -3  15    1.09    0.37
   2   3 -14    0.21    0.48
   2   3 -14    0.55    0.49
   2   3 -14    0.31    0.42
   2   3 -14    0.24    0.65
   2   3 -14    0.20    0.49
  -2  -3  14    0.86    0.48
  -2  -3  14    0.22    0.39
  -2  -3  14    0.97    0.56
   2   3 -13    0.01    0.57
   2   3 -13   -0.17    0.57
   2   3 -13    0.65    0.52
  -2  -3  13    0.36    0.44
  -2  -3  13    0.18    0.48
  -2  -3  13    0.54    0.57
  -2  -3  13    0.27    0.52
   2   3 -12   27.50    0.83
   2   3 -12   26.57    0.83
   2   3 -12   27.00    0.81
   2   3 -12   25.94    1.04
  -2  -3  12   26.27    0.80
  -2  -3  12   26.89    0.74
   2   3 -11   22.93    1.03
   2   3 -11   24.87    0.78
   2   3 -11   26.80    0.79
   2   3 -11   25.36    0.77
  -2  -3  11   24.35    0.81
  -2  -3  11   24.68    0.71
  -2  -3  11   23.69    0.76
   2   3 -10   30.73    1.00
   2   3 -10   29.51    0.81
   2   3 -10   27.61    0.81
   2   3 -10   28.84    0.79
  -2  -3  10   29.17    0.73
  -2  -3  10   28.38    0.80
  -2  -3  10   28.29    0.81
   2   3  -9    5.79    0.49
   2   3  -9    6.98    0.68
   2   3  -9    6.08    0.62
   2   3  -9    5.57    0.49
   2   3  -9    5.47    0.49
   2   3  -9    6.28    0.82
  -2  -3   9    6.17    0.50
  -2  -3   9    5.54    0.43
  -2  -3   9    6.19    0.51
  -2  -3   9    5.42    0.61
  -2  -3   9    5.60    0.67
  -2  -3   9    6.52    0.70
  -2  -3   9    4.89    0.58
  -2  -3   9    4.92    0.62
   2   3  -8   78.74    1.26
   2   3  -8   79.05    1.14
   2   3  -8   79.25    1.14
   2   3  -8   81.77    1.66
   2   3  -8   83.86    1.32
   2   3  -8   76.53    1.13
  -2  -3   8   79.02    1.16
  -2  -3   8   82.48    1.45
  -2  -3   8   74.50    1.43
  -2  -3   8   78.73    1.44
  -2  -3   8   80.89    1.54
  -2  -3   8   77.85    1.16
   2   3  -7  311.36    3.72
   2   3  -7  304.51    3.09
   2   3  -7  302.94    3.37
   2   3  -7  301.39    3.07
   2   3  -7  304.59    3.20
   2   3  -7  320.35    3.27
   2   3  -7  294.90    3.06
  -2  -3   7  312.67    3.55
  -2  -3   7  303.29    3.41
  -2  -3   7  293.96    3.41
  -2  -3   7  296.59    3.55
  -2  -3   7  298.44    3.09
  -2  -3   7  320.32    3.50
   2   3  -6   27.41    0.92
   2   3  -6   29.77    0.69
   2   3  -6   28.23    0.72
   2   3  -6   26.43    0.78
  -2  -3   6   27.02    0.72
  -2  -3   6   26.22    0.72
  -2  -3   6   28.10    0.84
  -2  -3   6   27.50    0.82
   2   3  -5   44.42    0.95
   2   3  -5   43.28    1.06
   2   3  -5   45.82    0.82
   2   3  -5   44.54    1.07
   2   3  -5   46.30    0.84
  -2  -3   5   44.16    1.01
  -2  -3   5   43.98    0.79
  -2  -3   5   47.07    0.99
  -2  -3   5   41.51    0.82
  -2  -3   5   43.98    1.00
   2   3  -4   89.25    1.45
   2   3  -4   87.11    1.39
  -2  -3   4   84.15    1.05
  -2  -3   4   84.02    1.10
  -2  -3   4   85.01    1.32
  -2  -3   4   82.87    1.35
  -2  -3   4   81.99    1.32
   2   3  -3  230.38    2.70
   2   3  -3  221.49    2.65
   2   3  -3  225.41    2.69
  -2  -3   3  226.75    2.62
  -2  -3   3  221.67    2.60
  -2  -3   3  215.45    2.53
   2   3  -2    0.80    0.55
   2   3  -2    0.72    0.31
   2   3  -2    0.97    0.51
   2   3  -2    0.66    0.45
  -2  -3   2    1.11    0.39
  -2  -3   2    1.23    0.49
   2   3  -1 2922.73   26.06
   2   3  -1 2888.09   25.86
  -2  -3   1 2785.54   26.05
  -2  -3   1 2843.64   25.86
  -2  -3   1 3004.50   26.05
   2   3   0   93.74    1.23
   2   3   0   87.34    1.47
   2   3   0   88.76    1.36
   2   3   0   91.60    1.19
   2   3   0   88.53    1.42
  -2  -3   0   91.54    1.48
  -2  -3   0   89.60    1.41
  -2  -3   0   90.12    1.37
  -2  -3   0   87.97    1.22
   2   3   1   55.71    0.86
   2   3   1   53.76    0.87
   2   3   1   53.25    0.94
   2   3   1   56.63    1.13
   2   3   1   58.42    1.23
   2   3   1   56.90    0.92
   2   3   1   55.80    1.12
  -2  -3  -1   58.21    1.11
  -2  -3  -1   56.16    1.11
  -2  -3  -1   58.65    1.10
  -2  -3  -1   59.48    1.18
   2   3   2   99.32    1.37
   2   3   2  100.76    1.67
   2   3   2  100.45    1.35
   2   3   2   95.38    1.34
   2   3   2  105.14    1.68
   2   3   2  100.82    1.31
   2   3   2  101.49    1.65
   2   3   2  105.56    1.37
  -2  -3  -2  109.16    1.64
  -2  -3  -2  107.82    1.31
  -2  -3  -2  103.68    1.59
  -2  -3  -2  104.36    1.62
  -2  -3  -2  104.97    1.29
  -2  -3  -2  105.80    1.68
   2   3   3    0.91    0.49
   2   3   3    0.89    0.57
   2   3   3    0.97    0.51
   2   3   3    0.90    0.60
   2   3   3    0.73    0.32
   2   3   3    0.76    0.42
   2   3   3    1.02    0.47
   2   3   3    0.74    0.44
  -2  -3  -3    0.75    0.41
  -2  -3  -3    0.82    0.55
  -2  -3  -3    0.83    0.57
  -2  -3  -3    0.74    0.39
  -2  -3  -3    1.16    0.51
  -2  -3  -3    0.62    0.49
  -2  -3  -3    0.80    0.41
  -2  -3  -3    0.83    0.34
  -2  -3  -3    0.87    0.43
   2   3   4  133.50    1.76
   2   3   4  130.15    1.71
   2   3   4  129.51    2.21
   2   3   4  131.31    1.59
   2   3   4  138.75    1.74
   2   3   4  132.93    1.72
   2   3   4  133.16    1.61
   2   3   4  124.70    2.13
  -2  -3  -4  124.24    2.04
  -2  -3  -4  139.97    1.69
  -2  -3  -4  134.86    1.70
  -2  -3  -4  137.09    1.68
  -2  -3  -4  129.04    2.15
  -2  -3  -4  128.86    1.62
  -2  -3  -4  135.59    1.68
  -2  -3  -4  136.55    1.78
  -2  -3  -4  136.96    1.62
  -2  -3  -4  125.31    2.07
   2   3   5    0.80    0.59
   2   3   5    0.85    0.50
   2   3   5    0.86    0.41
   2   3   5    0.93    0.56
   2   3   5    0.84    0.42
  -2  -3  -5    0.93    0.66
  -2  -3  -5    0.86    0.55
  -2  -3  -5    0.96    0.42
  -2  -3  -5    0.83    0.62
  -2  -3  -5    0.94    0.63
  -2  -3  -5    1.05    0.52
  -2  -3  -5    0.85    0.44
   2   3   6   81.11    1.26
   2   3   6   92.46    1.32
   2   3   6   87.23    1.44
   2   3   6   80.92    1.22
  -2  -3  -6   87.91    1.27
  -2  -3  -6   81.79    1.27
  -2  -3  -6   81.26    1.39
   2   3   7   69.12    1.10
   2   3   7   63.77    1.05
  -2  -3  -7   68.07    1.12
  -2  -3  -7   66.97    1.27
  -2  -3  -7   64.92    1.11
   2   3   8   33.35    0.75
  -2  -3  -8   34.87    0.81
  -2  -3  -8   34.16    0.81
   2   3   9    5.71    0.47
   2   3   9    6.37    0.68
  -2  -3  -9    6.15    0.55
  -2  -3  -9    5.98    0.65
  -2  -3  -9    5.06    0.62
  -2  -3  -9    5.12    0.68
  -2  -3  -9    5.22    0.45
  -2  -3  -9    4.92    0.46
   2   3  10    0.57    0.33
   2   3  10    0.96    0.52
  -2  -3 -10    0.82    0.54
  -2  -3 -10    0.56    0.42
  -2  -3 -10    0.78    0.50
  -2  -3 -10    0.25    0.47
   2   4 -15    0.68    0.48
   2   4 -15    0.79    0.34
  -2  -4  15    1.13    0.33
  -2  -4  15    0.81    0.40
  -2  -4  15    0.79    0.42
  -2  -4  15    1.14    0.42
  -2  -4  15    1.02    0.37
   2   4 -14    0.84    0.43
   2   4 -14    0.83    0.43
   2   4 -14    1.07    0.43
   2   4 -14    1.25    0.63
  -2  -4  14    1.12    0.42
  -2  -4  14    0.76    0.40
  -2  -4  14    0.82    0.51
   2   4 -13    5.47    0.54
   2   4 -13    6.43    0.77
   2   4 -13    5.48    0.54
  -2  -4  13    6.07    0.62
  -2  -4  13    5.77    0.52
   2   4 -12   25.38    0.75
   2   4 -12   25.35    0.99
   2   4 -12   24.29    0.72
   2   4 -12   25.29    0.74
  -2  -4  12   25.15    0.77
  -2  -4  12   24.75    0.74
  -2  -4  12   25.51    0.80
   2   4 -11    1.28    0.76
   2   4 -11    1.45    0.53
   2   4 -11    1.77    0.77
   2   4 -11    1.54    0.52
   2   4 -11    1.54    0.56
  -2  -4  11    1.04    0.54
  -2  -4  11    1.58    0.54
   2   4 -10  124.02    1.64
   2   4 -10  128.22    1.93
   2   4 -10  128.49    1.68
   2   4 -10  128.20    1.86
   2   4 -10  127.55    1.66
  -2  -4  10  128.55    1.71
  -2  -4  10  126.25    1.69
   2   4  -9  130.35    1.64
   2   4  -9  134.53    1.92
   2   4  -9  129.16    1.65
  -2  -4   9  128.49    1.70
   2   4  -8  294.16    3.13
   2   4  -8  319.19    3.40
   2   4  -8  296.30    3.12
   2   4  -8  309.42    4.03
   2   4  -8  313.03    3.23
   2   4  -8  296.61    3.89
   2   4  -8  306.99    3.18
  -2  -4   8  300.87    3.20
  -2  -4   8  312.91    3.73
  -2  -4   8  310.23    3.81
   2   4  -7  561.52    6.23
   2   4  -7  586.21    6.30
   2   4  -7  572.41    5.51
   2   4  -7  586.96    5.67
  -2  -4   7  573.05    6.07
  -2  -4   7  550.68    6.10
  -2  -4   7  563.34    5.48
  -2  -4   7  565.10    6.04
   2   4  -6  183.91    2.48
   2   4  -6  192.36    2.18
   2   4  -6  186.05    2.14
   2   4  -6  201.24    2.75
   2   4  -6  195.69    2.25
  -2  -4   6  187.08    2.58
  -2  -4   6  186.39    2.11
  -2  -4   6  185.77    2.52
  -2  -4   6  177.82    2.49
   2   4  -5   32.04    1.00
   2   4  -5   30.98    0.71
   2   4  -5   32.33    0.93
   2   4  -5   33.46    0.73
   2   4  -5   31.68    1.00
   2   4  -5   31.61    0.77
  -2  -4   5   29.26    0.89
  -2  -4   5   31.29    0.97
  -2  -4   5   29.99    0.93
   2   4  -4   40.32    1.03
   2   4  -4   42.47    0.83
   2   4  -4   40.61    0.82
   2   4  -4   36.48    0.78
   2   4  -4   41.01    1.07
   2   4  -4   39.86    1.05
  -2  -4   4   39.10    1.04
  -2  -4   4   39.77    0.95
  -2  -4   4   38.02    1.00
   2   4  -3   25.25    0.87
   2   4  -3   25.83    0.70
   2   4  -3   25.55    0.66
   2   4  -3   27.72    0.67
   2   4  -3   24.07    0.86
  -2  -4   3   26.58    0.87
  -2  -4   3   24.90    0.76
   2   4  -2  688.59    6.91
   2   4  -2  695.89    6.47
   2   4  -2  692.27    6.89
   2   4  -2  660.95    6.43
   2   4  -2  667.49    6.31
   2   4  -2  667.15    6.41
  -2  -4   2  667.02    6.62
  -2  -4   2  711.72    6.85
  -2  -4   2  698.71    6.90
   2   4  -1    9.35    0.49
   2   4  -1    9.06    0.60
   2   4  -1    8.65    0.44
   2   4  -1    9.38    0.54
   2   4  -1    7.48    0.52
   2   4  -1    9.82    0.71
  -2  -4   1    9.50    0.67
  -2  -4   1    9.52    0.63
  -2  -4   1    7.86    0.59
   2   4   0    8.15    0.59
   2   4   0    7.59    0.44
   2   4   0    8.07    0.48
   2   4   0    8.73    0.60
   2   4   0    8.53    0.54
  -2  -4   0    7.67    0.60
  -2  -4   0    8.88    0.68
  -2  -4   0    9.51    0.66
   2   4   1  123.93    2.05
   2   4   1  125.32    1.64
   2   4   1  120.75    1.53
   2   4   1  121.78    1.63
   2   4   1  122.93    1.93
   2   4   1  126.12    1.94
   2   4   1  121.52    1.57
   2   4   1  121.46    1.59
  -2  -4  -1  127.49    2.01
  -2  -4  -1  121.26    1.97
  -2  -4  -1  122.75    1.93
   2   4   2   25.25    0.73
   2   4   2   24.80    0.93
   2   4   2   24.31    1.01
   2   4   2   25.17    0.74
   2   4   2   24.43    0.96
   2   4   2   22.71    0.69
   2   4   2   24.80    0.75
  -2  -4  -2   24.77    0.96
  -2  -4  -2   25.48    1.00
  -2  -4  -2   22.81    0.89
  -2  -4  -2   24.45    0.92
  -2  -4  -2   25.86    0.68
   2   4   3  324.44    3.54
   2   4   3  333.29    3.52
   2   4   3  310.05    4.08
   2   4   3  318.70    3.48
   2   4   3  321.52    3.50
  -2  -4  -3  304.69    3.97
  -2  -4  -3  343.21    3.44
  -2  -4  -3  331.25    4.17
  -2  -4  -3  345.41    3.48
  -2  -4  -3  335.71    3.44
   2   4   4   14.11    0.69
   2   4   4   13.86    0.73
   2   4   4   14.77    0.71
  -2  -4  -4   15.35    0.70
  -2  -4  -4   15.09    0.67
  -2  -4  -4   14.87    0.80
   2   4   5  221.98    2.51
   2   4   5  214.84    2.54
  -2  -4  -5  200.84    2.55
  -2  -4  -5  209.13    2.48
   2   4   6    4.50    0.57
   2   4   6    4.43    0.70
  -2  -4  -6    4.48    0.66
   2   4   7   44.35    1.04
   2   4   8    1.16    0.57
  -2  -4  -8    1.05    0.45
  -2  -4  -8    0.94    0.58
  -2  -4  -9  139.59    1.58
  -2  -4  -9  134.96    1.51
  -2  -4  -9  134.60    1.62
   2   5 -15    0.70    0.41
  -2  -5  15    1.06    0.36
  -2  -5  15    1.10    0.29
  -2  -5  15    0.95    0.38
  -2  -5  15    0.81    0.32
  -2  -5  14   27.49    0.68
  -2  -5  14   28.15    0.71
  -2  -5  14   27.03    0.72
   2   5 -13   68.70    1.25
  -2  -5  13   66.69    1.12
   2   5 -12   33.33    1.01
  -2  -5  12   31.04    0.75
  -2  -5  12   33.09    0.83
   2   5 -11   25.22    0.97
   2   5 -10    3.68    0.76
   2   5 -10    3.20    0.57
   2   5 -10    2.87    0.79
  -2  -5  10    3.61    0.55
   2   5  -9    0.43    0.53
   2   5  -9    0.24    0.69
   2   5  -9    0.08    0.68
  -2  -5   9    0.39    0.49
   2   5  -8   83.26    1.30
   2   5  -8   79.70    1.43
   2   5  -8   84.12    1.42
  -2  -5   8   78.22    1.23
   2   5  -7   -0.11    0.54
   2   5  -7    0.34    0.61
   2   5  -7   -0.34    0.61
  -2  -5   7   -0.18    0.58
   2   5  -6    3.84    0.60
   2   5  -6    3.79    0.55
   2   5  -6    4.38    0.61
   2   5  -6    4.20    0.64
   2   5  -6    4.11    0.71
   2   5  -6    4.06    0.61
   2   5  -6    3.97    0.58
  -2  -5   6    4.26    0.61
  -2  -5   6    3.92    0.68
  -2  -5   6    4.24    0.70
   2   5  -5   52.08    1.02
   2   5  -5   49.95    1.00
   2   5  -5   48.08    0.99
   2   5  -5   52.24    1.30
   2   5  -5   52.33    1.00
   2   5  -5   52.09    1.30
   2   5  -5   51.25    1.35
  -2  -5   5   52.58    1.31
   2   5  -4   92.24    1.40
   2   5  -4   96.32    1.80
   2   5  -4   99.90    1.84
   2   5  -4   91.38    1.37
   2   5  -4   95.46    1.39
  -2  -5   4   96.98    1.78
  -2  -5   4   86.28    1.70
   2   5  -3    1.47    0.65
   2   5  -3    0.83    0.58
   2   5  -3    1.67    0.54
   2   5  -3    0.78    0.61
   2   5  -3    2.09    0.51
  -2  -5   3    1.26    0.59
  -2  -5   3    1.24    0.59
   2   5  -2    0.75    0.51
   2   5  -2    0.87    0.56
   2   5  -2    1.55    0.66
  -2  -5   2    1.30    0.65
  -2  -5   2    0.46    0.52
  -2  -5   2    0.66    0.52
   2   5  -1   54.17    1.21
   2   5  -1   54.07    1.08
   2   5  -1   58.44    1.02
   2   5  -1   54.70    1.43
  -2  -5   1   56.64    1.36
  -2  -5   1   56.55    1.32
  -2  -5   1   54.36    1.33
   2   5   0   19.89    0.73
   2   5   0   18.29    0.60
   2   5   0   18.83    0.82
  -2  -5   0   18.56    0.94
  -2  -5   0   20.38    0.90
   2   5   1    8.47    0.70
   2   5   1    7.65    0.66
   2   5   1    6.76    0.54
   2   5   1    6.29    0.73
   2   5   1    6.87    0.54
   2   5   2   72.92    1.24
   2   5   2   76.90    1.26
   2   5   2   78.68    1.37
   2   5   2   82.41    1.39
  -2  -5  -2   83.72    1.28
   2   5   3   24.97    0.86
   2   5   3   22.58    0.81
   2   5   3   23.32    0.86
  -2  -5  -3   23.67    0.80
   2   5   4  108.28    1.62
  -2  -5  -4  111.07    1.69
   2   5   5   13.02    0.67
   2   5   5   12.97    0.69
  -2  -5  -5   11.87    0.72
   2   5   6  108.80    1.45
   2   5   6  107.16    1.53
   2   5   7  228.23    2.48
  -2  -5  -8   17.21    0.48
  -2  -5  -8   15.83    0.56
  -2  -5  -8   17.12    0.53
  -2  -6  14    9.36    0.48
  -2  -6  14    9.00    0.43
  -2  -6  14    8.46    0.42
   2   6 -13   84.39    1.28
  -2  -6  13   88.02    1.27
  -2  -6  13   79.16    1.11
  -2  -6  13   84.17    1.21
  -2  -6  13   83.14    1.17
  -2  -6  13   89.02    1.26
   2   6 -12    4.70    0.65
  -2  -6  12    5.36    0.51
  -2  -6  12    6.01    0.62
   2   6 -11    0.47    0.67
   2   6 -11    0.46    0.47
  -2  -6  11    0.05    0.52
   2   6 -10    5.39    0.73
   2   6 -10    4.71    0.75
   2   6 -10    5.36    0.59
  -2  -6  10    5.58    0.57
   2   6  -9    1.86    0.61
   2   6  -9    2.13    0.71
   2   6  -9    1.65    0.70
  -2  -6   9    1.67    0.48
   2   6  -8   30.52    0.97
   2   6  -8   30.70    0.88
   2   6  -8   29.22    0.98
   2   6  -7   13.14    0.78
   2   6  -7   12.96    0.77
   2   6  -7   12.63    0.73
  -2  -6   7   11.69    0.61
   2   6  -6    5.91    0.57
   2   6  -6    6.99    0.72
   2   6  -6    4.77    0.67
   2   6  -6    6.03    0.69
   2   6  -5   19.26    0.77
   2   6  -5   21.80    0.82
   2   6  -5   21.32    0.84
   2   6  -5   21.04    0.81
   2   6  -4    6.25    0.64
   2   6  -4    6.41    0.66
   2   6  -4    4.89    0.73
   2   6  -4    5.88    0.65
   2   6  -3  197.20    2.39
   2   6  -3  197.91    2.38
   2   6  -2   28.05    0.91
   2   6  -2   29.57    0.87
   2   6  -1   15.83    0.81
   2   6  -1   14.10    0.82
   2   6  -1   15.04    0.75
   2   6   0  119.24    1.83
   2   6   0  132.92    1.80
   2   6   1    3.31    0.69
   2   6   1    3.12    0.71
   2   6   2    0.09    0.64
   2   6   2    0.02    0.66
   2   6   2    0.23    0.50
  -2  -6  -2   -0.33    0.56
   2   6   3    6.74    0.68
   2   6   3    5.03    0.53
  -2  -6  -3    4.58    0.66
  -2  -6  -3    6.62    0.59
   2   6   4   16.49    0.68
   2   6   4   15.02    0.63
  -2  -6  -4   15.44    0.67
   2   6   5    0.77    0.45
   2   6   5    0.82    0.47
   2   6   6   19.14    0.48
   2   6   6   20.55    0.55
   2   7 -13    0.36    0.38
  -2  -7  13    0.11    0.41
  -2  -7  13    0.22    0.35
   2   7 -12    6.75    0.54
  -2  -7  12    5.84    0.54
  -2  -7  12    6.27    0.54
  -2  -7  12    6.07    0.47
   2   7 -11    8.73    0.62
   2   7 -11    9.12    0.54
  -2  -7  11    9.63    0.61
  -2  -7  11    8.20    0.53
   2   7 -10    3.09    0.56
   2   7 -10    3.28    0.64
  -2  -7  10    3.01    0.58
  -2  -7  10    2.53    0.50
   2   7  -9    1.83    0.66
   2   7  -9    1.98    0.58
   2   7  -9    1.79    0.64
  -2  -7   9    1.82    0.56
  -2  -7   9    1.69    0.50
   2   7  -8    1.31    0.65
   2   7  -8    2.00    0.65
   2   7  -8    1.72    0.66
  -2  -7   8    1.99    0.53
   2   7  -7   29.60    0.92
   2   7  -7   30.35    0.91
   2   7  -7   28.86    0.90
  -2  -7   7   27.77    0.81
   2   7  -6    1.82    0.63
   2   7  -6    0.88    0.68
   2   7  -6    1.19    0.51
   2   7  -6    1.69    0.65
   2   7  -5    1.43    0.72
   2   7  -5    1.22    0.62
   2   7  -5    1.24    0.56
   2   7  -5    1.23    0.67
   2   7  -4   16.71    0.75
   2   7  -4   15.40    0.75
   2   7  -3    4.98    0.66
   2   7  -3    4.61    0.75
   2   7  -3    5.17    0.68
   2   7  -2   10.48    0.74
   2   7  -2    9.78    0.80
   2   7  -2   11.84    0.70
   2   7  -1   53.96    1.13
   2   7  -1   55.88    1.10
   2   7   0    2.81    0.64
   2   7   0    2.44    0.68
   2   7   1  106.31    1.52
  -2  -7  -1   98.27    1.38
   2   7   2   24.97    0.76
  -2  -7  -2   24.25    0.75
   2   7   3   50.96    0.88
  -2  -7  -3   44.80    0.84
   2   7   4    2.81    0.39
   2   8 -11   16.36    0.46
   2   8 -11   17.58    0.53
  -2  -8  11   15.61    0.49
  -2  -8  11   17.83    0.57
   2   8 -10   29.55    0.66
  -2  -8  10   28.29    0.65
  -2  -8  10   30.39    0.72
   2   8  -9   92.16    1.33
   2   8  -9  107.65    1.37
   2   8  -9  104.94    1.33
  -2  -8   9   94.07    1.27
  -2  -8   9   98.97    1.34
   2   8  -8    1.58    0.52
   2   8  -8    1.64    0.55
   2   8  -8    1.53    0.52
  -2  -8   8    1.43    0.52
   2   8  -7    3.36    0.54
   2   8  -7    3.65    0.59
  -2  -8   7    3.55    0.51
   2   8  -6   -0.06    0.53
   2   8  -6    0.33    0.40
   2   8  -6   -0.10    0.62
   2   8  -5   65.29    1.06
   2   8  -5   70.19    1.14
   2   8  -4   15.75    0.63
   2   8  -4   15.11    0.76
   2   8  -3   15.16    0.63
   2   8  -3   19.24    0.67
   2   8  -2    1.41    0.53
   2   8  -2    1.40    0.53
   2   8  -1    2.71    0.53
   2   8  -1    2.24    0.50
  -2  -8   1    2.13    0.44
   2   8   0    7.41    0.50
  -2  -8   0    6.50    0.54
  -2  -8  -1    1.97    0.41
  -3  10   1    2.90    0.41
  -3  10   0  305.74    3.06
  -3  10  -4    6.81    0.48
  -3  10  -5    2.74    0.50
  -3  10  -5    3.08    0.51
  -3  10  -6   38.27    0.81
  -3  10  -6   31.85    0.81
  -3  10  -7   23.72    0.75
  -3  10  -7   28.48    0.73
  -3  10  -8    3.50    0.57
  -3  10  -8    4.43    0.54
  -3  10  -9   16.26    0.60
  -3  10 -10    3.08    0.47
  -3   9   4    0.05    0.46
  -3   9   4    0.51    0.43
  -3   9   3    6.62    0.59
  -3   9   3    6.56    0.54
  -3   9   2   46.13    0.97
  -3   9   2   44.42    0.91
  -3   9   1   64.67    1.15
  -3   9   1   62.64    1.08
  -3   9   0  304.63    3.33
  -3   9   0  310.68    3.28
  -3   9  -1  123.54    1.71
  -3   9  -1  142.27    1.73
  -3   9  -2    5.42    0.52
  -3   9  -3   14.08    0.62
  -3   9  -3   14.85    0.60
  -3   9  -4   27.92    0.80
  -3   9  -4   29.65    0.72
  -3   9  -5   28.81    0.94
  -3   9  -5   35.20    0.89
  -3   9  -6   22.53    0.90
  -3   9  -6   26.14    0.82
  -3   9  -7   45.76    1.02
  -3   9  -7   41.29    1.08
  -3   9  -8    6.73    0.69
  -3   9  -8    5.20    0.77
  -3   9  -9    7.47    0.73
  -3   9  -9    8.37    0.68
   3  -9  10    1.26    0.45
   3  -9  11   13.92    0.50
  -3   9 -11   13.60    0.65
   3  -9  12    3.61    0.34
  -3   9 -12    3.31    0.47
   3  -8  -7    1.72    0.37
  -3   8   6   20.01    0.66
  -3   8   6   20.67    0.65
  -3   8   5    1.25    0.60
  -3   8   4    5.07    0.68
  -3   8   4    5.52    0.68
  -3   8   3    0.85    0.66
  -3   8   3    1.05    0.63
  -3   8   2    0.05    0.67
  -3   8   2    0.29    0.59
  -3   8   1  456.80    4.69
  -3   8   1  465.97    4.67
  -3   8   0   37.92    0.95
  -3   8   0   35.57    0.89
  -3   8   0   38.08    0.91
  -3   8  -1  343.32    3.70
  -3   8  -1  342.25    3.67
  -3   8  -2   36.87    0.83
  -3   8  -2   38.80    0.84
  -3   8  -3  213.04    2.61
  -3   8  -3  225.78    2.56
  -3   8  -4   20.08    0.78
  -3   8  -4   18.82    0.85
  -3   8  -4   20.60    0.75
  -3   8  -5  282.61    3.31
  -3   8  -5  305.17    3.25
  -3   8  -6    0.07    0.67
  -3   8  -6    0.14    0.78
  -3   8  -7  103.84    1.71
  -3   8  -7  111.98    1.66
  -3   8  -8    5.91    0.78
  -3   8  -9  236.37    2.83
  -3   8  -9  238.01    2.79
   3  -8  10   18.44    0.62
  -3   8 -10   18.46    0.87
   3  -8  11    4.43    0.46
   3  -8  11    4.03    0.52
  -3   8 -11    3.75    0.65
  -3   8 -11    3.86    0.64
   3  -8  12   11.21    0.56
   3  -8  12   11.07    0.48
  -3   8 -12   10.60    0.50
  -3   8 -12   11.24    0.65
   3  -8  13    0.29    0.39
  -3   8 -13    0.33    0.44
   3  -7  -8    0.53    0.46
  -3   7   8    1.35    0.50
  -3   7   7  157.10    1.94
  -3   7   6    1.09    0.66
  -3   7   6    1.47    0.70
  -3   7   5   18.44    0.84
  -3   7   4    3.78    0.77
  -3   7   4    3.13    0.75
  -3   7   3   48.39    1.15
  -3   7   3   46.07    1.11
  -3   7   2   14.29    0.80
  -3   7   2   15.13    0.77
  -3   7   2   13.11    0.69
  -3   7   1    0.44    0.50
  -3   7   1    0.07    0.54
  -3   7   1   -0.24    0.58
  -3   7   1    0.30    0.57
   3  -7   0    5.36    0.60
   3  -7   0    6.06    0.62
  -3   7   0    6.25    0.59
  -3   7   0    5.93    0.59
  -3   7   0    5.28    0.52
  -3   7   0    5.44    0.59
   3  -7   1  237.15    3.14
   3  -7   1  268.70    3.30
  -3   7  -1  269.40    2.90
  -3   7  -1  251.79    2.81
  -3   7  -1  253.90    2.76
  -3   7  -1  248.26    2.80
   3  -7   2  446.03    5.32
   3  -7   2  522.74    5.49
  -3   7  -2  483.26    4.84
  -3   7  -2  512.64    4.82
  -3   7  -2  476.70    4.89
  -3   7  -3  108.91    1.53
  -3   7  -3  108.62    1.59
  -3   7  -3  108.66    1.50
   3  -7   4  431.05    5.11
   3  -7   4  448.96    5.27
   3  -7   4  494.87    5.32
  -3   7  -4  473.02    4.72
  -3   7  -4  472.08    4.69
  -3   7  -4  465.22    4.76
   3  -7   5    9.44    0.72
   3  -7   5    9.17    0.78
   3  -7   5   10.53    0.78
  -3   7  -5   11.02    0.68
  -3   7  -5   10.44    0.71
  -3   7  -5   10.08    0.74
  -3   7  -5    8.79    0.85
  -3   7  -6  371.04    4.06
  -3   7  -6  390.48    4.03
  -3   7  -7    1.93    0.71
  -3   7  -8    0.34    0.73
  -3   7  -8    0.30    0.46
  -3   7  -8    0.69    0.76
  -3   7  -9   13.16    0.66
  -3   7  -9   14.53    0.87
   3  -7  10   87.72    1.26
  -3   7 -10   86.46    1.46
  -3   7 -10   86.65    1.53
  -3   7 -10   83.10    1.35
   3  -7  11    2.27    0.53
   3  -7  11    2.23    0.44
  -3   7 -11    1.92    0.59
  -3   7 -11    2.40    0.72
  -3   7 -11    1.84    0.66
   3  -7  12    1.27    0.57
   3  -7  12    1.75    0.50
   3  -7  12    1.83    0.41
  -3   7 -12    1.46    0.64
  -3   7 -12    1.86    0.58
  -3   7 -12    1.69    0.55
   3  -7  13    0.35    0.47
   3  -7  13    0.51    0.40
  -3   7 -13    0.61    0.50
  -3   7 -13    0.67    0.48
   3  -7  14    0.49    0.38
  -3   7 -14    0.55    0.36
  -3   7 -14    0.54    0.38
   3  -6 -10    2.12    0.43
  -3   6  10    3.61    0.41
   3  -6  -9    9.02    0.53
   3  -6  -9    8.78    0.63
   3  -6  -8    2.34    0.52
   3  -6  -8    1.50    0.61
  -3   6   8    2.11    0.58
  -3   6   8    2.85    0.64
  -3   6   7   12.23    0.81
  -3   6   7   12.61    0.82
  -3   6   6    0.54    0.54
  -3   6   6    0.14    0.70
  -3   6   5   -0.04    0.55
  -3   6   4    2.30    0.59
  -3   6   4    2.23    0.66
  -3   6   4    2.47    0.64
   3  -6  -3    0.40    0.57
   3  -6  -3    0.22    0.51
  -3   6   3    0.32    0.53
  -3   6   3    0.87    0.61
  -3   6   3    0.50    0.59
  -3   6   3    0.90    0.68
  -3   6   3    0.77    0.57
   3  -6  -2    1.73    0.53
   3  -6  -2    2.89    0.59
  -3   6   2    1.97    0.49
  -3   6   2    2.49    0.63
  -3   6   2    2.59    0.58
  -3   6   2    2.94    0.53
  -3   6   2    2.60    0.58
   3  -6  -1    3.46    0.59
   3  -6  -1    3.32    0.55
   3  -6  -1    3.75    0.47
  -3   6   1    2.64    0.64
  -3   6   1    3.62    0.53
  -3   6   1    3.31    0.53
  -3   6   1    3.09    0.53
  -3   6   1    3.20    0.45
   3  -6   0    0.48    0.45
   3  -6   0    0.18    0.31
   3  -6   0    0.43    0.46
  -3   6   0    0.19    0.47
  -3   6   0    0.33    0.45
  -3   6   0    0.50    0.46
   3  -6   1    1.71    0.34
   3  -6   1    1.38    0.38
   3  -6   1    1.93    0.37
   3  -6   1    1.72    0.46
   3  -6   1    1.76    0.46
   3  -6   1    1.35    0.35
  -3   6  -1    2.09    0.42
  -3   6  -1    1.63    0.48
  -3   6  -1    1.44    0.46
  -3   6  -1    1.78    0.46
   3  -6   2   50.48    1.08
   3  -6   2   56.70    1.13
   3  -6   2   52.41    1.01
   3  -6   2   56.70    1.06
   3  -6   2   56.80    1.20
   3  -6   2   50.01    0.95
   3  -6   2   54.54    1.08
  -3   6  -2   55.88    1.00
  -3   6  -2   55.64    0.90
  -3   6  -2   51.65    0.92
  -3   6  -2   56.17    1.01
   3  -6   3   30.34    0.87
   3  -6   3   34.55    0.90
   3  -6   3   30.43    0.93
   3  -6   3   33.83    0.78
   3  -6   3   32.46    0.82
   3  -6   3   29.84    0.81
  -3   6  -3   32.10    0.79
  -3   6  -3   31.61    0.99
  -3   6  -3   32.22    0.82
  -3   6  -3   35.12    0.76
   3  -6   4   66.97    1.35
   3  -6   4   66.90    1.28
   3  -6   4   75.70    1.37
   3  -6   4   74.18    1.42
   3  -6   4   73.47    1.24
  -3   6  -4   71.41    1.17
  -3   6  -4   70.51    1.23
  -3   6  -4   74.05    1.16
  -3   6  -4   70.55    1.48
   3  -6   5   13.17    0.73
   3  -6   5   16.06    0.82
   3  -6   5   14.71    0.70
   3  -6   5   14.91    0.64
  -3   6  -5   15.16    0.69
  -3   6  -5   15.12    0.73
  -3   6  -5   15.63    0.67
  -3   6  -5   14.65    0.69
  -3   6  -5   14.68    0.86
   3  -6   6    1.40    0.62
   3  -6   6    1.34    0.46
   3  -6   6    1.60    0.57
   3  -6   6    0.69    0.58
   3  -6   6    0.90    0.53
  -3   6  -6    1.02    0.70
  -3   6  -6    0.91    0.52
  -3   6  -6    1.48    0.61
  -3   6  -6    1.14    0.64
   3  -6   7   17.91    0.97
   3  -6   7   18.09    0.88
   3  -6   7   17.13    0.85
   3  -6   7   18.69    0.90
   3  -6   7   18.63    0.79
  -3   6  -7   19.63    1.00
  -3   6  -7   16.87    1.00
  -3   6  -7   18.04    0.89
  -3   6  -7   20.30    0.84
  -3   6  -7   18.28    0.65
  -3   6  -7   19.55    0.83
  -3   6  -8   20.58    0.73
  -3   6  -8   21.09    0.86
   3  -6   9 1130.76   10.46
  -3   6  -9 1127.63   10.74
  -3   6  -9 1104.76   10.58
   3  -6  10   18.79    0.65
   3  -6  10   19.20    0.66
  -3   6 -10   18.91    0.82
  -3   6 -10   18.33    0.93
  -3   6 -10   19.97    0.83
   3  -6  11    3.77    0.61
   3  -6  11    3.67    0.50
   3  -6  11    3.03    0.51
   3  -6  11    3.80    0.49
  -3   6 -11    3.78    0.62
  -3   6 -11    3.62    0.69
  -3   6 -11    3.53    0.76
   3  -6  12    4.63    0.49
   3  -6  12    4.59    0.58
   3  -6  12    4.25    0.50
   3  -6  12    4.32    0.48
  -3   6 -12    4.37    0.69
  -3   6 -12    3.87    0.70
   3  -6  13    0.15    0.42
   3  -6  13    0.35    0.47
   3  -6  13    0.38    0.42
  -3   6 -13    0.33    0.59
  -3   6 -13    0.34    0.55
   3  -6  14    1.12    0.42
   3  -6  14    1.08    0.43
  -3   6 -14    0.51    0.41
  -3   6 -14    1.04    0.48
   3  -5 -11   10.44    0.55
   3  -5 -11    9.63    0.48
   3  -5 -10    5.08    0.59
   3  -5 -10    6.58    0.57
  -3   5  10    6.55    0.51
   3  -5  -9    1.34    0.57
   3  -5  -9    1.39    0.66
  -3   5   9    1.62    0.55
  -3   5   9    1.54    0.58
  -3   5   9    1.59    0.63
   3  -5  -8    1.14    0.58
   3  -5  -8    1.04    0.67
  -3   5   8    0.81    0.60
  -3   5   8    0.93    0.68
  -3   5   8    0.99    0.65
   3  -5  -7    0.26    0.53
  -3   5   7   -0.22    0.68
  -3   5   7   -0.43    0.59
  -3   5   7    0.32    0.68
  -3   5   6    3.11    0.62
  -3   5   6    3.11    0.67
  -3   5   6    3.39    0.68
   3  -5  -5    7.48    0.72
   3  -5  -5    6.22    0.71
  -3   5   5    5.58    0.74
  -3   5   5    5.92    0.67
  -3   5   5    7.11    0.83
  -3   5   5    6.45    0.62
  -3   5   5    6.60    0.65
   3  -5  -4    0.23    0.54
  -3   5   4    0.40    0.53
  -3   5   4    0.58    0.63
   3  -5  -3    4.51    0.52
   3  -5  -3    4.36    0.61
  -3   5   3    4.78    0.51
  -3   5   3    4.73    0.66
  -3   5   3    3.90    0.56
  -3   5   3    5.14    0.72
  -3   5   3    5.04    0.55
   3  -5  -2   96.45    1.45
   3  -5  -2   98.57    1.53
  -3   5   2   90.51    1.33
  -3   5   2   89.82    1.68
  -3   5   2   92.54    1.27
  -3   5   2   94.03    1.34
  -3   5   2   97.85    1.70
  -3   5   2   88.33    1.30
   3  -5  -1   21.63    0.79
   3  -5  -1   20.74    0.70
   3  -5  -1   20.98    0.60
  -3   5   1   20.92    0.88
  -3   5   1   21.51    0.65
  -3   5   1   20.00    0.62
  -3   5   1   19.01    0.62
   3  -5   0    5.93    0.32
   3  -5   0    6.37    0.46
   3  -5   0    6.25    0.58
   3  -5   0    6.73    0.41
  -3   5   0    6.92    0.50
  -3   5   0    6.25    0.68
  -3   5   0    6.03    0.47
   3  -5   1    4.12    0.40
   3  -5   1    4.36    0.48
   3  -5   1    4.35    0.30
   3  -5   1    3.59    0.36
   3  -5   1    3.97    0.40
  -3   5  -1    3.72    0.41
  -3   5  -1    3.58    0.53
   3  -5   2   57.75    0.91
   3  -5   2   53.99    0.96
   3  -5   2   56.81    1.01
   3  -5   2   52.24    0.91
   3  -5   2   55.14    1.06
   3  -5   2   59.34    1.16
  -3   5  -2   53.28    1.03
  -3   5  -2   52.75    1.11
   3  -5   3  119.71    1.58
   3  -5   3  116.47    1.68
   3  -5   3  122.76    1.55
   3  -5   3  118.32    1.73
   3  -5   3  115.39    1.42
   3  -5   3  117.30    1.59
  -3   5  -3  114.16    1.78
  -3   5  -3  119.18    1.52
  -3   5  -3  124.18    1.54
  -3   5  -3  108.19    1.69
  -3   5  -3  122.76    1.54
  -3   5  -3  112.22    1.54
  -3   5  -3  121.85    1.69
   3  -5   4    0.28    0.52
   3  -5   4    0.59    0.49
   3  -5   4    0.59    0.39
   3  -5   4    0.50    0.38
   3  -5   4    0.47    0.40
   3  -5   4    0.51    0.41
  -3   5  -4    0.25    0.52
  -3   5  -4    0.43    0.43
  -3   5  -4    0.80    0.36
  -3   5  -4    0.53    0.47
  -3   5  -4    0.82    0.48
   3  -5   5   23.06    0.74
   3  -5   5   21.33    0.80
   3  -5   5   22.92    0.69
   3  -5   5   22.69    0.86
   3  -5   5   22.19    0.75
   3  -5   5   21.18    0.71
  -3   5  -5   21.62    0.71
  -3   5  -5   22.83    0.58
  -3   5  -5   22.72    0.71
  -3   5  -5   21.61    0.87
  -3   5  -5   24.49    0.83
  -3   5  -5   23.06    0.71
  -3   5  -5   24.53    0.75
   3  -5   6   24.81    0.84
   3  -5   6   25.51    0.81
   3  -5   6   23.08    0.75
   3  -5   6   26.02    0.78
   3  -5   6   26.71    0.96
  -3   5  -6   25.01    0.93
  -3   5  -6   26.44    0.67
  -3   5  -6   25.14    1.00
  -3   5  -6   25.76    0.78
  -3   5  -6   27.88    0.81
   3  -5   7   45.91    1.11
   3  -5   7   47.11    1.18
   3  -5   7   47.53    1.09
   3  -5   7   47.52    1.17
  -3   5  -7   50.53    1.01
  -3   5  -7   46.04    1.23
  -3   5  -7   47.87    0.93
  -3   5  -7   47.39    1.34
   3  -5   8  741.32    7.73
   3  -5   8  722.19    7.58
   3  -5   8  733.98    7.64
   3  -5   8  746.65    7.72
  -3   5  -8  745.79    7.13
  -3   5  -8  771.79    7.18
  -3   5  -8  760.02    7.25
  -3   5  -8  728.78    7.87
   3  -5   9  198.64    2.26
  -3   5  -9  199.04    2.42
   3  -5  10   18.83    0.66
   3  -5  10   17.81    0.65
  -3   5 -10   19.36    0.84
  -3   5 -10   18.35    0.76
  -3   5 -10   19.46    0.92
   3  -5  11   36.17    0.99
   3  -5  11   33.39    0.91
   3  -5  11   32.67    0.82
   3  -5  11   31.71    0.80
   3  -5  11   34.65    0.86
   3  -5  11   32.76    0.78
   3  -5  11   32.25    0.83
  -3   5 -11   32.35    1.02
  -3   5 -11   31.36    1.04
  -3   5 -11   31.06    0.75
  -3   5 -11   30.63    0.75
   3  -5  12    8.07    0.56
   3  -5  12    8.11    0.52
   3  -5  12    8.42    0.66
   3  -5  12    8.07    0.51
   3  -5  12    8.19    0.58
   3  -5  12    8.25    0.59
  -3   5 -12    7.86    0.52
  -3   5 -12    7.39    0.50
  -3   5 -12    8.72    0.75
  -3   5 -12    7.58    0.76
   3  -5  13    0.19    0.52
   3  -5  13    0.06    0.44
   3  -5  13    0.01    0.38
   3  -5  13    0.05    0.50
   3  -5  13   -0.06    0.46
  -3   5 -13   -0.14    0.55
  -3   5 -13    0.12    0.36
  -3   5 -13    0.18    0.37
   3  -5  14    1.70    0.42
  -3   5 -14    1.46    0.43
  -3   5 -14    1.66    0.52
   3  -4 -12    4.60    0.53
   3  -4 -12    4.69    0.47
  -3   4  12    5.61    0.44
  -3   4  12    5.99    0.33
   3  -4 -11    8.81    0.64
   3  -4 -11    9.28    0.67
  -3   4  11    9.80    0.47
  -3   4  11    9.38    0.61
  -3   4  11   10.83    0.58
   3  -4 -10    3.50    0.68
   3  -4 -10    3.54    0.66
  -3   4  10    4.01    0.64
  -3   4  10    4.70    0.59
  -3   4  10    3.96    0.47
   3  -4  -9    0.22    0.51
   3  -4  -9    0.21    0.66
   3  -4  -9    0.24    0.59
  -3   4   9    0.08    0.46
  -3   4   9   -0.04    0.62
  -3   4   9    0.15    0.63
  -3   4   9    0.37    0.64
   3  -4  -8    0.67    0.52
   3  -4  -8    0.73    0.58
   3  -4  -8    0.73    0.66
  -3   4   8    0.87    0.46
  -3   4   8    0.54    0.61
  -3   4   8    0.62    0.61
  -3   4   8    0.86    0.57
   3  -4  -7   -0.07    0.44
   3  -4  -7    0.02    0.51
  -3   4   7    0.26    0.60
  -3   4   7    0.36    0.42
  -3   4   7   -0.40    0.59
  -3   4   7   -0.08    0.60
   3  -4  -6   -0.04    0.57
   3  -4  -6    0.18    0.58
  -3   4   6    0.11    0.57
  -3   4   6    0.06    0.55
  -3   4   6    0.53    0.68
  -3   4   6    0.17    0.37
  -3   4   6    0.31    0.57
  -3   4   6    0.32    0.60
   3  -4  -5   49.58    1.16
   3  -4  -5   49.14    1.16
  -3   4   5   51.66    1.09
  -3   4   5   48.94    1.29
  -3   4   5   51.19    1.01
  -3   4   5   47.69    0.99
  -3   4   5   50.76    0.97
   3  -4  -4  165.59    2.19
  -3   4   4  168.61    2.13
  -3   4   4  167.86    2.02
  -3   4   4  167.76    1.96
   3  -4  -3   12.09    0.57
   3  -4  -3   11.65    0.64
  -3   4   3   10.52    0.57
  -3   4   3   11.76    0.75
  -3   4   3   12.67    0.55
  -3   4   3   12.66    0.57
  -3   4   3   11.03    0.54
   3  -4  -2   51.21    1.01
   3  -4  -2   52.62    0.90
  -3   4   2   49.57    1.16
  -3   4   2   51.99    0.94
   3  -4  -1   40.97    0.85
   3  -4  -1   43.88    0.73
   3  -4  -1   41.82    0.93
  -3   4   1   42.21    0.84
  -3   4   1   42.23    0.72
  -3   4   1   41.62    1.05
   3  -4   0  161.76    1.97
   3  -4   0  163.30    1.75
   3  -4   0  156.52    1.84
  -3   4   0  158.89    1.82
  -3   4   0  151.40    2.11
  -3   4   0  163.64    1.91
  -3   4   0  155.93    1.85
   3  -4   1  786.09    7.18
   3  -4   1  807.07    7.03
   3  -4   1  763.42    7.10
   3  -4   1  764.98    7.27
   3  -4   1  804.84    7.43
  -3   4  -1  769.53    7.13
  -3   4  -1  775.56    7.28
  -3   4  -1  777.18    7.42
  -3   4  -1  786.62    7.41
  -3   4  -1  761.32    7.65
   3  -4   2 1702.34   15.47
   3  -4   2 1730.92   15.51
   3  -4   2 1700.12   15.31
  -3   4  -2 1701.39   15.59
  -3   4  -2 1774.73   15.39
  -3   4  -2 1718.06   15.30
  -3   4  -2 1781.73   15.50
   3  -4   3  795.07    8.03
   3  -4   3  842.86    8.02
   3  -4   3  846.71    8.12
   3  -4   3  840.95    7.72
  -3   4  -3  905.75    7.86
  -3   4  -3  847.98    8.18
  -3   4  -3  866.87    8.11
  -3   4  -3  852.49    7.99
   3  -4   4  572.16    5.69
   3  -4   4  580.84    5.66
   3  -4   4  538.06    5.62
   3  -4   4  587.44    5.81
   3  -4   4  579.07    5.59
  -3   4  -4  594.44    5.83
  -3   4  -4  610.21    5.55
  -3   4  -4  556.85    5.84
  -3   4  -4  576.38    5.71
   3  -4   5   13.62    0.63
   3  -4   5   13.79    0.60
   3  -4   5   15.03    0.72
   3  -4   5   14.17    0.59
   3  -4   5   14.70    0.60
  -3   4  -5   13.64    0.75
  -3   4  -5   13.40    0.67
  -3   4  -5   12.23    0.71
  -3   4  -5   14.30    0.60
  -3   4  -5   14.83    0.60
  -3   4  -5   14.20    0.54
   3  -4   6   48.13    1.00
   3  -4   6   44.08    1.02
   3  -4   6   51.31    1.19
   3  -4   6   45.29    0.99
  -3   4  -6   43.61    1.19
  -3   4  -6   47.50    1.12
  -3   4  -6   48.04    0.87
  -3   4  -6   50.62    0.94
  -3   4  -6   47.96    0.95
   3  -4   7   12.13    0.47
   3  -4   7   12.44    0.68
   3  -4   7   12.30    0.68
   3  -4   7   12.30    0.69
   3  -4   7   11.97    0.67
   3  -4   7   10.21    0.66
   3  -4   7   12.54    0.83
  -3   4  -7   12.60    0.60
  -3   4  -7   11.03    0.75
  -3   4  -7   11.70    0.87
  -3   4  -7   11.84    0.57
   3  -4   8  697.97    7.24
   3  -4   8  681.74    7.18
   3  -4   8  717.95    7.36
   3  -4   8  671.10    7.20
   3  -4   8  722.19    7.21
   3  -4   8  719.03    6.61
   3  -4   8  669.78    7.04
  -3   4  -8  672.03    6.71
  -3   4  -8  667.22    7.35
  -3   4  -8  690.55    6.57
  -3   4  -8  713.05    6.82
  -3   4  -8  696.94    6.60
  -3   4  -8  721.76    6.72
   3  -4   9   14.49    0.78
   3  -4   9   15.56    0.59
   3  -4   9   16.56    0.57
  -3   4  -9   15.39    0.84
  -3   4  -9   15.89    0.57
  -3   4  -9   15.39    0.59
  -3   4  -9   14.72    0.76
   3  -4  10   31.96    0.82
   3  -4  10   33.78    0.76
   3  -4  10   32.35    0.82
  -3   4 -10   33.24    0.82
  -3   4 -10   32.25    0.79
  -3   4 -10   31.31    0.75
   3  -4  11    3.09    0.48
   3  -4  11    3.09    0.59
   3  -4  11    3.58    0.60
   3  -4  11    3.11    0.64
   3  -4  11    2.97    0.53
   3  -4  11    3.09    0.61
   3  -4  11    2.75    0.54
  -3   4 -11    3.13    0.71
  -3   4 -11    2.40    0.54
  -3   4 -11    3.39    0.53
  -3   4 -11    2.51    0.72
  -3   4 -11    3.13    0.53
   3  -4  12   10.89    0.70
   3  -4  12   11.31    0.69
   3  -4  12   11.36    0.67
   3  -4  12   10.42    0.59
   3  -4  12   10.63    0.53
   3  -4  12   10.72    0.67
   3  -4  12   10.22    0.58
  -3   4 -12    8.74    0.76
  -3   4 -12    9.96    0.58
  -3   4 -12   10.29    0.61
  -3   4 -12   12.22    0.79
   3  -4  13   10.50    0.60
   3  -4  13   11.46    0.58
   3  -4  13   10.53    0.55
   3  -4  13   10.34    0.48
   3  -4  13   10.65    0.58
   3  -4  13    9.29    0.53
   3  -4  13   10.99    0.63
  -3   4 -13    8.47    0.62
  -3   4 -13    9.24    0.53
  -3   4 -13   10.09    0.55
  -3   4 -13   11.61    0.71
   3  -4  14   35.41    0.74
   3  -4  14   32.29    0.64
  -3   4 -14   36.41    0.81
  -3   4 -14   33.25    0.66
  -3   4 -14   33.15    0.67
   3  -3 -13    3.87    0.49
  -3   3  13    4.09    0.46
  -3   3  13    4.51    0.37
   3  -3 -12   25.42    0.80
  -3   3  12   25.65    0.81
  -3   3  12   27.16    0.69
   3  -3 -11   14.49    0.59
   3  -3 -11   12.11    0.77
   3  -3 -11   12.71    0.77
   3  -3 -11   14.30    0.59
   3  -3 -11   14.23    0.60
  -3   3  11   15.61    0.60
  -3   3  11   14.27    0.79
  -3   3  11   14.12    0.55
   3  -3 -10   13.18    0.74
   3  -3 -10   14.43    0.82
   3  -3 -10   15.84    0.62
   3  -3 -10   14.51    0.64
  -3   3  10   14.31    0.78
  -3   3  10   15.30    0.63
  -3   3  10   14.96    0.60
  -3   3  10   15.41    0.72
   3  -3  -9    1.06    0.55
   3  -3  -9    0.76    0.49
   3  -3  -9    0.71    0.64
   3  -3  -9    0.75    0.44
   3  -3  -9    0.43    0.61
  -3   3   9    0.68    0.51
  -3   3   9    0.51    0.42
  -3   3   9    0.95    0.65
  -3   3   9    0.89    0.57
   3  -3  -8   15.45    0.65
   3  -3  -8   15.81    0.92
   3  -3  -8   15.04    0.83
   3  -3  -8   17.78    0.62
   3  -3  -8   16.35    0.71
   3  -3  -8   16.14    0.62
   3  -3  -8   18.35    0.76
  -3   3   8   15.03    0.83
  -3   3   8   16.38    0.71
  -3   3   8   18.38    0.96
  -3   3   8   16.70    0.59
  -3   3   8   17.83    0.68
  -3   3   8   17.10    0.82
  -3   3   8   16.25    0.64
   3  -3  -7    3.26    0.44
   3  -3  -7    2.58    0.41
   3  -3  -7    2.84    0.52
   3  -3  -7    2.61    0.44
   3  -3  -7    2.24    0.55
   3  -3  -7    2.36    0.62
  -3   3   7    3.10    0.54
  -3   3   7    2.89    0.68
  -3   3   7    2.64    0.57
  -3   3   7    2.92    0.46
  -3   3   7    3.12    0.68
  -3   3   7    2.74    0.54
  -3   3   7    2.45    0.56
   3  -3  -6    2.42    0.53
   3  -3  -6    1.76    0.54
   3  -3  -6    2.29    0.43
  -3   3   6    2.82    0.52
  -3   3   6    1.77    0.49
  -3   3   6    2.24    0.62
  -3   3   6    2.20    0.48
  -3   3   6    2.45    0.39
  -3   3   6    2.05    0.59
  -3   3   6    2.50    0.45
   3  -3  -5    4.28    0.53
   3  -3  -5    5.28    0.57
  -3   3   5    4.55    0.50
  -3   3   5    5.08    0.64
  -3   3   5    5.61    0.66
  -3   3   5    4.31    0.52
  -3   3   5    5.06    0.37
  -3   3   5    5.41    0.47
  -3   3   5    5.60    0.51
   3  -3  -4   85.11    1.35
   3  -3  -4   77.65    1.27
  -3   3   4   87.58    1.51
  -3   3   4   81.38    1.06
  -3   3   4   89.25    1.35
  -3   3   4   89.69    1.49
   3  -3  -3  423.36    4.15
  -3   3   3  418.01    4.45
  -3   3   3  411.05    4.05
  -3   3   3  420.73    4.26
  -3   3   3  426.39    4.38
   3  -3  -2    0.60    0.46
   3  -3  -2    1.06    0.34
   3  -3  -2    0.81    0.45
  -3   3   2    0.73    0.32
  -3   3   2    1.00    0.38
  -3   3   2    0.63    0.56
   3  -3  -1  169.54    1.38
   3  -3  -1  176.75    1.31
  -3   3   1  177.51    1.31
  -3   3   1  169.68    1.50
  -3   3   1  172.83    1.59
   3  -3   0  543.24    4.83
   3  -3   0  516.03    5.02
   3  -3   0  547.94    4.92
   3  -3   0  531.34    4.99
   3  -3   0  523.29    4.88
   3  -3   0  543.66    4.95
  -3   3   0  535.00    5.12
  -3   3   0  539.13    4.83
  -3   3   0  530.24    5.13
  -3   3   0  535.79    4.89
  -3   3   0  547.07    4.91
   3  -3   1  209.61    1.93
   3  -3   1  193.70    2.08
   3  -3   1  196.79    2.07
   3  -3   1  203.36    2.26
   3  -3   1  196.58    2.06
   3  -3   1  207.89    1.95
  -3   3  -1  194.43    2.16
  -3   3  -1  212.19    1.99
  -3   3  -1  209.80    2.10
  -3   3  -1  201.25    2.31
   3  -3   2  519.61    5.16
   3  -3   2  514.99    4.99
   3  -3   2  518.06    4.94
   3  -3   2  530.30    5.16
   3  -3   2  527.22    5.25
   3  -3   2  559.75    4.87
  -3   3  -2  539.70    5.20
  -3   3  -2  537.82    4.86
  -3   3  -2  535.76    5.29
  -3   3  -2  537.23    5.12
   3  -3   3  794.44    6.68
   3  -3   3  757.25    6.59
   3  -3   3  806.98    6.72
   3  -3   3  780.74    6.25
   3  -3   3  769.26    6.64
  -3   3  -3  807.64    6.76
  -3   3  -3  825.13    6.71
  -3   3  -3  783.29    6.36
  -3   3  -3  799.33    6.82
   3  -3   4   16.68    0.65
   3  -3   4   17.49    0.67
   3  -3   4   17.83    0.70
   3  -3   4   17.19    0.63
   3  -3   4   18.54    0.61
   3  -3   4   16.66    0.65
  -3   3  -4   17.98    0.77
  -3   3  -4   16.58    0.44
  -3   3  -4   17.19    0.72
   3  -3   5  144.88    1.84
   3  -3   5  145.00    1.92
   3  -3   5  140.58    1.83
  -3   3  -5  130.67    1.67
  -3   3  -5  135.22    1.98
  -3   3  -5  139.55    1.93
   3  -3   6    0.44    0.34
   3  -3   6    0.33    0.58
   3  -3   6    0.58    0.48
   3  -3   6    0.66    0.58
  -3   3  -6    0.44    0.41
  -3   3  -6    0.02    0.59
  -3   3  -6    0.25    0.35
  -3   3  -6    0.40    0.58
  -3   3  -6    0.51    0.35
  -3   3  -6    0.52    0.33
  -3   3  -6    0.35    0.55
   3  -3   7  135.17    1.98
   3  -3   7  138.44    1.66
   3  -3   7  146.08    2.13
   3  -3   7  134.29    1.98
   3  -3   7  137.11    1.97
   3  -3   7  139.87    1.65
   3  -3   7  141.50    1.63
  -3   3  -7  140.53    1.65
  -3   3  -7  142.82    1.86
  -3   3  -7  127.33    2.14
  -3   3  -7  138.71    1.65
   3  -3   8   12.92    0.67
   3  -3   8   13.75    0.61
   3  -3   8   13.89    0.57
   3  -3   8   14.42    0.81
   3  -3   8   13.63    0.80
   3  -3   8   13.59    0.72
   3  -3   8   13.80    0.51
   3  -3   8   12.73    0.76
  -3   3  -8   12.18    0.66
  -3   3  -8   14.82    0.77
  -3   3  -8   13.06    0.57
  -3   3  -8   13.43    0.87
  -3   3  -8   12.64    0.88
  -3   3  -8   12.79    0.58
  -3   3  -8   14.02    0.55
   3  -3   9    3.65    0.50
   3  -3   9    4.01    0.44
   3  -3   9    2.83    0.58
  -3   3  -9    4.18    0.63
  -3   3  -9    3.46    0.53
  -3   3  -9    3.67    0.54
  -3   3  -9    3.47    0.72
  -3   3  -9    3.69    0.51
  -3   3  -9    3.33    0.51
   3  -3  10    1.14    0.52
   3  -3  10    0.61    0.44
   3  -3  10    0.84    0.51
   3  -3  10    0.90    0.56
  -3   3 -10    0.84    0.56
  -3   3 -10    0.91    0.53
  -3   3 -10    0.52    0.55
  -3   3 -10    0.71    0.63
  -3   3 -10    0.75    0.51
  -3   3 -10   -0.12    0.69
   3  -3  11    0.84    0.56
   3  -3  11    0.63    0.58
   3  -3  11    0.36    0.53
   3  -3  11    0.87    0.59
   3  -3  11    0.84    0.58
   3  -3  11    1.03    0.55
   3  -3  11    0.52    0.44
  -3   3 -11    0.47    0.52
  -3   3 -11    0.50    0.55
  -3   3 -11    0.81    0.55
  -3   3 -11    0.39    0.65
  -3   3 -11    0.44    0.55
  -3   3 -11    0.40    0.69
   3  -3  12   12.36    0.64
   3  -3  12   12.33    0.67
   3  -3  12   12.45    0.67
   3  -3  12   12.26    0.60
   3  -3  12   12.58    0.65
   3  -3  12   13.42    0.69
   3  -3  12   12.27    0.67
  -3   3 -12    9.11    0.74
  -3   3 -12   12.65    0.70
  -3   3 -12   12.02    0.66
  -3   3 -12   12.58    0.73
  -3   3 -12   11.89    0.65
   3  -3  13   19.98    0.60
   3  -3  13   20.37    0.65
   3  -3  13   21.07    0.66
   3  -3  13   20.21    0.66
   3  -3  13   19.94    0.66
   3  -3  13   20.54    0.68
   3  -3  13   18.56    0.63
  -3   3 -13   18.44    0.65
  -3   3 -13   19.68    0.66
  -3   3 -13   20.60    0.72
   3  -3  14   13.96    0.48
   3  -3  14   13.06    0.49
   3  -3  14   12.78    0.45
  -3   3 -14   13.34    0.53
  -3   3 -14   13.69    0.55
  -3   3 -14   12.80    0.51
   3  -2 -14    0.02    0.44
   3  -2 -14    0.08    0.30
   3  -2 -14   -0.18    0.30
   3  -2 -14   -0.13    0.41
   3  -2 -14    0.16    0.29
  -3   2  14    0.15    0.32
  -3   2  14   -0.13    0.42
  -3   2  14   -0.34    0.16
   3  -2 -13    3.26    0.44
   3  -2 -13    2.74    0.43
   3  -2 -13    2.66    0.55
   3  -2 -13    3.09    0.61
   3  -2 -13    3.29    0.46
  -3   2  13    3.34    0.55
  -3   2  13    2.98    0.41
  -3   2  13    3.26    0.49
   3  -2 -12   -0.02    0.50
   3  -2 -12   -0.06    0.50
   3  -2 -12   -0.13    0.61
   3  -2 -12   -0.19    0.65
   3  -2 -12   -0.09    0.49
  -3   2  12    0.06    0.64
  -3   2  12    0.13    0.48
  -3   2  12    0.34    0.55
   3  -2 -11    2.60    0.59
   3  -2 -11    2.29    0.69
   3  -2 -11    2.68    0.54
   3  -2 -11    2.35    0.67
  -3   2  11    2.38    0.61
  -3   2  11    2.66    0.53
  -3   2  11    2.41    0.74
   3  -2 -10    1.35    0.53
   3  -2 -10    0.88    0.66
   3  -2 -10    1.05    0.54
   3  -2 -10    1.31    0.65
  -3   2  10    1.03    0.69
  -3   2  10    1.31    0.52
  -3   2  10    1.19    0.54
   3  -2  -9   89.02    1.29
   3  -2  -9   85.16    1.40
   3  -2  -9   86.03    1.41
   3  -2  -9   86.40    1.31
  -3   2   9   85.72    1.35
  -3   2   9   85.73    1.47
  -3   2   9   89.26    1.31
   3  -2  -8    8.24    0.56
   3  -2  -8    8.80    0.69
   3  -2  -8    8.79    0.66
   3  -2  -8    8.89    0.59
   3  -2  -8    9.10    0.54
   3  -2  -8    8.80    0.63
   3  -2  -8    9.51    0.54
   3  -2  -8    7.28    0.73
  -3   2   8    9.05    0.53
  -3   2   8    7.60    0.71
  -3   2   8    9.05    0.54
  -3   2   8    7.76    0.77
  -3   2   8    8.87    0.64
  -3   2   8    9.27    0.53
   3  -2  -7   89.58    1.22
   3  -2  -7   93.46    1.23
   3  -2  -7   86.50    1.59
   3  -2  -7   84.60    1.51
   3  -2  -7   90.70    1.29
   3  -2  -7   89.75    1.32
   3  -2  -7   91.05    1.57
   3  -2  -7   89.54    1.20
  -3   2   7   92.26    1.62
  -3   2   7   84.85    1.65
  -3   2   7   91.75    1.26
  -3   2   7   91.88    1.63
  -3   2   7   86.48    1.28
  -3   2   7   87.53    1.25
  -3   2   7   87.62    1.36
  -3   2   7   95.61    1.22
   3  -2  -6    6.74    0.57
   3  -2  -6    7.45    0.41
   3  -2  -6    6.57    0.58
   3  -2  -6    7.58    0.48
   3  -2  -6    7.35    0.42
  -3   2   6    7.75    0.61
  -3   2   6    7.54    0.42
  -3   2   6    7.55    0.42
  -3   2   6    6.30    0.48
  -3   2   6    7.77    0.61
  -3   2   6    7.61    0.41
   3  -2  -5   18.04    0.68
   3  -2  -5   16.73    0.65
  -3   2   5   19.16    0.70
  -3   2   5   17.69    0.74
  -3   2   5   18.26    0.55
   3  -2  -4 1500.95   13.91
   3  -2  -4 1516.89   13.83
  -3   2   4 1564.50   13.80
  -3   2   4 1465.18   13.97
  -3   2   4 1531.64   13.98
   3  -2  -3  291.17    2.65
   3  -2  -3  281.60    2.48
   3  -2  -3  289.82    2.63
  -3   2   3  276.74    2.67
  -3   2   3  283.27    2.55
  -3   2   3  292.38    2.78
   3  -2  -2    5.08    0.47
   3  -2  -2    3.49    0.47
   3  -2  -2    7.19    0.34
   3  -2  -2    4.72    0.48
  -3   2   2    4.56    0.22
  -3   2   2    2.94    0.15
  -3   2   2    5.20    0.46
  -3   2   2    4.72    0.44
  -3   2   2    3.35    0.23
  -3   2   2    4.77    0.16
  -3   2   2    5.28    0.57
   3  -2  -1   44.53    0.53
   3  -2  -1   33.19    0.51
   3  -2  -1   40.13    0.77
   3  -2  -1   45.60    0.81
   3  -2  -1   38.73    0.50
   3  -2  -1   34.67    0.49
   3  -2  -1   44.51    0.75
   3  -2  -1   44.48    0.74
  -3   2   1   43.61    0.83
  -3   2   1   45.40    0.92
  -3   2   1   43.33    0.56
  -3   2   1   43.53    0.57
  -3   2   1   40.92    0.83
   3  -2   0    8.01    0.32
   3  -2   0    8.85    0.31
   3  -2   0    7.94    0.42
   3  -2   0    7.71    0.54
   3  -2   0    7.68    0.42
   3  -2   0    8.74    0.41
  -3   2   0    8.51    0.41
  -3   2   0    8.05    0.51
  -3   2   0    8.75    0.37
  -3   2   0    7.50    0.54
  -3   2   0    8.79    0.58
   3  -2   1 1147.80   10.48
  -3   2  -1 1180.46   10.48
  -3   2  -1 1162.43   10.59
  -3   2  -1 1131.94   10.57
  -3   2  -1 1183.21   10.69
   3  -2   2   99.87    1.41
   3  -2   2  108.18    1.40
   3  -2   2  110.74    1.23
   3  -2   2  116.92    1.43
   3  -2   2  109.55    1.43
   3  -2   2  114.19    1.43
  -3   2  -2  119.51    1.21
  -3   2  -2  114.50    1.47
  -3   2  -2  122.94    1.46
  -3   2  -2   93.23    1.18
  -3   2  -2  116.20    1.23
   3  -2   3    4.68    0.48
   3  -2   3    5.48    0.48
   3  -2   3    4.39    0.22
   3  -2   3    5.08    0.53
   3  -2   3    4.93    0.25
   3  -2   3    5.45    0.46
   3  -2   3    5.14    0.55
   3  -2   3    4.92    0.36
  -3   2  -3    4.45    0.57
  -3   2  -3    5.52    0.20
  -3   2  -3    4.25    0.24
  -3   2  -3    4.45    0.56
  -3   2  -3    4.76    0.55
  -3   2  -3    5.20    0.22
  -3   2  -3    5.05    0.28
   3  -2   4   59.27    1.04
   3  -2   4   55.47    1.08
   3  -2   4   61.62    0.88
   3  -2   4   59.18    1.07
   3  -2   4   60.05    1.03
  -3   2  -4   58.47    1.19
  -3   2  -4   60.99    1.17
  -3   2  -4   58.40    1.13
  -3   2  -4   54.88    0.82
   3  -2   5  140.35    1.83
   3  -2   5  137.30    1.85
   3  -2   5  140.61    1.83
   3  -2   5  133.29    1.85
  -3   2  -5  140.45    1.97
  -3   2  -5  130.72    1.97
  -3   2  -5  125.90    1.63
  -3   2  -5  135.33    1.97
   3  -2   6   59.92    0.90
   3  -2   6   60.96    0.90
   3  -2   6   64.75    1.21
   3  -2   6   66.03    1.22
   3  -2   6   57.79    0.93
   3  -2   6   60.61    1.21
   3  -2   6   57.35    0.97
   3  -2   6   61.40    1.17
  -3   2  -6   62.68    0.92
  -3   2  -6   55.63    1.03
  -3   2  -6   55.29    1.28
  -3   2  -6   55.02    1.23
  -3   2  -6   60.84    0.92
  -3   2  -6   61.84    1.10
  -3   2  -6   62.18    0.99
   3  -2   7   -0.14    0.50
   3  -2   7    0.20    0.39
   3  -2   7    0.42    0.53
   3  -2   7    0.22    0.51
   3  -2   7   -0.12    0.39
   3  -2   7   -0.12    0.44
   3  -2   7    0.50    0.40
   3  -2   7   -0.09    0.49
  -3   2  -7    0.15    0.37
  -3   2  -7    0.42    0.40
  -3   2  -7    0.22    0.43
  -3   2  -7   -0.06    0.46
  -3   2  -7   -0.34    0.69
  -3   2  -7    0.23    0.57
   3  -2   8   17.06    0.87
   3  -2   8   17.52    0.83
   3  -2   8   17.18    0.59
   3  -2   8   17.72    0.83
   3  -2   8   17.89    0.67
   3  -2   8   17.83    0.64
   3  -2   8   17.78    0.75
  -3   2  -8   16.42    0.95
  -3   2  -8   17.44    0.59
  -3   2  -8   16.80    0.76
  -3   2  -8   17.30    0.70
  -3   2  -8   15.84    0.91
  -3   2  -8   17.14    0.65
  -3   2  -8   16.45    0.62
   3  -2   9    2.91    0.54
   3  -2   9    3.21    0.53
   3  -2   9    3.31    0.48
   3  -2   9    3.34    0.52
  -3   2  -9    3.19    0.49
  -3   2  -9    3.24    0.57
  -3   2  -9    3.27    0.58
  -3   2  -9    3.69    0.55
  -3   2  -9    2.91    0.52
  -3   2  -9    2.31    0.69
   3  -2  10   13.37    0.64
   3  -2  10   13.93    0.66
   3  -2  10   14.38    0.65
   3  -2  10   12.57    0.63
   3  -2  10   14.37    0.68
   3  -2  10   13.40    0.69
   3  -2  10   14.49    0.68
  -3   2 -10   12.18    0.67
  -3   2 -10   13.06    0.71
  -3   2 -10   13.79    0.74
  -3   2 -10   14.28    0.70
  -3   2 -10   13.03    0.70
  -3   2 -10   13.76    0.64
  -3   2 -10   12.55    0.84
  -3   2 -10   14.07    0.73
   3  -2  11   32.86    0.88
   3  -2  11   33.28    0.82
   3  -2  11   33.05    0.81
   3  -2  11   33.15    0.84
   3  -2  11   34.33    0.87
   3  -2  11   32.76    0.84
   3  -2  11   34.68    0.84
   3  -2  11   33.19    0.89
  -3   2 -11   30.78    0.84
  -3   2 -11   28.73    0.80
  -3   2 -11   28.63    0.96
  -3   2 -11   27.85    0.83
  -3   2 -11   32.19    0.91
  -3   2 -11   32.83    0.90
  -3   2 -11   33.35    0.90
  -3   2 -11   32.35    0.88
   3  -2  12   25.69    0.74
   3  -2  12   23.20    0.67
   3  -2  12   24.98    0.77
   3  -2  12   24.12    0.70
   3  -2  12   25.28    0.70
   3  -2  12   23.89    0.76
   3  -2  12   24.28    0.73
  -3   2 -12   24.23    0.77
  -3   2 -12   24.04    0.81
  -3   2 -12   25.02    0.80
  -3   2 -12   23.13    0.73
  -3   2 -12   24.91    0.79
   3  -2  13   20.08    0.61
   3  -2  13   19.46    0.64
   3  -2  13   18.94    0.59
   3  -2  13   18.81    0.62
  -3   2 -13   20.36    0.64
  -3   2 -13   20.10    0.66
  -3   2 -13   20.14    0.65
  -3   2 -13   19.21    0.64
   3  -2  14    2.82    0.34
   3  -2  14    3.32    0.36
  -3   2 -14    3.00    0.38
  -3   2 -14    2.76    0.38
   3  -1 -14    4.78    0.40
   3  -1 -14    4.99    0.43
   3  -1 -14    4.73    0.54
   3  -1 -14    4.55    0.45
   3  -1 -14    5.53    0.44
   3  -1 -14    5.86    0.59
  -3   1  14    4.80    0.46
  -3   1  14    5.27    0.44
  -3   1  14    4.96    0.58
   3  -1 -13   40.01    0.88
   3  -1 -13   40.65    1.01
   3  -1 -13   40.43    0.88
   3  -1 -13   43.80    1.06
   3  -1 -13   42.17    0.89
  -3   1  13   41.27    0.91
  -3   1  13   42.86    0.88
   3  -1 -12    0.67    0.58
   3  -1 -12    0.46    0.55
   3  -1 -12    0.30    0.69
   3  -1 -12    0.20    0.69
   3  -1 -12    0.55    0.57
  -3   1  12    0.81    0.60
  -3   1  12    0.98    0.58
  -3   1  12    1.00    0.72
   3  -1 -11   31.60    0.97
   3  -1 -11   30.29    0.85
   3  -1 -11   28.73    0.99
   3  -1 -11   30.94    0.85
  -3   1  11   31.68    0.88
  -3   1  11   31.34    0.85
   3  -1 -10  325.35    3.64
   3  -1 -10  324.20    3.64
   3  -1 -10  344.73    3.54
   3  -1 -10  336.05    3.50
  -3   1  10  334.53    3.53
  -3   1  10  323.82    3.53
   3  -1  -9  155.00    2.06
   3  -1  -9  159.44    1.99
   3  -1  -9  141.72    2.48
   3  -1  -9  168.04    2.07
   3  -1  -9  171.10    2.44
   3  -1  -9  165.41    1.96
  -3   1   9  134.15    2.44
  -3   1   9  170.53    2.00
  -3   1   9  161.38    1.98
  -3   1   9  165.49    2.55
   3  -1  -8    0.96    0.48
   3  -1  -8    1.35    0.50
   3  -1  -8    1.04    0.43
   3  -1  -8    0.84    0.43
   3  -1  -8    0.96    0.50
   3  -1  -8    1.78    0.58
   3  -1  -8    0.49    0.60
  -3   1   8    1.18    0.56
  -3   1   8    0.74    0.59
  -3   1   8    0.98    0.44
  -3   1   8    0.83    0.60
  -3   1   8    1.00    0.43
   3  -1  -7   79.51    1.16
   3  -1  -7   73.85    1.33
   3  -1  -7   78.38    1.10
   3  -1  -7   76.41    1.07
   3  -1  -7   69.61    1.40
   3  -1  -7   72.74    1.15
   3  -1  -7   76.40    1.39
  -3   1   7   77.03    1.28
  -3   1   7   83.19    1.22
  -3   1   7   74.17    1.09
  -3   1   7   77.93    1.49
  -3   1   7   80.39    1.10
  -3   1   7   76.15    1.44
   3  -1  -6    0.50    0.36
   3  -1  -6    0.10    0.51
   3  -1  -6    0.85    0.51
   3  -1  -6    0.21    0.47
  -3   1   6    0.28    0.47
  -3   1   6    0.69    0.42
  -3   1   6   -0.01    0.40
  -3   1   6    0.38    0.34
  -3   1   6    0.20    0.52
   3  -1  -5   57.77    1.07
   3  -1  -5   58.81    1.07
   3  -1  -5   60.87    0.96
   3  -1  -5   59.52    1.07
  -3   1   5   60.44    1.02
  -3   1   5   60.48    1.14
   3  -1  -4  566.21    5.31
   3  -1  -4  553.63    5.38
   3  -1  -4  558.28    5.40
  -3   1   4  553.88    5.13
  -3   1   4  563.23    5.45
  -3   1   4  559.34    4.99
   3  -1  -3    1.70    0.39
   3  -1  -3    1.43    0.36
   3  -1  -3    1.73    0.48
  -3   1   3    1.77    0.46
  -3   1   3    1.63    0.29
  -3   1   3    1.36    0.20
  -3   1   3    1.63    0.25
  -3   1   3    2.85    0.46
  -3   1   3    2.25    0.22
  -3   1   3    1.47    0.23
   3  -1  -2   26.61    0.67
   3  -1  -2   29.45    0.63
   3  -1  -2   28.56    0.67
   3  -1  -2   25.35    0.49
   3  -1  -2   30.20    0.67
  -3   1   2   33.04    0.51
  -3   1   2   29.63    0.71
  -3   1   2   27.76    0.54
  -3   1   2   29.83    0.71
  -3   1   2   29.27    0.44
   3  -1  -1   58.53    0.83
   3  -1  -1   60.34    0.82
   3  -1  -1   60.16    0.93
   3  -1  -1   62.67    0.88
   3  -1  -1   55.90    0.76
  -3   1   1   60.80    0.83
  -3   1   1   50.26    0.94
  -3   1   1   60.93    0.59
  -3   1   1   61.47    0.96
  -3   1   1   57.63    0.96
  -3   1   1   63.79    0.83
   3  -1   0   38.67    0.71
   3  -1   0   38.13    0.75
   3  -1   0   39.83    0.66
  -3   1   0   40.15    0.74
  -3   1   0   36.81    0.73
  -3   1   0   37.02    0.81
  -3   1   0   38.64    0.70
   3  -1   1    1.22    0.40
   3  -1   1    1.48    0.50
   3  -1   1    2.11    0.34
   3  -1   1    2.15    0.28
   3  -1   1    1.80    0.48
   3  -1   1    1.45    0.37
  -3   1  -1    1.36    0.42
  -3   1  -1    1.29    0.49
  -3   1  -1    1.80    0.19
  -3   1  -1    1.21    0.25
  -3   1  -1    1.96    0.44
  -3   1  -1    0.87    0.07
   3  -1   2    3.60    0.43
   3  -1   2    3.67    0.36
   3  -1   2    3.81    0.40
   3  -1   2    2.58    0.53
   3  -1   2    2.89    0.37
  -3   1  -2    3.83    0.28
  -3   1  -2    3.50    0.54
  -3   1  -2    3.63    0.51
  -3   1  -2    3.62    0.48
  -3   1  -2    3.36    0.22
  -3   1  -2    2.77    0.21
   3  -1   3    7.14    0.46
   3  -1   3    8.02    0.50
   3  -1   3    6.74    0.38
   3  -1   3    7.92    0.42
   3  -1   3    6.54    0.48
  -3   1  -3    6.76    0.58
  -3   1  -3    6.55    0.62
  -3   1  -3    6.66    0.31
  -3   1  -3    6.31    0.56
   3  -1   4  195.23    2.24
   3  -1   4  185.73    2.30
   3  -1   4  197.76    2.25
   3  -1   4  184.86    2.17
   3  -1   4  190.82    2.00
   3  -1   4  200.91    2.20
  -3   1  -4  194.76    2.37
  -3   1  -4  178.64    2.34
  -3   1  -4  177.50    2.07
   3  -1   5   34.01    0.80
   3  -1   5   32.05    0.64
   3  -1   5   34.52    0.72
   3  -1   5   33.25    0.68
   3  -1   5   32.08    0.65
   3  -1   5   33.93    0.79
   3  -1   5   34.55    0.84
   3  -1   5   33.00    0.92
   3  -1   5   32.61    0.64
  -3   1  -5   31.40    0.70
  -3   1  -5   31.57    0.73
  -3   1  -5   30.95    0.64
  -3   1  -5   31.20    0.66
  -3   1  -5   28.63    0.92
  -3   1  -5   31.11    0.79
   3  -1   6   64.07    1.21
   3  -1   6   61.53    1.30
   3  -1   6   59.36    0.97
   3  -1   6   64.32    1.15
   3  -1   6   62.81    1.01
   3  -1   6   61.70    0.94
   3  -1   6   58.53    0.95
   3  -1   6   66.53    1.22
  -3   1  -6   62.21    1.39
  -3   1  -6   60.22    1.26
  -3   1  -6   61.99    1.11
  -3   1  -6   59.35    1.34
  -3   1  -6   58.33    0.98
  -3   1  -6   58.71    0.96
  -3   1  -6   60.35    1.13
  -3   1  -6   62.39    1.00
   3  -1   7    0.01    0.52
   3  -1   7   -0.01    0.51
   3  -1   7   -0.07    0.44
   3  -1   7    0.39    0.46
   3  -1   7    0.10    0.44
   3  -1   7    0.27    0.61
  -3   1  -7   -0.02    0.62
  -3   1  -7    0.14    0.39
  -3   1  -7    0.11    0.44
  -3   1  -7   -0.05    0.43
  -3   1  -7   -0.29    0.67
  -3   1  -7   -0.18    0.46
  -3   1  -7    0.69    0.59
   3  -1   8    1.57    0.41
   3  -1   8    1.40    0.50
   3  -1   8    1.02    0.55
   3  -1   8    1.04    0.61
   3  -1   8    1.18    0.51
  -3   1  -8    1.53    0.70
  -3   1  -8    0.73    0.70
  -3   1  -8    0.98    0.52
  -3   1  -8    1.34    0.47
  -3   1  -8    1.44    0.55
  -3   1  -8    1.47    0.49
  -3   1  -8    1.59    0.66
   3  -1   9    8.95    0.53
   3  -1   9    7.21    0.60
   3  -1   9    9.00    0.54
   3  -1   9    8.24    0.66
  -3   1  -9    7.69    0.60
  -3   1  -9    7.30    0.61
  -3   1  -9    7.31    0.77
  -3   1  -9    7.79    0.63
   3  -1  10   27.15    0.79
   3  -1  10   27.71    0.76
   3  -1  10   27.57    0.73
   3  -1  10   28.22    0.85
   3  -1  10   26.68    0.82
   3  -1  10   26.50    0.85
   3  -1  10   27.12    0.74
  -3   1 -10   23.15    0.79
  -3   1 -10   24.58    0.79
  -3   1 -10   22.97    0.92
  -3   1 -10   26.09    0.82
  -3   1 -10   26.08    0.84
  -3   1 -10   25.94    0.88
   3  -1  11   -0.01    0.45
   3  -1  11    0.56    0.52
   3  -1  11    0.29    0.53
   3  -1  11    0.26    0.48
   3  -1  11    0.05    0.55
   3  -1  11    0.71    0.58
  -3   1 -11    0.14    0.54
  -3   1 -11    0.72    0.55
  -3   1 -11    0.26    0.61
  -3   1 -11    0.11    0.51
  -3   1 -11    0.26    0.65
  -3   1 -11    0.59    0.63
   3  -1  12   41.20    0.84
   3  -1  12   40.49    0.81
   3  -1  12   32.50    0.84
   3  -1  12   41.52    0.88
   3  -1  12   40.34    0.79
   3  -1  12   37.57    0.79
  -3   1 -12   33.94    0.80
  -3   1 -12   33.11    0.78
  -3   1 -12   37.92    0.87
  -3   1 -12   41.60    0.90
   3  -1  13    5.47    0.43
   3  -1  13    6.06    0.44
  -3   1 -13    6.14    0.50
   3   0 -15   26.55    0.59
   3   0 -15   23.86    0.67
   3   0 -15   25.99    0.66
   3   0 -15   28.83    0.59
   3   0 -15   21.71    0.55
   3   0 -15   25.34    0.62
   3   0 -15   27.18    0.59
  -3   0  15   24.82    0.49
  -3   0  15   26.06    0.57
  -3   0  15   24.22    0.56
   3   0 -14   49.72    0.86
   3   0 -14   52.23    0.97
   3   0 -14   49.96    1.03
   3   0 -14   52.69    0.97
   3   0 -14   50.97    1.07
   3   0 -14   55.32    0.96
  -3   0  14   52.57    0.93
  -3   0  14   52.92    0.94
   3   0 -13   14.91    0.71
   3   0 -13   13.91    0.80
   3   0 -13   15.08    0.72
   3   0 -13   14.02    0.84
   3   0 -13   13.61    0.73
  -3   0  13   13.70    0.70
  -3   0  13   13.33    0.79
  -3   0  13   14.26    0.70
   3   0 -12  301.93    3.20
   3   0 -12  301.73    3.22
   3   0 -12  283.74    3.33
   3   0 -12  278.23    3.36
   3   0 -12  293.07    3.22
  -3   0  12  279.88    3.19
  -3   0  12  292.98    3.37
  -3   0  12  298.73    3.21
   3   0 -11   48.15    1.04
   3   0 -11   46.43    1.05
   3   0 -11   48.28    1.17
  -3   0  11   46.75    1.05
  -3   0  11   45.33    1.15
  -3   0  11   45.05    1.04
   3   0 -10 2041.54   18.24
   3   0 -10 2009.38   18.35
   3   0 -10 1996.38   18.22
   3   0 -10 1952.41   18.35
  -3   0  10 2026.69   18.24
  -3   0  10 2003.89   18.40
  -3   0  10 2002.56   18.24
   3   0  -9    9.67    0.75
   3   0  -9    9.22    0.69
   3   0  -9    9.52    0.60
   3   0  -9    8.49    0.64
   3   0  -9    8.39    0.81
   3   0  -9    8.97    0.65
   3   0  -9    8.80    0.57
  -3   0   9    9.56    0.55
  -3   0   9    9.53    0.76
  -3   0   9    9.51    0.56
  -3   0   9    9.21    0.75
  -3   0   9   10.66    0.67
  -3   0   9    8.64    0.64
   3   0  -8   55.93    0.96
   3   0  -8   54.89    1.02
   3   0  -8   56.88    1.18
   3   0  -8   57.05    1.25
   3   0  -8   50.54    1.03
   3   0  -8   57.06    1.21
   3   0  -8   54.33    0.94
   3   0  -8   52.23    1.26
  -3   0   8   56.93    0.92
  -3   0   8   59.20    1.33
  -3   0   8   55.04    0.95
  -3   0   8   57.61    1.03
  -3   0   8   59.59    1.19
  -3   0   8   56.22    0.96
  -3   0   8   50.03    1.27
   3   0  -7   51.60    0.86
   3   0  -7   53.78    1.10
   3   0  -7   53.35    1.10
   3   0  -7   46.37    1.12
   3   0  -7   47.69    0.93
   3   0  -7   48.43    0.92
   3   0  -7   51.96    0.85
   3   0  -7   55.12    1.15
  -3   0   7   51.44    1.18
  -3   0   7   52.46    1.08
  -3   0   7   52.20    0.86
  -3   0   7   53.91    0.85
  -3   0   7   53.06    0.87
  -3   0   7   52.97    0.93
  -3   0   7   49.09    1.13
   3   0  -6   77.45    1.30
   3   0  -6   79.05    1.28
   3   0  -6   77.57    1.27
   3   0  -6   74.31    0.97
   3   0  -6   68.26    1.27
  -3   0   6   73.93    1.26
  -3   0   6   79.93    1.34
  -3   0   6   70.27    1.27
  -3   0   6   71.25    0.96
   3   0  -5  407.91    4.16
   3   0  -5  399.57    3.85
   3   0  -5  408.62    4.15
   3   0  -5  393.02    4.13
   3   0  -5  411.61    4.18
  -3   0   5  419.36    4.18
  -3   0   5  384.59    4.14
  -3   0   5  419.44    4.22
  -3   0   5  401.34    3.88
   3   0  -4  494.06    4.58
   3   0  -4  494.52    4.76
   3   0  -4  496.30    4.82
   3   0  -4  502.55    4.84
  -3   0   4  473.55    4.60
  -3   0   4  495.19    4.84
  -3   0   4  475.72    4.78
  -3   0   4  461.25    4.73
  -3   0   4  503.14    4.85
   3   0  -3   11.44    0.40
   3   0  -3   10.70    0.58
   3   0  -3   11.13    0.49
   3   0  -3   10.57    0.39
  -3   0   3    9.68    0.35
  -3   0   3   11.35    0.43
  -3   0   3   10.08    0.55
  -3   0   3   10.86    0.54
  -3   0   3   12.54    0.47
  -3   0   3    9.91    0.49
   3   0  -2   29.66    0.61
   3   0  -2   36.21    0.57
   3   0  -2   31.44    0.71
   3   0  -2   32.19    0.61
  -3   0   2   34.44    0.70
  -3   0   2   35.41    0.67
  -3   0   2   31.73    0.71
  -3   0   2   32.44    0.64
  -3   0   2   34.12    0.57
   3   0  -1  322.33    2.94
   3   0  -1  298.86    3.15
   3   0  -1  304.12    3.10
   3   0  -1  305.78    3.04
   3   0  -1  282.36    2.95
   3   0  -1  300.56    3.06
  -3   0   1  304.13    3.11
  -3   0   1  295.63    3.00
  -3   0   1  320.29    3.10
  -3   0   1  316.49    2.95
  -3   0   1  308.51    3.13
  -3   0   1  318.18    3.19
   3   0   0 1071.92    9.84
   3   0   0 1088.83    9.89
   3   0   0 1049.52    9.64
   3   0   0 1099.55    9.66
   3   0   0 1044.87    9.85
  -3   0   0 1065.80    9.94
  -3   0   0 1082.74    9.94
  -3   0   0 1058.77    9.89
  -3   0   0 1106.22    9.93
  -3   0   0 1066.10    9.65
  -3   0   0 1095.70    9.72
   3   0   1   18.39    0.67
   3   0   1   18.55    0.45
   3   0   1   19.31    0.68
   3   0   1   20.15    0.39
   3   0   1   19.25    0.38
   3   0   1   17.52    0.59
   3   0   1   18.81    0.51
  -3   0  -1   17.24    0.64
  -3   0  -1   18.60    0.64
  -3   0  -1   19.67    0.40
  -3   0  -1   17.55    0.44
  -3   0  -1   18.20    0.72
  -3   0  -1   17.10    0.48
   3   0   2   50.69    0.90
   3   0   2   53.83    0.84
   3   0   2   47.83    0.70
   3   0   2   47.77    1.02
  -3   0  -2   52.55    0.83
  -3   0  -2   49.76    1.03
  -3   0  -2   47.55    0.97
  -3   0  -2   47.17    0.96
  -3   0  -2   51.22    0.75
   3   0   3  268.88    2.91
   3   0   3  263.04    2.87
   3   0   3  269.59    2.89
   3   0   3  278.37    2.71
   3   0   3  283.84    3.00
   3   0   3  256.33    3.04
  -3   0  -3  280.16    2.86
  -3   0  -3  265.68    2.82
  -3   0  -3  270.88    3.01
   3   0   4    0.10    0.34
   3   0   4    0.20    0.39
   3   0   4    0.11    0.32
   3   0   4    0.17    0.36
   3   0   4    0.18    0.36
   3   0   4    0.21    0.32
   3   0   4   -0.03    0.33
   3   0   4    0.26    0.28
   3   0   4    0.21    0.49
   3   0   4    1.57    0.41
  -3   0  -4    0.35    0.43
  -3   0  -4    0.01    0.39
  -3   0  -4    0.31    0.38
  -3   0  -4    0.14    0.40
  -3   0  -4    0.12    0.54
  -3   0  -4    0.48    0.38
  -3   0  -4    0.23    0.40
  -3   0  -4    0.17    0.33
  -3   0  -4    0.12    0.53
  -3   0  -4    0.06    0.44
  -3   0  -4    0.18    0.43
  -3   0  -4    0.02    0.38
   3   0   5    4.45    0.46
   3   0   5    4.05    0.43
   3   0   5    4.27    0.52
   3   0   5    4.27    0.63
   3   0   5    4.73    0.52
   3   0   5    4.19    0.48
   3   0   5    4.62    0.40
   3   0   5    4.31    0.42
  -3   0  -5    4.84    0.54
  -3   0  -5    4.66    0.51
  -3   0  -5    4.30    0.52
  -3   0  -5    4.43    0.47
  -3   0  -5    4.59    0.44
  -3   0  -5    4.09    0.43
  -3   0  -5    4.05    0.65
  -3   0  -5    4.20    0.67
  -3   0  -5    4.59    0.50
  -3   0  -5    3.62    0.57
  -3   0  -5    3.95    0.43
   3   0   6   10.05    0.54
   3   0   6    9.72    0.74
   3   0   6    9.78    0.58
   3   0   6    9.36    0.54
   3   0   6    8.52    0.59
   3   0   6    9.50    0.51
  -3   0  -6    9.08    0.81
  -3   0  -6    8.47    0.80
  -3   0  -6    9.09    0.61
  -3   0  -6    9.94    0.50
  -3   0  -6    8.75    0.52
  -3   0  -6    9.58    0.64
  -3   0  -6    9.17    0.53
   3   0   7    4.46    0.55
   3   0   7    4.48    0.51
   3   0   7    4.00    0.71
   3   0   7    3.68    0.60
   3   0   7    5.00    0.55
  -3   0  -7    4.64    0.56
  -3   0  -7    4.02    0.69
  -3   0  -7    3.38    0.72
  -3   0  -7    4.87    0.57
  -3   0  -7    4.99    0.65
  -3   0  -7    4.08    0.50
   3   0   8   14.88    0.69
   3   0   8   16.08    0.57
   3   0   8   15.66    0.72
   3   0   8   15.04    0.65
  -3   0  -8   12.91    0.81
  -3   0  -8   14.60    0.67
  -3   0  -8   14.48    0.68
  -3   0  -8   15.57    0.70
   3   0   9    3.25    0.51
   3   0   9    2.65    0.62
   3   0   9    3.07    0.59
   3   0   9    2.72    0.43
   3   0   9    3.01    0.64
   3   0   9    2.63    0.45
  -3   0  -9    2.50    0.58
  -3   0  -9    2.73    0.65
  -3   0  -9    2.38    0.54
  -3   0  -9    3.06    0.65
  -3   0  -9    2.33    0.71
   3   0  10   79.31    1.20
   3   0  10   83.74    1.24
   3   0  10   81.52    1.36
   3   0  10   85.23    1.30
   3   0  10   83.30    1.18
   3   0  10   84.34    1.36
   3   0  10   84.08    1.34
  -3   0 -10   79.55    1.34
  -3   0 -10   82.80    1.38
  -3   0 -10   90.59    1.37
  -3   0 -10   76.17    1.38
  -3   0 -10   78.43    1.31
  -3   0 -10   86.55    1.35
   3   0  11   21.81    0.72
   3   0  11   22.25    0.68
   3   0  11   20.22    0.70
   3   0  11   22.08    0.71
   3   0  11   21.02    0.62
  -3   0 -11   20.07    0.72
  -3   0 -11   23.13    0.76
  -3   0 -11   21.21    0.73
  -3   0 -11   22.49    0.79
  -3   0 -11   18.37    0.72
  -3   0 -11   18.54    0.76
   3   0  12   28.75    0.70
   3   0  12   28.57    0.64
   3   0  12   30.49    0.70
   3   0  12   28.70    0.69
  -3   0 -12   27.12    0.69
  -3   0 -12   30.27    0.72
  -3   0 -12   28.83    0.75
  -3   0 -12   31.26    0.72
  -3   0 -12   24.91    0.67
   3   1 -15   10.70    0.56
   3   1 -15   11.82    0.47
   3   1 -15    9.67    0.59
  -3  -1  15   11.42    0.45
  -3  -1  15   10.61    0.55
  -3  -1  15   10.93    0.48
  -3  -1  15   10.30    0.45
   3   1 -14    8.46    0.46
   3   1 -14    9.71    0.71
   3   1 -14    7.59    0.52
   3   1 -14    8.86    0.70
  -3  -1  14    9.37    0.47
  -3  -1  14    8.52    0.52
  -3  -1  14    9.25    0.68
   3   1 -13  103.69    1.59
   3   1 -13  101.52    1.63
  -3  -1  13  101.50    1.59
  -3  -1  13   97.85    1.41
   3   1 -12    4.17    0.76
   3   1 -12    3.78    0.51
   3   1 -12    4.19    0.79
  -3  -1  12    3.98    0.49
  -3  -1  12    5.16    0.61
  -3  -1  12    4.28    0.75
   3   1 -11  108.11    1.72
   3   1 -11  110.95    1.74
  -3  -1  11  107.43    1.71
  -3  -1  11  108.33    1.56
   3   1 -10  151.00    1.96
   3   1 -10  164.92    2.15
   3   1 -10  149.84    1.94
   3   1 -10  156.79    2.11
   3   1 -10  152.41    1.97
  -3  -1  10  171.21    1.96
  -3  -1  10  158.84    2.08
  -3  -1  10  156.39    1.96
   3   1  -9    3.55    0.52
   3   1  -9    3.56    0.60
   3   1  -9    4.29    0.46
   3   1  -9    4.11    0.60
   3   1  -9    4.33    0.60
   3   1  -9    3.25    0.73
   3   1  -9    3.99    0.53
  -3  -1   9    3.86    0.63
  -3  -1   9    3.84    0.61
  -3  -1   9    3.87    0.64
  -3  -1   9    4.30    0.48
  -3  -1   9    3.99    0.57
  -3  -1   9    3.61    0.49
   3   1  -8    0.63    0.44
   3   1  -8    0.48    0.44
   3   1  -8    0.83    0.44
   3   1  -8    0.38    0.43
   3   1  -8    0.28    0.50
   3   1  -8    0.79    0.51
   3   1  -8    0.29    0.47
   3   1  -8    0.72    0.52
   3   1  -8    0.63    0.61
   3   1  -8    0.21    0.43
  -3  -1   8    0.43    0.44
  -3  -1   8    0.67    0.39
  -3  -1   8    0.71    0.55
  -3  -1   8    0.18    0.50
  -3  -1   8    0.66    0.44
  -3  -1   8    0.02    0.53
  -3  -1   8    0.61    0.45
   3   1  -7   47.34    0.85
   3   1  -7   42.74    1.13
   3   1  -7   45.46    0.81
   3   1  -7   43.33    0.82
   3   1  -7   48.55    0.82
   3   1  -7   45.68    1.05
   3   1  -7   44.41    0.83
   3   1  -7   44.86    0.91
   3   1  -7   47.60    1.05
   3   1  -7   43.03    0.89
  -3  -1   7   45.04    1.07
  -3  -1   7   45.89    0.80
  -3  -1   7   43.26    1.03
  -3  -1   7   44.86    0.82
  -3  -1   7   47.03    0.84
  -3  -1   7   47.62    1.07
  -3  -1   7   42.54    0.83
   3   1  -6  103.68    1.28
   3   1  -6   99.93    1.27
   3   1  -6  103.64    1.55
   3   1  -6  104.87    1.54
   3   1  -6   98.70    1.60
   3   1  -6  101.77    1.27
  -3  -1   6  103.51    1.57
  -3  -1   6  102.64    1.59
  -3  -1   6   99.15    1.50
  -3  -1   6  103.34    1.30
  -3  -1   6  103.46    1.36
   3   1  -5   14.50    0.66
   3   1  -5   14.46    0.66
  -3  -1   5   16.31    0.54
  -3  -1   5   15.40    0.56
  -3  -1   5   15.56    0.65
  -3  -1   5   14.95    0.59
   3   1  -4    2.64    0.56
   3   1  -4    2.85    0.25
   3   1  -4    2.78    0.46
  -3  -1   4    3.10    0.48
  -3  -1   4    2.46    0.47
  -3  -1   4    2.79    0.38
  -3  -1   4    3.02    0.41
   3   1  -3   71.12    1.20
   3   1  -3   69.31    0.88
   3   1  -3   69.52    0.92
   3   1  -3   69.64    1.17
   3   1  -3   65.16    1.10
  -3  -1   3   70.35    1.07
  -3  -1   3   73.13    1.17
  -3  -1   3   67.12    1.05
  -3  -1   3   68.69    1.11
  -3  -1   3   67.92    0.93
   3   1  -2   30.57    0.79
   3   1  -2   29.42    0.68
   3   1  -2   29.56    0.63
   3   1  -2   30.72    0.64
  -3  -1   2   32.42    0.74
  -3  -1   2   29.91    0.66
  -3  -1   2   31.21    0.77
  -3  -1   2   32.69    0.79
  -3  -1   2   27.59    0.45
   3   1  -1    2.41    0.54
   3   1  -1    2.24    0.39
   3   1  -1    2.01    0.46
   3   1  -1    2.56    0.48
  -3  -1   1    2.34    0.51
  -3  -1   1    2.31    0.50
  -3  -1   1    2.10    0.39
  -3  -1   1    2.40    0.50
   3   1   0  869.72    7.87
   3   1   0  829.22    7.60
   3   1   0  823.83    7.46
   3   1   0  846.43    7.80
  -3  -1   0  817.11    7.84
  -3  -1   0  810.72    7.87
  -3  -1   0  870.46    7.67
   3   1   1    1.42    0.28
   3   1   1    2.50    0.56
   3   1   1    1.25    0.50
  -3  -1  -1    1.60    0.55
  -3  -1  -1    1.30    0.41
  -3  -1  -1    1.53    0.35
   3   1   2    0.26    0.28
   3   1   2    0.67    0.57
   3   1   2    0.87    0.31
   3   1   2    0.10    0.48
   3   1   2    0.29    0.51
  -3  -1  -2    0.19    0.49
  -3  -1  -2    0.09    0.42
  -3  -1  -2   -0.03    0.42
  -3  -1  -2    0.02    0.33
   3   1   3   10.69    0.42
   3   1   3    9.69    0.41
   3   1   3    9.60    0.42
   3   1   3   10.36    0.45
   3   1   3    9.85    0.52
   3   1   3   10.05    0.46
   3   1   3    9.43    0.63
   3   1   3    9.28    0.45
   3   1   3   11.71    0.60
   3   1   3   10.03    0.42
   3   1   3    9.64    0.42
   3   1   3   10.27    0.65
  -3  -1  -3    8.92    0.56
  -3  -1  -3   10.27    0.48
  -3  -1  -3   11.17    0.51
  -3  -1  -3    9.56    0.51
  -3  -1  -3    9.42    0.64
  -3  -1  -3   10.12    0.44
  -3  -1  -3   10.30    0.55
  -3  -1  -3    9.36    0.72
  -3  -1  -3   11.02    0.52
  -3  -1  -3   10.52    0.55
  -3  -1  -3   10.26    0.46
  -3  -1  -3    9.98    0.43
  -3  -1  -3   10.44    0.51
   3   1   4  616.43    6.46
   3   1   4  667.38    6.47
   3   1   4  640.92    5.97
   3   1   4  673.36    6.37
   3   1   4  643.11    6.00
   3   1   4  631.06    5.95
   3   1   4  621.86    5.98
   3   1   4  626.22    6.03
   3   1   4  639.28    6.15
  -3  -1  -4  600.22    6.47
  -3  -1  -4  613.24    6.01
  -3  -1  -4  622.18    5.98
  -3  -1  -4  625.80    5.97
  -3  -1  -4  619.39    6.01
  -3  -1  -4  657.61    6.10
  -3  -1  -4  634.72    6.02
  -3  -1  -4  600.09    6.53
  -3  -1  -4  642.08    6.04
  -3  -1  -4  631.92    5.99
  -3  -1  -4  631.42    6.27
   3   1   5   99.81    1.33
   3   1   5   99.71    1.33
   3   1   5   88.81    1.39
   3   1   5   94.21    1.75
   3   1   5  105.50    1.38
  -3  -1  -5   91.87    1.80
  -3  -1  -5   97.37    1.38
  -3  -1  -5  100.25    1.44
  -3  -1  -5   96.73    1.79
  -3  -1  -5   95.65    1.37
  -3  -1  -5   99.31    1.42
  -3  -1  -5   96.73    1.33
  -3  -1  -5   99.64    1.33
  -3  -1  -5  100.83    1.39
  -3  -1  -5   93.21    1.55
   3   1   6  102.48    1.42
   3   1   6  104.76    1.42
   3   1   6  103.58    1.48
  -3  -1  -6   89.99    1.90
  -3  -1  -6  105.82    1.43
  -3  -1  -6  103.05    1.42
  -3  -1  -6   92.11    1.88
  -3  -1  -6  105.46    1.55
   3   1   7    0.05    0.52
   3   1   7   -0.44    0.60
   3   1   7    0.01    0.48
  -3  -1  -7   -0.25    0.68
  -3  -1  -7   -0.02    0.52
  -3  -1  -7    0.32    0.52
   3   1   8    0.31    0.39
   3   1   8    0.22    0.50
   3   1   8    0.48    0.69
   3   1   8    0.68    0.57
  -3  -1  -8    0.73    0.57
  -3  -1  -8    0.53    0.56
  -3  -1  -8    0.82    0.52
  -3  -1  -8    0.31    0.70
   3   1   9    0.15    0.56
   3   1   9    0.30    0.56
   3   1   9    0.33    0.44
   3   1   9    0.03    0.66
  -3  -1  -9    0.18    0.59
  -3  -1  -9    0.26    0.50
  -3  -1  -9   -0.10    0.59
  -3  -1  -9   -0.01    0.59
  -3  -1  -9   -0.07    0.66
   3   1  10    5.95    0.46
   3   1  10    6.39    0.56
   3   1  10    7.25    0.68
   3   1  10    6.15    0.58
  -3  -1 -10    6.36    0.63
  -3  -1 -10    5.29    0.64
  -3  -1 -10    6.43    0.61
  -3  -1 -10    5.88    0.59
  -3  -1 -10    6.20    0.69
  -3  -1 -10    5.41    0.59
  -3  -1 -10    6.80    0.65
   3   1  11   12.80    0.46
   3   1  11   12.64    0.56
   3   1  11   14.63    0.58
   3   1  11   13.03    0.51
  -3  -1 -11   12.04    0.59
  -3  -1 -11   12.31    0.56
  -3  -1 -11   14.85    0.64
  -3  -1 -11   12.67    0.54
  -3  -1 -11   14.04    0.56
  -3  -1 -11   14.18    0.64
   3   1  12   -0.05    0.32
   3   1  12    0.15    0.30
   3   1  12    0.45    0.33
  -3  -1 -12    0.02    0.30
  -3  -1 -12    0.16    0.32
  -3  -1 -12   -0.12    0.36
  -3  -1 -12    0.04    0.42
  -3  -1 -12   -0.10    0.20
  -3  -1 -12   -0.06    0.39
   3   2 -15    0.45    0.43
   3   2 -15    0.69    0.41
   3   2 -15    0.09    0.50
   3   2 -15    0.36    0.48
   3   2 -15    0.14    0.41
   3   2 -15    0.58    0.37
  -3  -2  15    0.40    0.33
  -3  -2  15    0.27    0.39
  -3  -2  15    0.35    0.39
  -3  -2  15    0.46    0.44
  -3  -2  15    0.36    0.38
   3   2 -14    3.52    0.47
   3   2 -14    2.42    0.42
   3   2 -14    3.45    0.64
   3   2 -14    3.04    0.53
   3   2 -14    3.35    0.64
   3   2 -14    3.18    0.54
  -3  -2  14    2.84    0.51
  -3  -2  14    2.85    0.56
  -3  -2  14    3.05    0.43
  -3  -2  14    3.55    0.51
  -3  -2  14    3.40    0.43
   3   2 -13   10.48    0.68
   3   2 -13   10.66    0.83
   3   2 -13   11.45    0.69
   3   2 -13   11.26    0.67
   3   2 -13    9.72    0.58
   3   2 -13   11.19    0.85
  -3  -2  13   11.16    0.70
  -3  -2  13   11.75    0.59
  -3  -2  13   10.60    0.57
  -3  -2  13   11.41    0.64
   3   2 -12    9.01    0.56
   3   2 -12    8.73    0.65
   3   2 -12    9.65    0.85
   3   2 -12    8.78    0.62
   3   2 -12    9.66    0.71
   3   2 -12    8.59    0.83
   3   2 -12    9.75    0.72
  -3  -2  12    9.18    0.60
  -3  -2  12    8.49    0.56
  -3  -2  12    9.67    0.72
  -3  -2  12   10.48    0.69
   3   2 -11    2.06    0.54
   3   2 -11    2.00    0.59
   3   2 -11    1.61    0.73
   3   2 -11    1.82    0.59
   3   2 -11    2.28    0.62
   3   2 -11    1.66    0.73
   3   2 -11    1.70    0.50
  -3  -2  11    1.66    0.61
  -3  -2  11    1.25    0.52
  -3  -2  11    1.54    0.50
  -3  -2  11    1.17    0.56
  -3  -2  11    2.08    0.53
   3   2 -10   40.95    0.88
   3   2 -10   44.82    1.11
   3   2 -10   37.99    0.93
   3   2 -10   41.49    0.84
   3   2 -10   38.63    0.95
   3   2 -10   39.49    0.94
   3   2 -10   39.69    0.93
   3   2 -10   42.35    1.07
  -3  -2  10   40.09    0.96
  -3  -2  10   42.28    0.91
  -3  -2  10   40.18    0.95
  -3  -2  10   39.97    0.89
   3   2  -9    4.46    0.51
   3   2  -9    4.46    0.53
   3   2  -9    4.59    0.48
   3   2  -9    4.56    0.51
   3   2  -9    4.30    0.74
   3   2  -9    4.83    0.64
   3   2  -9    4.60    0.64
   3   2  -9    4.37    0.53
   3   2  -9    4.29    0.53
  -3  -2   9    4.86    0.66
  -3  -2   9    4.39    0.47
  -3  -2   9    3.32    0.62
  -3  -2   9    3.86    0.53
  -3  -2   9    4.41    0.63
  -3  -2   9    4.18    0.53
   3   2  -8   21.79    0.63
   3   2  -8   20.99    0.67
   3   2  -8   21.00    0.63
   3   2  -8   21.25    0.77
   3   2  -8   22.20    0.64
   3   2  -8   21.24    0.62
   3   2  -8   20.46    0.64
   3   2  -8   18.43    0.92
   3   2  -8   20.32    0.73
   3   2  -8   19.91    0.79
   3   2  -8   20.12    0.64
   3   2  -8   20.19    0.63
  -3  -2   8   21.02    0.65
  -3  -2   8   19.96    0.64
  -3  -2   8   21.82    0.61
  -3  -2   8   21.15    0.83
  -3  -2   8   20.70    0.88
  -3  -2   8   19.29    0.81
   3   2  -7    8.28    0.48
   3   2  -7    8.81    0.51
   3   2  -7    8.18    0.48
   3   2  -7    7.88    0.46
   3   2  -7    7.88    0.46
   3   2  -7    6.93    0.47
   3   2  -7    6.81    0.57
   3   2  -7    7.30    0.67
   3   2  -7    7.75    0.47
   3   2  -7    6.96    0.61
   3   2  -7    8.20    0.48
   3   2  -7    6.73    0.56
  -3  -2   7    7.76    0.43
  -3  -2   7    7.77    0.63
  -3  -2   7    7.93    0.56
  -3  -2   7    7.83    0.61
  -3  -2   7    7.77    0.47
  -3  -2   7    8.72    0.53
   3   2  -6   17.95    0.54
   3   2  -6   19.22    0.62
   3   2  -6   18.75    0.55
   3   2  -6   19.14    0.56
   3   2  -6   17.15    0.52
   3   2  -6   19.14    0.58
   3   2  -6   17.90    0.75
   3   2  -6   17.20    0.61
   3   2  -6   18.71    0.54
   3   2  -6   17.81    0.61
   3   2  -6   17.82    0.80
   3   2  -6   18.37    0.55
  -3  -2   6   16.76    0.63
  -3  -2   6   18.81    0.68
  -3  -2   6   19.78    0.69
  -3  -2   6   18.56    0.54
  -3  -2   6   18.12    0.50
   3   2  -5    2.67    0.37
   3   2  -5    3.02    0.45
   3   2  -5    2.75    0.39
   3   2  -5    2.61    0.51
   3   2  -5    2.51    0.43
   3   2  -5    2.35    0.53
   3   2  -5    2.57    0.56
  -3  -2   5    2.93    0.38
  -3  -2   5    2.42    0.37
  -3  -2   5    2.63    0.52
  -3  -2   5    3.12    0.44
  -3  -2   5    3.49    0.49
  -3  -2   5    2.87    0.52
  -3  -2   5    2.78    0.36
   3   2  -4   60.78    1.17
   3   2  -4   64.14    1.25
   3   2  -4   67.20    1.20
  -3  -2   4   63.61    1.18
  -3  -2   4   62.07    1.12
  -3  -2   4   64.23    1.16
  -3  -2   4   58.03    1.02
   3   2  -3  615.69    6.07
  -3  -2   3  611.95    6.01
  -3  -2   3  598.86    5.85
  -3  -2   3  611.90    6.03
  -3  -2   3  613.19    6.06
   3   2  -2  787.77    7.43
   3   2  -2  839.56    7.81
   3   2  -2  798.85    7.65
  -3  -2   2  822.59    7.73
  -3  -2   2  782.47    7.65
  -3  -2   2  807.69    7.50
  -3  -2   2  778.38    7.71
   3   2  -1   19.46    0.78
   3   2  -1   18.26    0.63
   3   2  -1   19.88    0.62
  -3  -2   1   18.27    0.65
  -3  -2   1   19.93    0.75
   3   2   0  883.12    8.15
   3   2   0  892.86    8.55
   3   2   0  889.21    8.38
  -3  -2   0  872.11    8.33
  -3  -2   0  889.71    8.51
  -3  -2   0  874.39    8.41
   3   2   1  113.02    1.43
   3   2   1  111.81    1.73
   3   2   1  113.86    1.38
   3   2   1  112.81    1.65
   3   2   1  118.25    1.72
   3   2   1  108.37    1.30
   3   2   1  108.66    1.32
  -3  -2  -1  107.36    1.32
  -3  -2  -1  112.85    1.62
  -3  -2  -1  115.05    1.58
  -3  -2  -1  116.42    1.72
  -3  -2  -1  118.85    1.57
   3   2   2   20.43    0.77
   3   2   2   17.07    0.49
   3   2   2   17.48    0.50
   3   2   2   19.98    0.60
   3   2   2   17.58    0.50
   3   2   2   17.84    0.60
   3   2   2   17.61    0.59
   3   2   2   17.31    0.51
   3   2   2   16.62    0.53
   3   2   2   17.34    0.77
  -3  -2  -2   18.37    0.65
  -3  -2  -2   16.88    0.52
  -3  -2  -2   18.39    0.81
  -3  -2  -2   18.76    0.71
  -3  -2  -2   17.94    0.76
  -3  -2  -2   17.62    0.51
  -3  -2  -2   18.58    0.55
   3   2   3   11.01    0.47
   3   2   3   11.75    0.75
   3   2   3   11.36    0.54
   3   2   3   12.43    0.72
   3   2   3   11.19    0.46
   3   2   3   10.35    0.47
   3   2   3    9.19    0.49
   3   2   3   11.10    0.53
   3   2   3   11.05    0.56
  -3  -2  -3   10.99    0.58
  -3  -2  -3   10.91    0.54
  -3  -2  -3   10.60    0.72
  -3  -2  -3   10.92    0.67
  -3  -2  -3   10.95    0.48
  -3  -2  -3   10.72    0.77
  -3  -2  -3   10.19    0.61
  -3  -2  -3   10.24    0.49
  -3  -2  -3   10.86    0.55
  -3  -2  -3   10.67    0.53
  -3  -2  -3   10.86    0.55
   3   2   4   82.50    1.67
   3   2   4   82.14    1.17
   3   2   4   89.79    1.23
   3   2   4   83.44    1.26
   3   2   4   78.10    1.17
   3   2   4   84.30    1.61
   3   2   4   85.29    1.61
  -3  -2  -4   84.44    1.34
  -3  -2  -4   81.46    1.24
  -3  -2  -4   76.98    1.61
  -3  -2  -4   80.40    1.26
  -3  -2  -4   80.40    1.66
  -3  -2  -4   83.96    1.20
  -3  -2  -4   83.67    1.20
  -3  -2  -4   81.77    1.24
  -3  -2  -4   77.60    1.44
  -3  -2  -4   81.08    1.23
  -3  -2  -4   82.14    1.26
   3   2   5  209.01    2.36
   3   2   5  204.22    2.39
   3   2   5  203.94    2.47
  -3  -2  -5  214.90    2.43
  -3  -2  -5  186.77    2.98
  -3  -2  -5  210.71    2.46
  -3  -2  -5  195.55    3.01
  -3  -2  -5  224.41    2.47
  -3  -2  -5  212.23    2.38
  -3  -2  -5  225.08    2.56
  -3  -2  -5  210.59    2.38
   3   2   6   18.88    0.65
   3   2   6   18.80    0.85
   3   2   6   18.92    0.69
  -3  -2  -6   19.91    0.71
  -3  -2  -6   19.70    0.71
   3   2   7    0.94    0.52
   3   2   7    0.84    0.51
  -3  -2  -7    1.12    0.54
  -3  -2  -7    0.51    0.55
  -3  -2  -7    0.58    0.68
   3   2   8   15.70    0.66
   3   2   8   16.26    0.66
  -3  -2  -8   16.70    0.72
  -3  -2  -8   16.96    0.81
  -3  -2  -8   16.04    0.68
  -3  -2  -8   16.05    0.68
   3   2   9    1.93    0.48
   3   2   9    2.72    0.65
   3   2   9    2.28    0.44
  -3  -2  -9    2.35    0.49
  -3  -2  -9    1.98    0.51
  -3  -2  -9    1.81    0.49
  -3  -2  -9    2.24    0.59
  -3  -2  -9    2.46    0.62
   3   2  10    1.01    0.38
   3   2  10    1.05    0.54
   3   2  10    0.74    0.40
  -3  -2 -10    0.90    0.41
  -3  -2 -10    1.14    0.40
  -3  -2 -10    1.12    0.50
  -3  -2 -10    0.73    0.49
  -3  -2 -10    0.99    0.47
   3   2  11   -0.13    0.37
   3   2  11    0.06    0.28
  -3  -2 -11    0.23    0.36
  -3  -2 -11    0.03    0.28
  -3  -2 -11    0.07    0.27
  -3  -2 -11   -0.04    0.37
  -3  -2 -11    0.10    0.37
   3   3 -15    3.65    0.50
   3   3 -15    4.09    0.41
   3   3 -15    3.80    0.50
  -3  -3  15    4.74    0.42
  -3  -3  15    3.99    0.35
  -3  -3  15    4.08    0.43
  -3  -3  15    4.23    0.36
   3   3 -14   15.54    0.75
   3   3 -14   15.46    0.62
   3   3 -14   13.89    0.74
   3   3 -14   14.45    0.53
   3   3 -14   15.40    0.61
  -3  -3  14   15.91    0.60
  -3  -3  14   16.14    0.64
  -3  -3  14   14.73    0.58
  -3  -3  14   15.09    0.64
  -3  -3  14   14.76    0.49
  -3  -3  14   14.79    0.65
   3   3 -13    7.41    0.60
   3   3 -13    7.66    0.58
   3   3 -13    7.43    0.57
   3   3 -13    6.73    0.50
   3   3 -13    7.54    0.77
   3   3 -13    7.03    0.74
  -3  -3  13    7.24    0.64
  -3  -3  13    8.01    0.59
  -3  -3  13    7.52    0.53
  -3  -3  13    6.67    0.47
  -3  -3  13    7.49    0.55
   3   3 -12   88.44    1.37
   3   3 -12   86.79    1.35
   3   3 -12   85.82    1.29
   3   3 -12   87.67    1.53
   3   3 -12   86.31    1.52
  -3  -3  12   89.53    1.38
  -3  -3  12   84.43    1.41
  -3  -3  12   85.82    1.37
  -3  -3  12   84.31    1.27
  -3  -3  12   86.79    1.31
   3   3 -11   26.58    0.82
   3   3 -11   27.03    0.82
   3   3 -11   26.89    0.99
   3   3 -11   23.25    0.72
   3   3 -11   25.91    0.76
   3   3 -11   27.41    0.99
  -3  -3  11   26.03    0.83
  -3  -3  11   27.65    0.83
  -3  -3  11   26.59    0.73
  -3  -3  11   25.60    0.80
   3   3 -10    1.57    0.53
   3   3 -10    1.55    0.55
   3   3 -10    0.87    0.70
   3   3 -10    1.51    0.50
   3   3 -10    1.58    0.51
   3   3 -10    1.20    0.71
  -3  -3  10    1.65    0.52
  -3  -3  10    1.41    0.52
  -3  -3  10    1.42    0.45
   3   3  -9   18.22    0.62
   3   3  -9   18.03    0.83
   3   3  -9   17.20    0.81
   3   3  -9   16.78    0.63
   3   3  -9   16.73    0.65
   3   3  -9   17.21    0.67
   3   3  -9   17.79    0.64
  -3  -3   9   17.17    0.59
  -3  -3   9   16.64    0.67
   3   3  -8   11.98    0.53
   3   3  -8   12.76    0.62
   3   3  -8   12.64    0.61
   3   3  -8   11.55    0.55
   3   3  -8   12.36    0.70
   3   3  -8   11.55    0.58
   3   3  -8   11.33    0.59
   3   3  -8   11.45    0.85
   3   3  -8   11.16    0.56
   3   3  -8   11.52    0.71
  -3  -3   8   11.38    0.57
  -3  -3   8   10.72    0.77
  -3  -3   8   10.95    0.48
  -3  -3   8   11.33    0.70
   3   3  -7    0.21    0.41
   3   3  -7   -0.05    0.50
   3   3  -7    0.14    0.51
   3   3  -7    0.16    0.52
   3   3  -7    0.29    0.53
   3   3  -7    0.19    0.41
   3   3  -7   -0.27    0.63
   3   3  -7    0.31    0.41
   3   3  -7    0.16    0.41
  -3  -3   7   -0.15    0.60
  -3  -3   7    0.14    0.54
  -3  -3   7    0.58    0.51
  -3  -3   7    0.26    0.41
  -3  -3   7    0.16    0.38
   3   3  -6  112.15    1.43
   3   3  -6  112.04    1.40
   3   3  -6  116.66    1.56
   3   3  -6  112.32    1.81
   3   3  -6  107.22    1.54
   3   3  -6  116.09    1.43
   3   3  -6  113.17    1.93
   3   3  -6  111.81    1.41
  -3  -3   6  111.71    1.43
  -3  -3   6  108.74    1.46
  -3  -3   6  111.34    1.83
  -3  -3   6  111.94    1.84
  -3  -3   6  108.84    1.77
   3   3  -5   27.41    0.64
   3   3  -5   28.17    0.94
   3   3  -5   28.35    0.65
   3   3  -5   30.07    0.75
   3   3  -5   28.29    0.72
   3   3  -5   27.69    0.92
   3   3  -5   27.51    0.73
   3   3  -5   27.08    0.62
  -3  -3   5   27.61    0.65
  -3  -3   5   27.04    0.65
  -3  -3   5   27.62    0.88
  -3  -3   5   28.32    0.91
  -3  -3   5   27.97    0.63
  -3  -3   5   28.82    0.87
  -3  -3   5   28.43    0.62
   3   3  -4   62.31    1.28
   3   3  -4   59.23    0.89
   3   3  -4   64.17    1.03
   3   3  -4   59.21    0.99
   3   3  -4   58.35    1.27
   3   3  -4   59.87    1.00
   3   3  -4   59.10    0.90
   3   3  -4   58.97    0.94
  -3  -3   4   57.33    1.19
  -3  -3   4   61.02    0.93
  -3  -3   4   56.48    0.91
  -3  -3   4   60.12    0.91
  -3  -3   4   61.07    1.26
  -3  -3   4   61.05    1.23
  -3  -3   4   57.45    0.94
   3   3  -3  363.59    3.52
   3   3  -3  339.23    3.42
   3   3  -3  354.22    3.46
   3   3  -3  354.73    3.57
   3   3  -3  361.15    3.53
   3   3  -3  352.80    3.89
   3   3  -3  328.07    3.92
   3   3  -3  339.97    3.48
  -3  -3   3  345.48    3.48
  -3  -3   3  330.75    3.44
  -3  -3   3  353.58    3.91
  -3  -3   3  344.85    3.82
  -3  -3   3  348.97    3.50
  -3  -3   3  356.35    3.46
   3   3  -2  963.89    9.04
   3   3  -2  975.74    9.13
   3   3  -2 1007.63    9.12
   3   3  -2  985.46    9.20
   3   3  -2 1014.15    9.15
   3   3  -2  978.48    9.52
   3   3  -2  928.65    9.59
   3   3  -2  975.79    9.08
  -3  -3   2 1013.31    9.11
  -3  -3   2  971.91    9.47
  -3  -3   2 1000.26    9.09
  -3  -3   2  971.90    9.58
  -3  -3   2 1006.25    9.12
  -3  -3   2 1008.22    9.60
   3   3  -1 1365.67   12.84
   3   3  -1 1378.29   12.99
   3   3  -1 1418.80   12.80
   3   3  -1 1366.54   12.79
   3   3  -1 1413.61   12.75
   3   3  -1 1416.79   12.78
   3   3  -1 1403.05   12.69
  -3  -3   1 1387.95   12.71
  -3  -3   1 1428.95   13.12
  -3  -3   1 1466.79   13.30
  -3  -3   1 1447.19   13.14
   3   3   0  268.34    2.82
   3   3   0  298.68    3.01
   3   3   0  278.88    2.91
   3   3   0  287.00    2.96
   3   3   0  296.84    3.46
   3   3   0  268.97    2.80
   3   3   0  270.71    3.22
   3   3   0  287.62    3.38
   3   3   0  280.23    2.91
  -3  -3   0  295.48    3.41
  -3  -3   0  265.58    2.85
  -3  -3   0  289.98    3.44
  -3  -3   0  295.08    3.26
   3   3   1    0.09    0.33
   3   3   1    0.09    0.37
   3   3   1    0.16    0.52
   3   3   1    0.33    0.34
   3   3   1    0.60    0.58
   3   3   1   -0.32    0.54
   3   3   1    0.20    0.48
   3   3   1    0.30    0.45
   3   3   1    0.40    0.42
  -3  -3  -1    0.41    0.49
  -3  -3  -1   -0.04    0.37
  -3  -3  -1   -0.06    0.36
  -3  -3  -1    0.04    0.46
  -3  -3  -1   -0.10    0.60
  -3  -3  -1    0.13    0.55
  -3  -3  -1    0.29    0.39
   3   3   2    0.08    0.35
   3   3   2    0.08    0.42
   3   3   2    0.07    0.49
   3   3   2    0.23    0.53
   3   3   2   -0.07    0.33
   3   3   2    0.23    0.48
   3   3   2    0.13    0.46
   3   3   2    0.19    0.59
   3   3   2    0.10    0.61
   3   3   2    0.01    0.36
  -3  -3  -2    0.48    0.47
  -3  -3  -2    0.47    0.60
  -3  -3  -2   -0.05    0.39
  -3  -3  -2   -0.02    0.39
  -3  -3  -2    0.20    0.46
  -3  -3  -2   -0.03    0.49
  -3  -3  -2    0.14    0.53
  -3  -3  -2    0.23    0.44
  -3  -3  -2    0.05    0.57
   3   3   3  154.72    1.90
   3   3   3  143.26    2.38
   3   3   3  147.51    1.78
   3   3   3  151.88    1.92
   3   3   3  164.88    1.95
   3   3   3  154.46    2.41
   3   3   3  150.64    1.80
   3   3   3  163.78    2.50
   3   3   3  149.40    1.93
  -3  -3  -3  148.31    2.31
  -3  -3  -3  137.71    2.19
  -3  -3  -3  151.98    2.50
  -3  -3  -3  148.93    1.90
  -3  -3  -3  142.10    2.36
  -3  -3  -3  159.07    1.91
  -3  -3  -3  148.00    1.82
  -3  -3  -3  154.67    1.92
  -3  -3  -3  157.72    1.91
  -3  -3  -3  155.73    1.83
  -3  -3  -3  156.07    1.88
   3   3   4  105.54    1.46
   3   3   4  106.36    1.61
   3   3   4  118.92    1.57
   3   3   4  106.27    1.59
   3   3   4  106.20    1.44
  -3  -3  -4  108.29    1.54
  -3  -3  -4  114.74    1.57
  -3  -3  -4  116.64    1.71
  -3  -3  -4  115.09    1.48
  -3  -3  -4  107.83    1.48
  -3  -3  -4  109.72    1.60
  -3  -3  -4  115.50    1.60
   3   3   5   29.49    0.72
   3   3   5   33.54    0.84
   3   3   5   27.12    0.93
   3   3   5   29.62    0.74
   3   3   5   31.84    0.88
  -3  -3  -5   31.57    0.76
  -3  -3  -5   32.04    0.79
  -3  -3  -5   30.09    0.92
  -3  -3  -5   28.66    0.98
   3   3   6    0.85    0.42
   3   3   6    0.92    0.69
   3   3   6    0.74    0.45
  -3  -3  -6    0.90    0.48
  -3  -3  -6    1.24    0.69
  -3  -3  -6    0.84    0.46
   3   3   7    2.48    0.45
   3   3   7    2.01    0.42
   3   3   7    2.21    0.66
  -3  -3  -7    2.11    0.47
  -3  -3  -7    2.55    0.69
  -3  -3  -7    2.08    0.49
   3   3   8   15.94    0.53
   3   3   8   17.41    0.76
   3   3   8   14.16    0.50
  -3  -3  -8   16.66    0.70
  -3  -3  -8   15.48    0.56
  -3  -3  -8   14.87    0.55
   3   3   9    2.44    0.33
  -3  -3  -9    2.62    0.52
  -3  -3  -9    2.75    0.50
  -3  -3  -9    2.76    0.51
  -3  -3  -9    2.59    0.45
   3   4 -15   15.46    0.42
  -3  -4  15   16.87    0.46
  -3  -4  15   16.12    0.49
  -3  -4  15   17.41    0.51
  -3  -4  15   14.81    0.41
  -3  -4  15   15.62    0.42
   3   4 -14    1.96    0.57
   3   4 -14    2.23    0.40
  -3  -4  14    2.18    0.47
  -3  -4  14    2.17    0.38
  -3  -4  14    1.92    0.45
  -3  -4  14    2.13    0.41
   3   4 -13    0.40    0.47
   3   4 -13    0.56    0.65
  -3  -4  13    0.42    0.43
  -3  -4  13    0.11    0.49
  -3  -4  13    0.47    0.52
  -3  -4  13    0.46    0.53
  -3  -4  13   -0.04    0.52
   3   4 -12   61.07    1.11
   3   4 -12   60.78    1.29
  -3  -4  12   64.67    1.14
  -3  -4  12   62.81    1.10
  -3  -4  12   65.15    1.17
  -3  -4  12   66.58    1.21
   3   4 -11   42.84    1.11
   3   4 -11   42.91    1.14
   3   4 -11   43.62    0.93
  -3  -4  11   42.17    0.92
  -3  -4  11   43.78    1.04
  -3  -4  11   40.95    0.98
   3   4 -10    1.76    0.70
   3   4 -10    1.47    0.73
   3   4 -10    2.08    0.52
  -3  -4  10    1.70    0.57
  -3  -4  10    1.41    0.48
   3   4  -9    7.19    0.77
   3   4  -9    7.10    0.73
   3   4  -9    7.53    0.55
  -3  -4   9    6.35    0.57
  -3  -4   9    7.07    0.55
   3   4  -8    0.71    0.67
   3   4  -8    0.79    0.53
   3   4  -8    0.78    0.46
   3   4  -8    1.00    0.49
   3   4  -8    0.72    0.62
  -3  -4   8    0.57    0.47
  -3  -4   8    0.55    0.50
  -3  -4   8    0.78    0.44
   3   4  -7  166.53    2.67
   3   4  -7  163.18    2.02
   3   4  -7  163.27    1.94
   3   4  -7  154.97    2.06
   3   4  -7  165.85    2.09
   3   4  -7  161.02    1.89
   3   4  -7  149.87    2.38
  -3  -4   7  158.20    2.44
  -3  -4   7  154.95    1.95
  -3  -4   7  161.00    2.51
  -3  -4   7  154.75    1.93
  -3  -4   7  158.11    1.90
  -3  -4   7  158.57    1.92
  -3  -4   7  161.23    2.51
   3   4  -6   11.69    0.64
   3   4  -6   11.85    0.65
   3   4  -6   10.94    0.60
   3   4  -6   12.02    0.83
   3   4  -6   11.82    0.78
   3   4  -6   10.99    0.85
   3   4  -6   11.15    0.67
  -3  -4   6   10.91    0.76
  -3  -4   6   10.37    0.59
  -3  -4   6   10.44    0.74
  -3  -4   6   10.59    0.53
  -3  -4   6   12.04    0.82
  -3  -4   6   10.64    0.58
  -3  -4   6   11.40    0.53
   3   4  -5  205.41    2.34
   3   4  -5  201.99    2.40
   3   4  -5  215.88    2.43
   3   4  -5  203.30    2.92
   3   4  -5  215.68    2.98
   3   4  -5  205.99    2.25
   3   4  -5  211.89    2.41
   3   4  -5  201.96    2.85
  -3  -4   5  199.34    2.30
  -3  -4   5  201.08    2.29
  -3  -4   5  209.47    2.34
  -3  -4   5  202.87    2.80
  -3  -4   5  195.60    2.77
   3   4  -4    1.78    0.49
   3   4  -4    1.74    0.60
   3   4  -4    2.56    0.54
   3   4  -4    2.03    0.54
   3   4  -4    1.68    0.55
   3   4  -4    1.78    0.40
   3   4  -4    1.32    0.62
  -3  -4   4    1.47    0.44
  -3  -4   4    2.26    0.66
  -3  -4   4    1.47    0.52
  -3  -4   4    1.65    0.44
  -3  -4   4    1.12    0.65
   3   4  -3  200.05    2.23
   3   4  -3  215.78    2.42
   3   4  -3  199.74    2.35
   3   4  -3  202.51    2.33
   3   4  -3  206.30    2.86
   3   4  -3  215.97    2.83
   3   4  -3  202.52    2.31
  -3  -4   3  208.07    2.82
  -3  -4   3  202.53    2.83
  -3  -4   3  200.26    2.30
   3   4  -2   22.87    0.77
   3   4  -2   20.04    0.70
   3   4  -2   22.00    0.85
   3   4  -2   21.55    0.63
   3   4  -2   22.70    0.97
   3   4  -2   20.52    0.72
   3   4  -2   23.43    0.66
  -3  -4   2   24.00    0.84
  -3  -4   2   21.52    0.90
   3   4  -1  200.99    2.26
   3   4  -1  191.55    2.34
   3   4  -1  198.11    2.73
   3   4  -1  206.82    2.29
  -3  -4   1  211.04    2.72
  -3  -4   1  199.86    2.81
  -3  -4   1  205.19    2.88
   3   4   0  252.13    3.29
   3   4   0  249.43    2.74
   3   4   0  265.47    3.49
   3   4   0  261.63    2.88
   3   4   0  250.94    2.78
  -3  -4   0  260.56    3.27
  -3  -4   0  264.54    3.48
  -3  -4   0  255.39    3.37
  -3  -4   0  261.18    3.31
  -3  -4   0  245.76    2.72
   3   4   1  106.60    1.48
   3   4   1  111.33    1.59
   3   4   1  111.69    1.53
   3   4   1  103.32    1.48
  -3  -4  -1  107.18    1.49
  -3  -4  -1  107.29    1.46
   3   4   2  329.17    3.55
   3   4   2  325.09    3.60
   3   4   2  344.01    3.62
   3   4   2  333.87    3.54
  -3  -4  -2  343.88    3.58
  -3  -4  -2  342.40    3.56
  -3  -4  -2  334.82    3.54
   3   4   3    0.85    0.59
   3   4   3    1.00    0.58
   3   4   3    0.93    0.56
   3   4   3    1.08    0.59
  -3  -4  -3    0.68    0.56
  -3  -4  -3    1.07    0.58
  -3  -4  -3    1.08    0.55
  -3  -4  -3    0.87    0.72
  -3  -4  -3    0.50    0.62
   3   4   4  130.66    1.71
   3   4   4  116.64    1.70
   3   4   4  122.93    1.75
  -3  -4  -4  120.15    1.73
  -3  -4  -4  119.69    1.70
  -3  -4  -4  135.94    1.83
   3   4   5   13.62    0.64
   3   4   5   12.89    0.76
  -3  -4  -5   13.95    0.79
  -3  -4  -5   12.19    0.72
   3   4   6   62.88    1.16
  -3  -4  -6   60.55    1.18
   3   4   7   28.03    0.76
  -3  -4  -7   26.31    0.76
   3   4   8    3.29    0.46
  -3  -4  -8    3.04    0.46
  -3  -4  -8    2.71    0.44
  -3  -4  -8    2.93    0.36
   3   5 -14    0.66    0.46
  -3  -5  14    0.92    0.41
  -3  -5  14    1.13    0.35
  -3  -5  14    0.18    0.27
  -3  -5  14    1.43    0.41
  -3  -5  14    1.30    0.40
   3   5 -13    7.58    0.63
  -3  -5  13    7.85    0.50
  -3  -5  13    9.71    0.60
  -3  -5  13    9.54    0.56
  -3  -5  13    9.49    0.56
   3   5 -12    4.05    0.67
  -3  -5  12    4.59    0.51
  -3  -5  12    4.84    0.59
  -3  -5  12    5.20    0.58
  -3  -5  12    5.35    0.63
  -3  -5  12    5.19    0.65
   3   5 -11    4.02    0.74
  -3  -5  11    3.41    0.66
  -3  -5  11    2.85    0.56
  -3  -5  11    3.61    0.70
  -3  -5  11    3.07    0.52
   3   5 -10   45.48    1.11
  -3  -5  10   44.92    1.03
  -3  -5  10   44.68    0.97
  -3  -5  10   41.81    0.93
   3   5  -9  118.09    1.56
   3   5  -9  116.77    1.73
  -3  -5   9  107.36    1.62
  -3  -5   9  108.95    1.56
  -3  -5   9  109.47    1.57
   3   5  -8   19.24    0.72
   3   5  -8   19.96    0.84
   3   5  -8   21.24    0.74
  -3  -5   8   18.40    0.74
  -3  -5   8   19.05    0.69
  -3  -5   8   20.29    0.72
   3   5  -7  164.30    2.09
   3   5  -7  170.56    2.19
   3   5  -7  170.97    2.19
   3   5  -7  173.66    2.08
  -3  -5   7  155.83    2.05
  -3  -5   7  162.84    2.02
   3   5  -6   18.59    0.76
   3   5  -6   16.76    0.77
   3   5  -6   17.62    0.75
   3   5  -6   19.47    0.82
  -3  -5   6   17.43    0.66
  -3  -5   6   17.81    0.73
   3   5  -5   19.34    0.78
   3   5  -5   20.11    0.80
   3   5  -5   19.80    0.79
   3   5  -5   20.50    0.75
  -3  -5   5   18.18    0.64
  -3  -5   5   19.61    0.71
   3   5  -4    8.66    0.63
   3   5  -4    9.23    0.72
   3   5  -4    9.81    0.68
   3   5  -4    9.12    0.74
  -3  -5   4    8.75    0.65
  -3  -5   4    8.68    0.57
   3   5  -3   50.96    1.06
   3   5  -3   48.37    0.99
   3   5  -3   48.98    1.08
  -3  -5   3   48.04    0.96
   3   5  -2  217.56    2.63
   3   5  -2  219.97    2.44
   3   5  -2  224.09    2.56
   3   5  -1   54.72    0.98
   3   5  -1   61.54    1.10
   3   5   0    6.87    0.57
   3   5   0    8.07    0.75
   3   5   0    7.24    0.63
  -3  -5   0    8.46    0.59
   3   5   1   83.65    1.44
   3   5   1  100.20    1.50
   3   5   1   88.85    1.31
  -3  -5  -1   90.94    1.35
  -3  -5  -1   95.19    1.41
  -3  -5  -1   87.92    1.35
   3   5   2    0.78    0.62
   3   5   2    1.03    0.51
   3   5   2    1.15    0.63
   3   5   2    0.96    0.52
  -3  -5  -2    1.04    0.62
  -3  -5  -2    1.12    0.59
  -3  -5  -2    1.05    0.53
   3   5   3  117.62    1.60
   3   5   3   99.04    1.48
  -3  -5  -3  113.18    1.59
  -3  -5  -3  108.95    1.66
  -3  -5  -3  106.68    1.52
   3   5   4   37.67    0.87
  -3  -5  -4   36.55    0.87
  -3  -5  -4   35.63    0.95
   3   5   5    1.42    0.44
   3   5   5    0.84    0.48
  -3  -5  -5    0.93    0.60
   3   5   6   24.79    0.63
  -3  -5  -6   22.16    0.64
   3   6 -13   24.02    0.69
   3   6 -13   25.86    0.70
  -3  -6  13   31.70    0.68
  -3  -6  13   32.01    0.69
  -3  -6  13   33.58    0.64
  -3  -6  13   32.28    0.70
   3   6 -12    0.25    0.52
  -3  -6  12    0.16    0.46
  -3  -6  12   -0.04    0.55
  -3  -6  12    0.11    0.43
   3   6 -11    0.15    0.57
  -3  -6  11    0.16    0.50
  -3  -6  11    0.37    0.58
  -3  -6  11    0.24    0.59
  -3  -6  11    0.18    0.45
   3   6 -10    5.60    0.67
  -3  -6  10    5.39    0.67
  -3  -6  10    5.51    0.49
  -3  -6  10    5.32    0.57
   3   6  -9   12.89    0.77
   3   6  -9   14.10    0.65
  -3  -6   9   11.84    0.63
  -3  -6   9   12.04    0.59
  -3  -6   9   13.03    0.80
  -3  -6   9   11.77    0.69
   3   6  -8   82.02    1.29
   3   6  -8   76.30    1.33
  -3  -6   8   77.70    1.31
  -3  -6   8   72.73    1.25
  -3  -6   8   78.02    1.34
   3   6  -7    0.49    0.65
   3   6  -7    0.61    0.61
   3   6  -7    0.81    0.52
  -3  -6   7    0.84    0.51
  -3  -6   7    1.06    0.55
  -3  -6   7    0.46    0.63
   3   6  -6    7.52    0.68
   3   6  -6    6.60    0.62
   3   6  -6    7.10    0.70
  -3  -6   6    6.47    0.60
  -3  -6   6    6.49    0.70
   3   6  -5    2.47    0.59
   3   6  -5    2.09    0.68
   3   6  -5    2.69    0.63
  -3  -6   5    2.25    0.61
   3   6  -4    0.37    0.58
   3   6  -4    0.01    0.72
   3   6  -4    0.12    0.65
  -3  -6   4    0.23    0.56
   3   6  -3   37.18    1.01
   3   6  -3   37.16    0.90
   3   6  -2   -0.44    0.68
   3   6  -2   -0.20    0.58
   3   6  -1   19.61    0.77
  -3  -6   1   19.96    0.72
   3   6   0    7.02    0.63
  -3  -6   0    7.22    0.60
   3   6   1    1.54    0.57
   3   6   1    1.35    0.64
  -3  -6  -1    1.54    0.48
  -3  -6  -1    1.85    0.60
   3   6   2   11.53    0.66
  -3  -6  -2   11.04    0.64
  -3  -6  -2   10.23    0.75
   3   6   3   15.40    0.60
  -3  -6  -3   15.71    0.59
  -3  -6  -3   13.91    0.68
   3   6   4    2.45    0.40
  -3  -6  -4    2.01    0.46
   3   7 -11    8.18    0.50
  -3  -7  11    7.48    0.42
  -3  -7  11    8.03    0.48
   3   7 -10    0.53    0.47
   3   7 -10    0.18    0.42
   3   7 -10    0.71    0.50
  -3  -7  10    0.41    0.37
  -3  -7  10    0.20    0.55
  -3  -7  10    0.33    0.45
   3   7  -9   12.40    0.60
   3   7  -9   11.43    0.65
   3   7  -9   11.02    0.60
  -3  -7   9   10.80    0.56
  -3  -7   9   12.38    0.67
   3   7  -8   26.91    0.78
   3   7  -8   29.03    0.76
  -3  -7   8   27.06    0.71
  -3  -7   8   28.77    0.81
   3   7  -7   15.58    0.60
   3   7  -7   16.68    0.69
   3   7  -7   17.02    0.72
  -3  -7   7   16.95    0.70
   3   7  -6    0.22    0.55
   3   7  -6    0.29    0.64
   3   7  -6   -0.27    0.48
  -3  -7   6    0.56    0.51
   3   7  -5    6.69    0.60
   3   7  -5    7.80    0.58
   3   7  -5    7.15    0.71
   3   7  -4   -0.12    0.52
   3   7  -4    0.11    0.68
   3   7  -4    0.20    0.57
   3   7  -3   35.55    0.89
   3   7  -3   39.09    0.85
   3   7  -2   17.95    0.74
   3   7  -2   18.97    0.70
  -3  -7   2   17.17    0.61
   3   7  -1   18.91    0.67
  -3  -7   1   19.65    0.67
  -3  -7   0    1.57    0.47
  -3  -7   0    1.35    0.59
   3   7   1    9.93    0.54
  -3  -7  -1   10.25    0.48
   3   7   2   31.28    0.63
  -3  -7  -2   28.80    0.65
   3   8  -8    0.08    0.36
  -3  -8   8   -0.02    0.36
   3   8  -7    0.56    0.37
   3   8  -6    3.27    0.31
   3   8  -6   10.33    0.45
   3   8  -5    0.71    0.39
   3   8  -5    0.82    0.37
   3   8  -4   33.01    0.68
   3   8  -4   40.77    0.73
   3   8  -3    6.14    0.43
   3   8  -3    6.61    0.44
  -3  -8   3    6.74    0.44
  -4  10   2    0.29    0.35
  -4  10   1    2.50    0.39
  -4  10   0    0.35    0.38
  -4  10  -4   21.99    0.67
  -4  10  -5    4.39    0.56
  -4  10  -5    4.55    0.46
  -4  10  -6   99.28    1.44
  -4  10  -6  107.63    1.38
  -4  10  -7    0.19    0.46
  -4  10  -7    0.30    0.58
  -4  10  -8    1.74    0.49
  -4  10  -8    2.50    0.58
  -4  10  -9   15.45    0.64
  -4  10  -9   16.18    0.59
  -4  10 -10    2.26    0.43
  -4   9   5    4.22    0.44
  -4   9   4    0.42    0.50
  -4   9   4    0.07    0.48
  -4   9   3   -0.25    0.55
  -4   9   3    0.07    0.55
  -4   9   2    0.11    0.55
  -4   9   2   -0.55    0.54
  -4   9   1    2.31    0.60
  -4   9   1    2.15    0.57
  -4   9   0  340.11    3.58
  -4   9   0  345.91    3.60
  -4   9  -1    2.11    0.52
  -4   9  -1    1.73    0.53
  -4   9  -3    0.16    0.55
  -4   9  -3    0.01    0.54
  -4   9  -4    2.43    0.50
  -4   9  -4    1.14    0.65
  -4   9  -5   74.94    1.37
  -4   9  -5   81.91    1.27
  -4   9  -6    4.27    0.73
  -4   9  -6    4.45    0.64
  -4   9  -7    5.12    0.79
  -4   9  -7    4.33    0.64
  -4   9  -8    7.30    0.76
  -4   9  -8    8.20    0.68
  -4   9  -9    5.13    0.64
  -4   9 -10    8.45    0.67
  -4   9 -10    8.35    0.64
   4  -9  11   15.03    0.52
  -4   9 -11   14.39    0.62
  -4   8   6   20.44    0.71
  -4   8   5   35.98    0.96
  -4   8   5   35.67    0.95
  -4   8   4    2.39    0.68
  -4   8   4    2.83    0.66
  -4   8   3   25.72    0.91
  -4   8   3   24.63    0.90
  -4   8   2   16.88    0.74
  -4   8   2   17.31    0.81
  -4   8   2   18.00    0.86
  -4   8   1  999.71    9.70
  -4   8   1 1025.15    9.69
  -4   8   0   86.75    1.44
  -4   8   0   89.63    1.41
  -4   8  -1  351.04    3.78
  -4   8  -1  348.80    3.64
  -4   8  -1  347.64    3.70
  -4   8  -2  255.20    2.91
  -4   8  -2  255.54    2.81
  -4   8  -3    4.72    0.69
  -4   8  -3    3.81    0.70
  -4   8  -3    4.39    0.52
  -4   8  -4   57.70    1.19
  -4   8  -4   57.46    1.08
  -4   8  -4   56.81    1.22
  -4   8  -5    9.61    0.76
  -4   8  -5    8.92    0.82
  -4   8  -5   10.41    0.69
  -4   8  -6   79.60    1.46
  -4   8  -6   77.33    1.35
  -4   8  -7    0.19    0.67
  -4   8  -8   19.07    0.97
  -4   8  -8   22.31    0.92
  -4   8  -9   25.39    0.95
  -4   8  -9   27.39    0.95
  -4   8 -10   16.73    0.81
  -4   8 -10   16.39    0.78
   4  -8  11   17.75    0.58
  -4   8 -11   16.49    0.62
  -4   8 -11   17.51    0.70
   4  -8  12   18.92    0.60
   4  -8  12   19.58    0.55
  -4   8 -12   17.87    0.55
  -4   8 -12   17.88    0.61
  -4   8 -13    3.70    0.33
  -4   7   9    4.33    0.43
   4  -7  -8    1.49    0.44
  -4   7   8    3.41    0.53
   4  -7  -7    0.05    0.48
  -4   7   7    0.49    0.61
  -4   7   7    0.09    0.63
  -4   7   6   96.06    1.43
  -4   7   5    6.53    0.62
  -4   7   5    8.57    0.79
  -4   7   4   82.06    1.42
  -4   7   4   84.00    1.50
  -4   7   3   -0.01    0.62
  -4   7   3    0.54    0.69
  -4   7   3   -0.35    0.68
  -4   7   2    4.58    0.67
  -4   7   2    3.51    0.67
  -4   7   2    4.46    0.74
  -4   7   1 1057.86    9.96
  -4   7   1 1059.49    9.88
   4  -7   0   42.58    1.22
   4  -7   0   34.97    1.05
  -4   7   0   39.51    1.00
  -4   7   0   37.91    0.90
  -4   7   0   39.20    0.98
   4  -7   1  292.98    3.63
   4  -7   1  301.91    3.78
  -4   7  -1  293.46    3.24
  -4   7  -1  284.83    3.16
  -4   7  -1  287.58    3.07
  -4   7  -1  281.12    3.15
   4  -7   2   20.69    0.85
   4  -7   2   21.73    0.92
  -4   7  -2   20.26    0.77
  -4   7  -2   21.13    0.79
  -4   7  -2   20.21    0.72
   4  -7   3  245.04    3.34
   4  -7   3  288.04    3.50
   4  -7   3  280.66    3.58
  -4   7  -3  267.07    3.06
  -4   7  -3  274.25    3.08
  -4   7  -3  286.22    2.93
  -4   7  -3  261.31    2.92
   4  -7   4    6.01    0.64
   4  -7   4    7.11    0.69
   4  -7   4    6.24    0.72
  -4   7  -4    6.57    0.70
  -4   7  -4    6.48    0.70
  -4   7  -4    6.71    0.74
  -4   7  -4    7.17    0.59
  -4   7  -5   24.71    0.91
  -4   7  -5   26.44    0.83
  -4   7  -5   25.70    0.92
  -4   7  -6    1.08    0.65
  -4   7  -7  104.08    1.63
  -4   7  -7   99.68    1.67
  -4   7  -8   15.57    0.67
  -4   7  -8   16.07    0.89
  -4   7  -8   17.34    0.91
  -4   7  -9    0.63    0.81
  -4   7  -9    0.57    0.71
  -4   7  -9    0.15    0.55
   4  -7  10    5.62    0.47
  -4   7 -10    6.56    0.71
  -4   7 -10    6.61    0.61
   4  -7  11   35.15    0.76
   4  -7  11   33.69    0.73
  -4   7 -11   34.40    0.90
  -4   7 -11   34.67    0.88
   4  -7  12   39.16    0.83
   4  -7  12   37.36    0.75
   4  -7  12   37.47    0.72
  -4   7 -12   37.99    0.94
  -4   7 -12   37.98    0.87
   4  -7  13   11.24    0.50
   4  -7  13   10.50    0.42
  -4   7 -13   11.70    0.56
   4  -6 -10    2.72    0.41
  -4   6  10    5.25    0.44
   4  -6  -9    2.27    0.50
  -4   6   9    3.20    0.54
  -4   6   9    2.55    0.50
   4  -6  -8    3.88    0.62
  -4   6   8    5.34    0.61
  -4   6   8    5.76    0.66
   4  -6  -7  139.33    1.92
  -4   6   7  152.28    2.01
  -4   6   7  134.72    1.94
  -4   6   7  158.59    2.01
  -4   6   6    0.48    0.65
  -4   6   6   -0.11    0.70
  -4   6   5    3.11    0.68
  -4   6   5    3.29    0.73
  -4   6   4   28.32    0.92
  -4   6   4   25.06    0.92
   4  -6  -3    7.86    0.78
   4  -6  -3    7.10    0.73
  -4   6   3    8.09    0.70
  -4   6   3    6.96    0.83
  -4   6   3    7.32    0.68
  -4   6   3    7.66    0.71
   4  -6  -2    3.00    0.66
   4  -6  -2    2.81    0.59
  -4   6   2    3.11    0.62
  -4   6   2    2.80    0.56
  -4   6   2    3.15    0.71
  -4   6   2    2.84    0.61
   4  -6  -1    0.86    0.50
   4  -6  -1    0.76    0.58
  -4   6   1    0.52    0.58
  -4   6   1    1.94    0.51
  -4   6   1    0.59    0.68
  -4   6   1    0.85    0.54
   4  -6   0    0.27    0.46
   4  -6   0    0.20    0.56
  -4   6   0   -0.11    0.56
  -4   6   0    0.08    0.45
  -4   6   0    0.60    0.50
  -4   6   0    0.15    0.53
   4  -6   1   53.20    1.05
   4  -6   1   51.05    1.15
   4  -6   1   46.45    0.98
   4  -6   1   52.86    1.25
  -4   6  -1   48.14    0.94
  -4   6  -1   52.48    1.02
  -4   6  -1   50.06    1.01
   4  -6   2  223.59    2.70
   4  -6   2  222.25    2.81
   4  -6   2  231.74    2.92
   4  -6   2  218.31    2.76
  -4   6  -2  218.14    2.53
  -4   6  -2  224.41    2.57
  -4   6  -2  210.45    2.75
  -4   6  -2  209.86    2.43
   4  -6   3    1.27    0.56
   4  -6   3    1.44    0.45
   4  -6   3    1.46    0.49
   4  -6   3    1.52    0.52
  -4   6  -3    1.37    0.55
  -4   6  -3    1.36    0.54
  -4   6  -3    1.72    0.58
  -4   6  -3    1.48    0.46
  -4   6  -3    1.63    0.47
   4  -6   4    0.23    0.54
   4  -6   4    0.22    0.42
   4  -6   4    0.26    0.41
   4  -6   4    0.31    0.56
   4  -6   4    0.31    0.50
  -4   6  -4   -0.04    0.52
  -4   6  -4    0.43    0.52
  -4   6  -4   -0.01    0.59
  -4   6  -4    0.30    0.51
  -4   6  -4    0.04    0.56
   4  -6   5    9.53    0.63
   4  -6   5    7.34    0.67
   4  -6   5   10.26    0.62
   4  -6   5    9.23    0.75
   4  -6   5    9.08    0.66
   4  -6   5    8.96    0.65
  -4   6  -5    7.92    0.78
  -4   6  -5    8.08    0.69
  -4   6  -5    9.14    0.65
  -4   6  -5    8.28    0.65
   4  -6   6    9.17    0.67
   4  -6   6    7.64    0.70
   4  -6   6    9.41    0.77
   4  -6   6    7.85    0.65
   4  -6   6    9.41    0.63
  -4   6  -6    8.15    0.56
  -4   6  -6    8.07    0.79
  -4   6  -6    8.78    0.72
  -4   6  -6    7.99    0.88
  -4   6  -6    9.34    0.74
   4  -6   7    8.40    0.63
  -4   6  -7    8.20    0.60
  -4   6  -7    9.06    0.76
  -4   6  -7    9.08    0.75
  -4   6  -8  180.81    2.23
  -4   6  -8  178.11    2.31
  -4   6  -9  154.46    2.02
  -4   6  -9  155.90    2.08
   4  -6  10   61.72    1.09
  -4   6 -10   63.17    1.25
  -4   6 -10   60.35    1.19
   4  -6  11    2.57    0.50
   4  -6  11    2.10    0.48
   4  -6  11    2.55    0.47
  -4   6 -11    2.31    0.69
  -4   6 -11    2.05    0.76
   4  -6  12    0.95    0.47
   4  -6  12    0.48    0.42
   4  -6  12    0.57    0.54
   4  -6  12    0.76    0.42
   4  -6  12    0.39    0.54
  -4   6 -12    0.35    0.64
  -4   6 -12    0.45    0.60
   4  -6  13   17.95    0.64
   4  -6  13   17.01    0.52
   4  -6  13   17.82    0.56
   4  -6  13   17.02    0.51
  -4   6 -13   18.44    0.68
   4  -5 -11    0.36    0.40
  -4   5  11    0.97    0.41
  -4   5  11    1.30    0.40
   4  -5 -10    6.74    0.59
  -4   5  10    8.90    0.63
   4  -5  -9    9.67    0.69
  -4   5   9   10.94    0.69
   4  -5  -8   21.19    0.83
  -4   5   8   22.11    0.90
  -4   5   8   23.31    0.90
   4  -5  -7   29.58    0.90
  -4   5   7   28.68    1.01
  -4   5   7   30.40    1.00
  -4   5   6    0.86    0.69
  -4   5   6    0.70    0.70
  -4   5   6    1.06    0.65
   4  -5  -5   10.65    0.82
  -4   5   5    9.69    0.90
  -4   5   5    9.10    0.69
  -4   5   5    9.65    0.74
   4  -5  -4    0.33    0.56
   4  -5  -4   -0.31    0.57
  -4   5   4    0.14    0.58
  -4   5   4    0.24    0.64
  -4   5   4    0.24    0.56
  -4   5   4    0.26    0.56
   4  -5  -3   43.24    1.10
   4  -5  -3   45.47    1.15
  -4   5   3   43.23    0.97
  -4   5   3   41.85    1.29
   4  -5  -2    9.42    0.62
  -4   5   2    9.66    0.56
  -4   5   2    9.97    0.60
  -4   5   2    8.93    0.56
  -4   5   2    9.09    0.79
   4  -5  -1   14.78    0.76
   4  -5  -1   13.09    0.63
  -4   5   1   14.04    0.65
  -4   5   1   15.55    0.66
  -4   5   1   13.18    0.56
  -4   5   1   14.81    0.61
  -4   5   1   13.90    0.85
  -4   5   1   13.01    0.60
   4  -5   0    0.85    0.52
   4  -5   0    1.03    0.39
   4  -5   0    1.12    0.41
  -4   5   0    1.06    0.50
  -4   5   0    1.06    0.49
  -4   5   0    1.00    0.42
  -4   5   0    0.78    0.64
  -4   5   0    0.89    0.45
   4  -5   1   81.85    1.30
   4  -5   1   82.49    1.37
   4  -5   1   82.96    1.46
   4  -5   1   77.28    1.21
   4  -5   1   78.48    1.14
  -4   5  -1   71.50    1.30
  -4   5  -1   83.13    1.24
  -4   5  -1   87.63    1.25
  -4   5  -1   77.09    1.29
  -4   5  -1   79.73    1.16
   4  -5   2   30.37    0.79
   4  -5   2   28.33    0.84
   4  -5   2   29.60    0.82
   4  -5   2   24.74    0.62
  -4   5  -2   24.95    0.74
  -4   5  -2   30.17    0.76
  -4   5  -2   30.58    0.79
  -4   5  -2   25.84    0.86
  -4   5  -2   28.41    0.84
  -4   5  -2   27.92    0.68
   4  -5   3   21.29    0.72
   4  -5   3   19.86    0.79
   4  -5   3   21.25    0.72
  -4   5  -3   20.03    0.60
  -4   5  -3   20.31    0.73
  -4   5  -3   22.34    0.65
  -4   5  -3   21.31    0.75
  -4   5  -3   19.15    0.82
  -4   5  -3   21.14    0.60
   4  -5   4    9.73    0.59
   4  -5   4    9.71    0.55
   4  -5   4    9.36    0.67
   4  -5   4    8.82    0.61
   4  -5   4    8.67    0.59
  -4   5  -4    8.42    0.66
  -4   5  -4    9.45    0.46
  -4   5  -4    8.13    0.68
  -4   5  -4   10.38    0.68
  -4   5  -4    7.74    0.55
  -4   5  -4    9.48    0.58
   4  -5   5  132.51    1.93
   4  -5   5  128.50    1.89
   4  -5   5  132.98    2.04
   4  -5   5  129.43    1.85
   4  -5   5  135.91    2.04
   4  -5   5  129.62    1.88
  -4   5  -5  123.97    1.91
  -4   5  -5  138.14    1.78
  -4   5  -5  121.72    2.06
  -4   5  -5  130.73    1.75
  -4   5  -5  131.21    1.61
  -4   5  -5  124.28    2.00
   4  -5   6   14.95    0.76
   4  -5   6   13.95    0.71
   4  -5   6   14.46    0.72
   4  -5   6   14.89    0.84
  -4   5  -6   13.74    0.87
  -4   5  -6   13.48    0.77
  -4   5  -6   14.65    0.63
  -4   5  -6   12.32    0.73
  -4   5  -6   16.88    0.74
   4  -5   7  240.88    3.24
   4  -5   7  250.68    3.19
   4  -5   7  260.30    3.25
   4  -5   7  252.57    3.37
   4  -5   7  242.08    3.25
  -4   5  -7  220.85    3.34
  -4   5  -7  231.16    3.24
  -4   5  -7  253.55    2.93
  -4   5  -7  247.94    2.76
  -4   5  -7  267.62    2.87
  -4   5  -8   21.84    0.81
  -4   5  -8   22.28    0.81
  -4   5  -9  547.72    5.37
  -4   5  -9  512.99    5.33
   4  -5  10    0.61    0.47
   4  -5  10    0.32    0.47
  -4   5 -10   -0.25    0.80
  -4   5 -10    0.66    0.70
   4  -5  11   14.11    0.76
   4  -5  11   13.84    0.65
   4  -5  11   13.29    0.59
   4  -5  11   13.82    0.64
   4  -5  11   12.71    0.58
  -4   5 -11   12.40    0.87
  -4   5 -11   12.30    0.56
  -4   5 -11   13.35    0.56
  -4   5 -11   13.16    0.80
   4  -5  12    0.36    0.51
   4  -5  12    0.70    0.56
   4  -5  12    0.25    0.48
   4  -5  12    0.53    0.56
   4  -5  12    0.77    0.44
   4  -5  12    0.18    0.49
   4  -5  12    0.60    0.42
  -4   5 -12    0.28    0.66
  -4   5 -12    0.49    0.40
  -4   5 -12    0.32    0.40
   4  -5  13    1.09    0.45
   4  -5  13    1.01    0.42
   4  -5  13    1.08    0.43
   4  -5  13    0.98    0.47
   4  -5  13    1.11    0.39
   4  -5  13    1.06    0.44
  -4   5 -13    0.55    0.49
   4  -5  14   62.97    0.84
  -4   5 -14   71.15    0.96
  -4   4  12   29.03    0.72
  -4   4  12   28.72    0.55
   4  -4 -11    2.26    0.53
   4  -4 -11    1.70    0.58
  -4   4  11    2.74    0.59
  -4   4  11    2.33    0.41
   4  -4 -10    8.15    0.68
   4  -4 -10    7.96    0.66
  -4   4  10   10.06    0.72
  -4   4  10    9.86    0.54
  -4   4  10   10.44    0.66
   4  -4  -9    6.84    0.65
   4  -4  -9    6.19    0.66
  -4   4   9    8.51    0.74
  -4   4   9    8.25    0.53
  -4   4   9    8.42    0.65
   4  -4  -8   -0.03    0.52
   4  -4  -8    0.18    0.56
  -4   4   8    0.12    0.69
  -4   4   8   -0.15    0.56
  -4   4   8    0.19    0.45
   4  -4  -7    2.65    0.57
  -4   4   7    3.12    0.69
  -4   4   7    2.36    0.46
  -4   4   7    2.35    0.67
  -4   4   7    2.81    0.61
   4  -4  -6   10.90    0.78
   4  -4  -6    9.98    0.76
  -4   4   6   10.43    0.72
  -4   4   6   10.97    0.87
  -4   4   6   11.20    0.72
  -4   4   6   10.61    0.50
  -4   4   6   11.38    0.64
  -4   4   6    9.05    0.70
   4  -4  -5   13.85    0.78
   4  -4  -5   10.91    0.73
   4  -4  -5   10.38    0.68
  -4   4   5   12.26    0.87
  -4   4   5   13.42    0.69
  -4   4   5   11.76    0.68
  -4   4   5   12.61    0.48
  -4   4   5   12.78    0.64
   4  -4  -4    1.69    0.52
   4  -4  -4    1.68    0.46
  -4   4   4    1.34    0.50
  -4   4   4    1.25    0.48
  -4   4   4    1.42    0.64
  -4   4   4    1.63    0.50
  -4   4   4    1.73    0.46
   4  -4  -3   57.10    0.99
   4  -4  -3   54.91    1.15
  -4   4   3   54.07    0.97
  -4   4   3   54.36    1.33
  -4   4   3   59.26    1.17
  -4   4   3   58.86    1.04
  -4   4   3   58.09    0.95
   4  -4  -2    9.59    0.59
   4  -4  -2   11.54    0.44
   4  -4  -2   13.04    0.67
  -4   4   2   11.72    0.53
  -4   4   2   11.11    0.60
  -4   4   2   10.97    0.52
  -4   4   2   11.65    0.53
   4  -4  -1  201.44    2.33
   4  -4  -1  204.04    2.31
   4  -4  -1  195.29    2.06
   4  -4  -1  192.95    2.26
  -4   4   1  198.72    2.35
   4  -4   0   41.49    0.75
   4  -4   0   42.01    0.85
   4  -4   0   44.93    0.81
  -4   4   0   40.98    0.94
  -4   4   0   47.95    0.99
  -4   4   0   38.57    0.65
   4  -4   1  177.16    2.02
   4  -4   1  175.26    1.97
   4  -4   1  187.35    2.23
  -4   4  -1  169.87    1.88
  -4   4  -1  179.88    2.01
  -4   4  -1  180.68    2.26
   4  -4   2   76.61    1.25
   4  -4   2   77.58    1.34
   4  -4   2   70.24    1.01
   4  -4   2   74.60    1.27
  -4   4  -2   74.69    1.36
  -4   4  -2   72.85    1.17
  -4   4  -2   72.08    1.09
   4  -4   3   48.42    1.00
   4  -4   3   44.58    1.00
   4  -4   3   46.80    1.00
   4  -4   3   45.24    0.97
  -4   4  -3   44.88    1.01
  -4   4  -3   50.98    0.94
  -4   4  -3   44.22    1.09
  -4   4  -3   46.19    0.87
  -4   4  -3   42.44    0.92
   4  -4   4    2.46    0.51
   4  -4   4    1.96    0.50
   4  -4   4    2.26    0.47
   4  -4   4    1.62    0.54
   4  -4   4    2.16    0.52
  -4   4  -4    2.33    0.51
  -4   4  -4    2.44    0.48
  -4   4  -4    1.86    0.52
  -4   4  -4    1.47    0.57
  -4   4  -4    2.16    0.41
  -4   4  -4    2.16    0.62
  -4   4  -4    2.21    0.50
   4  -4   5  131.28    1.87
   4  -4   5  126.25    1.85
   4  -4   5  120.57    1.80
   4  -4   5  133.52    1.94
  -4   4  -5  120.08    1.96
  -4   4  -5  124.37    1.62
  -4   4  -5  122.01    1.88
  -4   4  -5  125.11    1.57
  -4   4  -5  134.68    1.69
  -4   4  -5  122.90    1.68
  -4   4  -5  108.78    1.93
   4  -4   6    1.19    0.52
   4  -4   6    1.60    0.64
   4  -4   6    1.30    0.42
   4  -4   6    1.32    0.52
   4  -4   6    1.45    0.36
   4  -4   6    0.94    0.61
  -4   4  -6    1.10    0.63
  -4   4  -6    2.30    0.53
  -4   4  -6    0.81    0.47
  -4   4  -6    1.16    0.58
  -4   4  -6    1.13    0.60
   4  -4   7   26.85    0.93
   4  -4   7   26.13    0.66
   4  -4   7   25.49    0.62
   4  -4   7   21.32    0.96
   4  -4   7   25.82    0.66
   4  -4   7   24.94    0.91
   4  -4   7   24.65    1.07
   4  -4   7   21.35    0.76
  -4   4  -7   24.24    0.62
  -4   4  -7   24.02    0.76
  -4   4  -7   24.13    0.62
  -4   4  -7   24.56    0.76
  -4   4  -7   22.67    1.09
  -4   4  -7   23.31    1.01
   4  -4   8  583.98    5.55
   4  -4   8  572.39    5.57
   4  -4   8  575.46    5.61
  -4   4  -8  577.59    5.71
  -4   4  -8  566.56    5.54
  -4   4  -8  583.54    5.57
   4  -4   9  297.34    3.10
   4  -4   9  294.19    3.13
   4  -4   9  286.97    3.13
  -4   4  -9  301.11    3.39
  -4   4  -9  288.02    3.10
  -4   4  -9  291.76    3.12
   4  -4  10    1.28    0.48
   4  -4  10    0.99    0.49
  -4   4 -10    1.16    0.50
  -4   4 -10    1.06    0.52
  -4   4 -10    0.83    0.45
  -4   4 -10    0.73    0.78
   4  -4  11   25.18    0.78
   4  -4  11   24.79    0.80
   4  -4  11   24.54    0.80
   4  -4  11   23.98    0.80
   4  -4  11   22.93    0.74
   4  -4  11   23.75    0.67
   4  -4  11   23.21    0.71
  -4   4 -11   24.74    0.90
  -4   4 -11   22.05    0.94
  -4   4 -11   22.15    0.69
  -4   4 -11   23.83    0.72
  -4   4 -11   22.56    0.67
   4  -4  12   19.12    0.68
   4  -4  12   19.42    0.71
   4  -4  12   20.40    0.67
   4  -4  12   18.64    0.64
   4  -4  12   17.72    0.58
   4  -4  12   19.47    0.70
   4  -4  12   16.91    0.62
  -4   4 -12   15.98    0.78
  -4   4 -12   18.53    0.78
  -4   4 -12   16.89    0.63
  -4   4 -12   15.64    0.62
   4  -4  13   31.61    0.68
   4  -4  13   32.36    0.73
   4  -4  13   31.64    0.70
   4  -4  13   30.56    0.66
   4  -4  13   31.57    0.70
   4  -4  13   30.21    0.65
  -4   4 -13   32.06    0.80
  -4   4 -13   29.54    0.65
  -4   4 -13   29.50    0.65
   4  -3 -13    0.24    0.38
   4  -3 -13    0.43    0.34
   4  -3 -13    0.04    0.42
  -4   3  13    0.22    0.34
  -4   3  13   -0.10    0.46
   4  -3 -12    0.88    0.48
   4  -3 -12    1.80    0.56
  -4   3  12    1.74    0.63
  -4   3  12    1.71    0.45
   4  -3 -11    0.85    0.45
   4  -3 -11    0.70    0.60
   4  -3 -11    0.45    0.58
   4  -3 -11    0.45    0.44
  -4   3  11    0.75    0.70
  -4   3  11    0.53    0.46
   4  -3 -10   16.48    0.66
   4  -3 -10   16.84    0.64
   4  -3 -10   15.10    0.77
   4  -3 -10   14.18    0.77
   4  -3 -10   17.33    0.63
  -4   3  10   16.50    0.69
  -4   3  10   15.28    0.87
  -4   3  10   17.16    0.61
   4  -3  -9   35.61    0.84
   4  -3  -9   32.83    0.96
   4  -3  -9   33.01    0.92
   4  -3  -9   37.16    0.83
   4  -3  -9   35.41    0.84
  -4   3   9   33.10    1.07
  -4   3   9   37.00    0.86
  -4   3   9   34.79    0.80
  -4   3   9   37.46    0.90
   4  -3  -8   17.07    0.64
   4  -3  -8   14.43    0.68
   4  -3  -8   16.58    0.63
   4  -3  -8   13.44    0.73
   4  -3  -8   15.28    0.62
  -4   3   8   16.24    0.66
  -4   3   8   14.69    0.83
  -4   3   8   15.98    0.60
  -4   3   8   17.15    0.66
   4  -3  -7   13.52    0.55
   4  -3  -7   13.29    0.77
   4  -3  -7   13.62    0.80
   4  -3  -7   14.01    0.55
   4  -3  -7   14.35    0.55
   4  -3  -7   15.59    0.74
   4  -3  -7   11.21    0.75
   4  -3  -7   12.96    0.64
  -4   3   7   11.83    0.74
  -4   3   7   12.61    0.78
  -4   3   7   13.07    0.59
  -4   3   7   13.94    0.54
  -4   3   7   13.85    0.60
  -4   3   7   12.90    0.92
   4  -3  -6    5.14    0.65
   4  -3  -6    6.32    0.57
   4  -3  -6    4.87    0.59
  -4   3   6    4.52    0.59
  -4   3   6    5.54    0.43
  -4   3   6    5.34    0.63
  -4   3   6    5.42    0.49
   4  -3  -5   15.03    0.74
   4  -3  -5   17.95    0.71
   4  -3  -5   17.55    0.77
   4  -3  -5   19.81    0.74
  -4   3   5   16.67    0.65
  -4   3   5   19.12    0.51
  -4   3   5   18.04    0.58
  -4   3   5   17.92    0.78
   4  -3  -4   53.03    1.08
   4  -3  -4   55.58    1.08
   4  -3  -4   47.20    0.93
  -4   3   4   55.18    0.96
  -4   3   4   51.65    1.25
  -4   3   4   51.35    0.96
  -4   3   4   52.92    1.11
  -4   3   4   51.41    0.86
  -4   3   4   49.38    0.91
   4  -3  -3    1.63    0.37
   4  -3  -3    1.69    0.51
   4  -3  -3    1.99    0.51
   4  -3  -3    1.71    0.51
  -4   3   3    1.81    0.49
  -4   3   3    1.49    0.40
  -4   3   3    2.24    0.64
   4  -3  -2   25.57    0.75
   4  -3  -2   23.80    0.74
   4  -3  -2   25.78    0.73
   4  -3  -2   22.69    0.48
   4  -3  -2   25.29    0.72
  -4   3   2   24.56    0.78
  -4   3   2   24.81    0.72
  -4   3   2   25.78    0.87
   4  -3  -1  231.61    2.47
   4  -3  -1  220.61    2.34
   4  -3  -1  231.45    2.39
   4  -3  -1  233.46    2.39
  -4   3   1  232.85    2.52
  -4   3   1  237.72    2.68
  -4   3   1  222.83    2.47
   4  -3   0  750.50    7.01
   4  -3   0  730.16    6.88
   4  -3   0  727.57    6.85
  -4   3   0  744.78    7.19
  -4   3   0  726.18    7.06
  -4   3   0  712.02    6.76
  -4   3   0  714.62    6.72
  -4   3   0  751.24    7.09
  -4   3  -1  553.86    5.20
  -4   3  -1  557.01    5.45
   4  -3   2 1705.33   15.20
   4  -3   2 1689.62   15.22
   4  -3   2 1676.84   15.22
   4  -3   2 1609.32   14.91
  -4   3  -2 1663.49   15.13
  -4   3  -2 1628.16   15.18
  -4   3  -2 1665.73   15.35
   4  -3   3   64.44    1.14
   4  -3   3   65.33    1.17
   4  -3   3   67.16    0.90
   4  -3   3   60.38    1.13
   4  -3   3   65.94    1.17
  -4   3  -3   63.43    1.13
  -4   3  -3   62.77    1.21
  -4   3  -3   59.77    1.24
   4  -3   4   63.62    1.19
   4  -3   4   65.01    1.23
   4  -3   4   70.23    1.27
   4  -3   4   66.59    1.23
   4  -3   4   70.16    1.22
  -4   3  -4   63.57    1.33
  -4   3  -4   68.30    1.11
  -4   3  -4   67.84    1.29
  -4   3  -4   68.47    1.02
   4  -3   5    9.64    0.62
   4  -3   5    9.27    0.41
   4  -3   5    7.93    0.66
   4  -3   5    9.02    0.40
   4  -3   5    9.18    0.46
   4  -3   5    9.09    0.44
   4  -3   5   10.48    0.66
   4  -3   5    9.17    0.42
  -4   3  -5    9.05    0.52
  -4   3  -5    8.03    0.64
  -4   3  -5    8.27    0.54
  -4   3  -5    9.30    0.43
  -4   3  -5    8.84    0.74
  -4   3  -5    8.36    0.70
  -4   3  -5    9.31    0.41
  -4   3  -5    9.15    0.73
   4  -3   6   11.17    0.62
   4  -3   6   10.64    0.48
   4  -3   6   10.10    0.52
   4  -3   6   10.96    0.47
   4  -3   6   10.15    0.74
   4  -3   6   11.70    0.70
   4  -3   6    9.81    0.73
   4  -3   6   11.07    0.45
  -4   3  -6    8.95    0.68
  -4   3  -6    8.65    0.75
  -4   3  -6   10.44    0.48
  -4   3  -6   10.10    0.76
  -4   3  -6    8.38    0.82
  -4   3  -6   10.61    0.50
   4  -3   7  291.09    3.07
   4  -3   7  297.62    3.07
   4  -3   7  297.70    3.60
   4  -3   7  325.55    3.67
   4  -3   7  297.49    3.06
   4  -3   7  295.96    3.59
   4  -3   7  296.67    3.12
   4  -3   7  287.79    3.61
  -4   3  -7  273.63    3.74
  -4   3  -7  273.91    3.82
  -4   3  -7  286.19    3.06
  -4   3  -7  273.09    3.69
  -4   3  -7  291.18    3.05
   4  -3   8   64.89    1.08
   4  -3   8   64.82    1.46
   4  -3   8   66.43    1.17
   4  -3   8   66.24    1.10
  -4   3  -8   65.27    1.20
  -4   3  -8   65.35    1.11
  -4   3  -8   67.23    1.10
   4  -3   9    0.70    0.52
   4  -3   9    0.95    0.52
   4  -3   9    0.51    0.46
  -4   3  -9    0.87    0.64
  -4   3  -9    0.88    0.52
  -4   3  -9    0.83    0.53
  -4   3  -9    0.81    0.50
  -4   3  -9    0.74    0.74
   4  -3  10  187.80    2.16
   4  -3  10  188.07    2.19
   4  -3  10  171.51    2.11
   4  -3  10  176.78    2.14
   4  -3  10  172.50    2.13
  -4   3 -10  174.47    2.35
  -4   3 -10  184.86    2.15
  -4   3 -10  183.61    2.18
  -4   3 -10  160.58    2.02
  -4   3 -10  192.28    2.28
  -4   3 -10  168.71    2.09
   4  -3  11   24.26    0.73
   4  -3  11   25.28    0.77
   4  -3  11   25.20    0.78
   4  -3  11   24.81    0.72
   4  -3  11   24.62    0.80
   4  -3  11   24.28    0.71
   4  -3  11   24.55    0.76
   4  -3  11   23.94    0.75
  -4   3 -11   21.24    0.91
  -4   3 -11   21.77    0.69
  -4   3 -11   24.56    0.78
  -4   3 -11   23.94    0.83
  -4   3 -11   24.38    0.76
  -4   3 -11   23.33    0.72
   4  -3  12   21.09    0.62
   4  -3  12   22.63    0.67
   4  -3  12   22.45    0.68
   4  -3  12   22.01    0.70
   4  -3  12   20.95    0.63
   4  -3  12   24.48    0.69
   4  -3  12   23.91    0.69
   4  -3  12   21.01    0.68
  -4   3 -12   21.79    0.71
  -4   3 -12   20.79    0.67
  -4   3 -12   22.03    0.71
  -4   3 -12   24.36    0.74
   4  -3  13   19.25    0.58
   4  -3  13   21.27    0.59
   4  -3  13   21.57    0.57
   4  -3  13   18.45    0.51
   4  -3  13   19.66    0.57
   4  -3  13   20.08    0.57
  -4   3 -13   19.96    0.58
  -4   3 -13   19.90    0.62
  -4   3 -13   19.94    0.60
   4  -2 -14   -0.10    0.37
   4  -2 -14    0.28    0.34
   4  -2 -14    0.39    0.36
   4  -2 -14   -0.04    0.34
   4  -2 -14    0.57    0.41
   4  -2 -14    0.35    0.28
   4  -2 -14    0.61    0.37
  -4   2  14    0.37    0.44
  -4   2  14    0.33    0.32
   4  -2 -13    4.86    0.46
   4  -2 -13    3.53    0.56
   4  -2 -13    4.19    0.43
   4  -2 -13    4.51    0.55
   4  -2 -13    4.05    0.47
   4  -2 -13    5.03    0.46
  -4   2  13    4.79    0.50
  -4   2  13    4.46    0.41
  -4   2  13    4.43    0.61
   4  -2 -12    0.03    0.48
   4  -2 -12    0.69    0.51
   4  -2 -12    0.42    0.58
   4  -2 -12    0.42    0.50
   4  -2 -12    0.15    0.57
  -4   2  12    0.40    0.49
  -4   2  12    0.22    0.48
  -4   2  12    0.36    0.70
   4  -2 -11   47.27    0.99
   4  -2 -11   48.17    0.98
   4  -2 -11   44.40    1.06
   4  -2 -11   47.32    0.98
   4  -2 -11   48.83    0.98
  -4   2  11   48.35    0.98
  -4   2  11   47.46    1.03
   4  -2 -10    6.07    0.69
   4  -2 -10    6.84    0.61
   4  -2 -10    5.76    0.67
   4  -2 -10    6.90    0.61
   4  -2 -10    6.23    0.60
  -4   2  10    6.59    0.66
  -4   2  10    6.58    0.59
   4  -2  -9   40.82    0.98
   4  -2  -9   39.41    0.90
   4  -2  -9   40.94    0.92
   4  -2  -9   41.49    0.91
  -4   2   9   42.40    0.96
  -4   2   9   42.25    0.91
   4  -2  -8    3.31    0.45
   4  -2  -8    3.57    0.63
   4  -2  -8    2.96    0.63
   4  -2  -8    2.97    0.52
   4  -2  -8    4.25    0.46
   4  -2  -8    3.39    0.69
   4  -2  -8    3.65    0.48
   4  -2  -8    3.19    0.53
   4  -2  -8    3.95    0.66
  -4   2   8    3.17    0.70
  -4   2   8    3.96    0.49
  -4   2   8    4.34    0.48
  -4   2   8    3.67    0.69
  -4   2   8    4.24    0.62
   4  -2  -7    2.82    0.59
   4  -2  -7    2.80    0.63
   4  -2  -7    2.66    0.44
   4  -2  -7    2.90    0.47
   4  -2  -7    2.59    0.43
   4  -2  -7    2.94    0.58
   4  -2  -7    3.19    0.46
   4  -2  -7    2.52    0.47
  -4   2   7    3.36    0.62
  -4   2   7    2.91    0.67
  -4   2   7    2.81    0.44
  -4   2   7    3.45    0.60
  -4   2   7    3.17    0.46
   4  -2  -6   37.35    0.72
   4  -2  -6   36.72    0.70
   4  -2  -6   33.36    0.99
   4  -2  -6   37.97    1.04
   4  -2  -6   33.12    0.99
   4  -2  -6   37.09    0.71
   4  -2  -6   32.49    0.93
   4  -2  -6   41.13    0.91
  -4   2   6   36.12    0.88
  -4   2   6   35.42    1.08
  -4   2   6   36.80    1.04
  -4   2   6   38.75    0.87
  -4   2   6   39.00    0.73
  -4   2   6   37.10    0.74
   4  -2  -5  133.87    1.87
   4  -2  -5  140.75    2.01
   4  -2  -5  159.68    1.97
   4  -2  -5  152.37    2.06
  -4   2   5  148.59    2.16
  -4   2   5  158.38    1.84
  -4   2   5  146.06    1.93
  -4   2   5  150.45    1.70
  -4   2   5  146.59    2.08
   4  -2  -4   14.99    0.72
   4  -2  -4   15.57    0.70
   4  -2  -4   15.77    0.63
   4  -2  -4   13.93    0.53
  -4   2   4   15.29    0.68
  -4   2   4   15.22    0.62
  -4   2   4   15.31    0.76
   4  -2  -3  383.02    3.82
   4  -2  -3  351.65    3.89
   4  -2  -3  383.02    3.90
   4  -2  -3  396.46    3.86
   4  -2  -3  329.06    3.55
  -4   2   3  362.19    3.86
  -4   2   3  359.95    3.91
  -4   2   3  386.34    4.02
  -4   2   3  381.08    3.47
   4  -2  -2   10.62    0.37
   4  -2  -2   10.40    0.57
   4  -2  -2    9.94    0.57
   4  -2  -2    9.13    0.57
   4  -2  -2   10.70    0.58
  -4   2   2   10.70    0.31
  -4   2   2   11.25    0.36
  -4   2   2   10.85    0.59
  -4   2   2    8.99    0.60
  -4   2   2   11.62    0.66
   4  -2  -1   23.12    0.70
   4  -2  -1   22.74    0.69
  -4   2   1   24.06    0.76
  -4   2   1   22.96    0.74
  -4   2   1   23.45    0.54
  -4   2   1   23.16    0.52
   4  -2   0    5.19    0.53
   4  -2   0    4.77    0.47
  -4   2   0    4.84    0.57
  -4   2   0    5.51    0.42
  -4   2   0    4.90    0.58
  -4   2   0    5.04    0.46
   4  -2   1    7.19    0.51
   4  -2   1    6.36    0.47
   4  -2   1    8.47    0.50
   4  -2   1    6.98    0.59
  -4   2  -1    6.32    0.59
  -4   2  -1    7.40    0.57
  -4   2  -1    6.93    0.48
   4  -2   2  631.76    6.12
   4  -2   2  643.41    6.06
   4  -2   2  621.13    5.92
   4  -2   2  642.23    6.13
  -4   2  -2  629.81    6.16
   4  -2   3   -0.01    0.45
   4  -2   3    0.23    0.45
   4  -2   3    0.16    0.56
   4  -2   3    0.51    0.41
   4  -2   3    0.14    0.37
   4  -2   3    0.36    0.30
  -4   2  -3    0.45    0.53
  -4   2  -3    1.15    0.58
  -4   2  -3    0.29    0.57
   4  -2   4   76.67    1.01
   4  -2   4   80.07    1.32
   4  -2   4   80.91    1.21
   4  -2   4   83.48    1.15
   4  -2   4   77.14    1.01
   4  -2   4   78.24    1.07
   4  -2   4   76.47    1.04
   4  -2   4   81.02    1.30
   4  -2   4   79.89    1.43
   4  -2   4   81.25    1.34
   4  -2   4   75.08    1.02
   4  -2   4   75.13    1.02
  -4   2  -4   74.42    1.18
  -4   2  -4   81.44    1.48
  -4   2  -4   73.04    1.43
  -4   2  -4   75.68    1.04
  -4   2  -4   77.06    1.03
  -4   2  -4   76.07    1.44
  -4   2  -4   78.31    1.07
  -4   2  -4   78.66    1.12
   4  -2   5  134.92    1.74
   4  -2   5  135.55    1.88
   4  -2   5  122.80    1.61
   4  -2   5  126.89    1.49
   4  -2   5  126.10    1.54
   4  -2   5  122.04    1.52
   4  -2   5  128.22    1.82
   4  -2   5  116.41    1.89
   4  -2   5  132.03    1.87
   4  -2   5  126.37    1.51
   4  -2   5  125.65    1.52
  -4   2  -5  137.70    1.63
  -4   2  -5  116.59    2.04
  -4   2  -5  119.42    1.71
  -4   2  -5  125.35    1.53
  -4   2  -5  125.45    1.52
  -4   2  -5  121.61    1.97
  -4   2  -5  121.23    1.99
   4  -2   6    1.89    0.51
   4  -2   6    2.70    0.54
   4  -2   6    1.75    0.39
   4  -2   6    2.16    0.48
   4  -2   6    1.83    0.58
   4  -2   6    1.94    0.42
   4  -2   6    1.98    0.68
   4  -2   6    1.94    0.52
   4  -2   6    2.16    0.41
  -4   2  -6    2.67    0.71
  -4   2  -6    1.85    0.43
  -4   2  -6    1.53    0.67
  -4   2  -6    2.30    0.60
  -4   2  -6    2.08    0.50
  -4   2  -6    2.15    0.45
   4  -2   7    0.66    0.54
   4  -2   7    0.28    0.45
   4  -2   7    0.15    0.67
   4  -2   7    0.37    0.50
   4  -2   7    0.56    0.48
   4  -2   7    0.15    0.58
  -4   2  -7    0.21    0.49
  -4   2  -7   -0.43    0.62
  -4   2  -7    0.19    0.53
  -4   2  -7    0.37    0.65
  -4   2  -7    0.36    0.50
  -4   2  -7    0.47    0.66
   4  -2   8    0.41    0.42
   4  -2   8    0.23    0.51
   4  -2   8    0.17    0.62
   4  -2   8    0.38    0.52
  -4   2  -8    0.18    0.58
  -4   2  -8    0.81    0.55
  -4   2  -8    0.08    0.52
  -4   2  -8    0.47    0.74
   4  -2   9    2.88    0.52
   4  -2   9    3.47    0.47
   4  -2   9    2.82    0.63
   4  -2   9    2.94    0.56
  -4   2  -9    2.83    0.61
  -4   2  -9    2.57    0.61
  -4   2  -9    2.94    0.60
  -4   2  -9    2.90    0.57
  -4   2  -9    2.62    0.80
   4  -2  10    6.80    0.61
   4  -2  10    7.52    0.55
   4  -2  10    7.81    0.66
   4  -2  10    8.37    0.56
   4  -2  10    7.24    0.61
   4  -2  10    8.15    0.58
  -4   2 -10    6.74    0.61
  -4   2 -10    7.32    0.69
  -4   2 -10    7.21    0.70
  -4   2 -10    8.35    0.67
  -4   2 -10    8.03    0.82
  -4   2 -10    7.79    0.65
   4  -2  11   -0.01    0.51
   4  -2  11    0.19    0.41
   4  -2  11    0.17    0.50
   4  -2  11    0.36    0.55
   4  -2  11    0.28    0.54
   4  -2  11    0.13    0.44
   4  -2  11   -0.35    0.51
   4  -2  11   -0.06    0.46
  -4   2 -11    0.19    0.56
  -4   2 -11    0.49    0.53
  -4   2 -11   -0.26    0.56
  -4   2 -11   -0.01    0.56
  -4   2 -11    0.19    0.57
  -4   2 -11   -0.47    0.64
   4  -2  12   11.34    0.54
   4  -2  12   11.56    0.58
   4  -2  12   11.52    0.55
   4  -2  12   10.93    0.56
   4  -2  12   11.07    0.50
   4  -2  12   11.84    0.50
  -4   2 -12   11.76    0.58
  -4   2 -12   11.97    0.57
  -4   2 -12    9.51    0.53
  -4   2 -12   11.25    0.60
  -4   2 -12   11.06    0.57
   4  -2  13    0.26    0.36
   4  -2  13    0.40    0.32
   4  -2  13    0.36    0.37
  -4   2 -13    0.57    0.38
  -4   2 -13    0.41    0.38
   4  -1 -14    1.47    0.42
   4  -1 -14    1.54    0.39
   4  -1 -14    1.96    0.44
   4  -1 -14    1.91    0.40
   4  -1 -14    1.89    0.45
   4  -1 -14    1.30    0.47
   4  -1 -14    1.71    0.41
   4  -1 -14    1.75    0.45
  -4   1  14    1.79    0.37
   4  -1 -13   38.72    0.85
   4  -1 -13   40.78    0.83
   4  -1 -13   42.90    0.85
   4  -1 -13   36.63    0.91
   4  -1 -13   36.92    0.94
  -4   1  13   39.48    0.77
  -4   1  13   38.79    1.00
  -4   1  13   41.35    0.85
   4  -1 -12   38.64    1.05
   4  -1 -12   43.95    0.93
   4  -1 -12   39.80    0.88
   4  -1 -12   42.79    0.94
   4  -1 -12   36.99    1.02
   4  -1 -12   44.98    0.93
  -4   1  12   42.24    0.88
  -4   1  12   42.86    1.10
  -4   1  12   42.95    0.93
   4  -1 -11    0.21    0.59
   4  -1 -11    0.57    0.67
   4  -1 -11    0.31    0.63
   4  -1 -11    0.55    0.59
   4  -1 -11    0.92    0.59
  -4   1  11    0.86    0.61
  -4   1  11    0.24    0.76
   4  -1 -10   15.75    0.73
   4  -1 -10   16.33    0.71
   4  -1 -10   15.05    0.77
   4  -1 -10   14.53    0.78
   4  -1 -10   15.01    0.73
   4  -1 -10   15.90    0.73
  -4   1  10   13.61    0.70
  -4   1  10   14.83    0.87
  -4   1  10   14.94    0.61
  -4   1  10   16.08    0.69
   4  -1  -9    1.74    0.62
   4  -1  -9    1.87    0.54
   4  -1  -9    1.93    0.59
   4  -1  -9    1.65    0.54
   4  -1  -9    1.86    0.55
   4  -1  -9    2.04    0.66
   4  -1  -9    1.75    0.59
  -4   1   9    1.62    0.55
  -4   1   9    2.14    0.66
  -4   1   9    2.26    0.57
  -4   1   9    1.95    0.45
   4  -1  -8    1.86    0.50
   4  -1  -8    1.61    0.49
   4  -1  -8    2.54    0.63
   4  -1  -8    1.86    0.47
   4  -1  -8    1.75    0.50
   4  -1  -8    1.95    0.51
   4  -1  -8    1.50    0.59
   4  -1  -8    1.90    0.60
   4  -1  -8    1.67    0.60
  -4   1   8    2.13    0.46
  -4   1   8    2.39    0.42
  -4   1   8    2.06    0.50
  -4   1   8    1.98    0.52
  -4   1   8    1.72    0.58
  -4   1   8    2.19    0.51
  -4   1   8    1.73    0.60
   4  -1  -7   47.66    0.94
   4  -1  -7   53.36    0.92
   4  -1  -7   51.95    0.94
   4  -1  -7   52.78    1.21
   4  -1  -7   51.03    0.97
   4  -1  -7   55.43    1.26
   4  -1  -7   53.09    0.93
   4  -1  -7   46.23    1.16
   4  -1  -7   53.81    1.24
  -4   1   7   54.39    1.15
  -4   1   7   55.67    0.90
  -4   1   7   55.71    0.92
  -4   1   7   57.80    1.04
  -4   1   7   56.87    0.92
  -4   1   7   56.48    0.95
  -4   1   7   52.74    0.94
  -4   1   7   52.02    1.27
   4  -1  -6  144.19    1.69
   4  -1  -6  140.89    1.71
   4  -1  -6  147.52    1.70
   4  -1  -6  139.07    2.06
   4  -1  -6  146.29    2.08
   4  -1  -6  137.02    2.00
   4  -1  -6  148.19    2.07
  -4   1   6  151.07    1.75
  -4   1   6  147.89    1.69
  -4   1   6  152.60    1.72
  -4   1   6  145.97    2.01
  -4   1   6  149.17    1.73
  -4   1   6  146.35    1.72
  -4   1   6  145.63    1.73
  -4   1   6  158.20    1.83
  -4   1   6  141.59    2.10
   4  -1  -5   50.14    0.82
   4  -1  -5   50.61    1.09
   4  -1  -5   54.17    0.92
   4  -1  -5   52.19    1.11
   4  -1  -5   51.42    0.82
   4  -1  -5   50.71    0.81
   4  -1  -5   47.00    0.98
  -4   1   5   49.42    1.12
  -4   1   5   53.73    0.83
  -4   1   5   53.23    0.84
  -4   1   5   52.78    1.07
  -4   1   5   52.52    0.84
  -4   1   5   51.59    1.12
   4  -1  -4 1411.25   13.63
   4  -1  -4 1346.62   13.80
   4  -1  -4 1540.76   13.83
   4  -1  -4 1571.90   13.68
  -4   1   4 1531.00   13.58
  -4   1   4 1572.88   13.93
  -4   1   4 1523.84   13.88
  -4   1   4 1479.28   13.92
   4  -1  -3    4.61    0.58
   4  -1  -3    4.99    0.44
   4  -1  -3    4.01    0.35
  -4   1   3    4.78    0.53
  -4   1   3    5.47    0.40
  -4   1   3    4.71    0.34
  -4   1   3    4.66    0.58
  -4   1   3    4.74    0.53
   4  -1  -2    0.72    0.21
   4  -1  -2    1.53    0.37
   4  -1  -2    0.94    0.51
   4  -1  -2    1.23    0.48
  -4   1   2    1.10    0.39
  -4   1   2    1.11    0.37
  -4   1   2    0.95    0.47
  -4   1   2    0.97    0.47
  -4   1   2    0.88    0.53
   4  -1  -1  125.99    1.61
   4  -1  -1  126.08    1.64
  -4   1   1  128.42    1.57
  -4   1   1  124.30    1.64
  -4   1   1  129.32    1.71
  -4   1   1  125.67    1.57
   4  -1   0  257.83    2.60
   4  -1   0  256.96    2.71
   4  -1   0  245.23    2.74
  -4   1   0  247.09    2.85
  -4   1   0  250.38    2.75
  -4   1   0  251.42    2.71
   4  -1   1   94.48    1.38
   4  -1   1   95.77    1.38
   4  -1   1  101.89    1.33
   4  -1   1   94.40    1.43
   4  -1   1   99.00    1.23
   4  -1   1   96.04    1.44
  -4   1  -1   97.33    1.47
  -4   1  -1  105.07    1.12
  -4   1  -1   93.02    1.44
  -4   1  -1   94.93    1.52
   4  -1   2    8.41    0.54
   4  -1   2    7.98    0.67
   4  -1   2    8.47    0.49
   4  -1   2    7.46    0.48
   4  -1   2    8.56    0.40
   4  -1   2    9.13    0.63
  -4   1  -2    8.01    0.66
  -4   1  -2    7.58    0.63
  -4   1  -2    8.07    0.58
   4  -1   3   24.73    0.56
   4  -1   3   27.00    0.73
   4  -1   3   22.44    0.88
   4  -1   3   27.29    0.73
   4  -1   3   23.98    0.68
   4  -1   3   26.80    0.74
   4  -1   3   27.01    0.63
   4  -1   3   25.38    0.56
   4  -1   3   23.76    0.56
   4  -1   3   25.18    0.67
  -4   1  -3   25.21    0.62
  -4   1  -3   23.51    0.86
  -4   1  -3   25.11    0.66
  -4   1  -3   21.72    0.88
  -4   1  -3   24.75    0.72
  -4   1  -3   24.18    0.61
  -4   1  -3   25.18    0.64
  -4   1  -3   24.04    0.58
  -4   1  -3   26.44    0.64
  -4   1  -3   24.15    0.59
  -4   1  -3   22.99    0.81
  -4   1  -3   26.02    0.61
   4  -1   4   17.39    0.53
   4  -1   4   19.81    0.69
   4  -1   4   20.20    0.52
   4  -1   4   17.84    0.53
   4  -1   4   18.06    0.53
   4  -1   4   18.45    0.54
   4  -1   4   20.12    0.71
   4  -1   4   19.14    0.71
  -4   1  -4   18.63    0.69
  -4   1  -4   17.91    0.60
  -4   1  -4   17.77    0.83
  -4   1  -4   18.91    0.60
  -4   1  -4   17.64    0.79
  -4   1  -4   16.30    0.86
  -4   1  -4   17.26    0.56
  -4   1  -4   17.59    0.56
  -4   1  -4   18.62    0.62
  -4   1  -4   18.61    0.66
  -4   1  -4   18.82    0.63
  -4   1  -4   18.34    0.59
   4  -1   5   23.35    0.75
   4  -1   5   20.58    0.58
   4  -1   5   21.05    0.67
   4  -1   5   20.67    0.62
   4  -1   5   20.85    0.59
   4  -1   5   21.84    0.78
   4  -1   5   21.57    0.75
   4  -1   5   20.32    0.57
   4  -1   5   20.48    0.94
   4  -1   5   22.47    0.73
   4  -1   5   19.53    0.61
  -4   1  -5   22.00    0.66
  -4   1  -5   18.33    0.62
  -4   1  -5   17.46    0.85
  -4   1  -5   19.53    0.62
   4  -1   6   10.81    0.66
   4  -1   6   10.63    0.52
   4  -1   6    9.27    0.77
   4  -1   6    8.45    0.64
   4  -1   6    9.75    0.64
   4  -1   6    9.64    0.53
  -4   1  -6   10.97    0.76
  -4   1  -6    9.73    0.57
  -4   1  -6   10.04    0.58
  -4   1  -6    9.64    0.58
  -4   1  -6    9.67    0.75
  -4   1  -6    8.40    0.83
   4  -1   7   20.61    0.73
   4  -1   7   22.34    0.86
   4  -1   7   20.75    0.70
   4  -1   7   19.70    0.87
   4  -1   7   18.91    0.79
  -4   1  -7   23.62    0.96
  -4   1  -7   21.12    0.75
  -4   1  -7   20.59    0.70
  -4   1  -7   20.94    0.74
   4  -1   8    0.83    0.56
   4  -1   8    0.85    0.65
  -4   1  -8    1.09    0.54
  -4   1  -8    1.02    0.77
   4  -1   9   18.89    0.76
   4  -1   9   18.74    0.72
   4  -1   9   19.19    0.64
  -4   1  -9   17.59    0.76
  -4   1  -9   18.24    0.92
  -4   1  -9   17.40    0.67
   4  -1  10    0.76    0.46
   4  -1  10    0.55    0.60
   4  -1  10    1.04    0.41
   4  -1  10    0.71    0.55
   4  -1  10    0.66    0.44
  -4   1 -10    0.80    0.58
  -4   1 -10    0.80    0.50
  -4   1 -10    0.58    0.55
  -4   1 -10   -0.14    0.69
  -4   1 -10    0.77    0.61
   4  -1  11    5.36    0.42
   4  -1  11    5.43    0.48
   4  -1  11    5.48    0.57
   4  -1  11    5.25    0.48
   4  -1  11    5.71    0.44
   4  -1  11    5.37    0.55
  -4   1 -11    5.04    0.55
  -4   1 -11    4.13    0.45
  -4   1 -11    4.14    0.65
  -4   1 -11    5.00    0.60
   4  -1  12   28.52    0.59
   4  -1  12   29.69    0.63
   4  -1  12   28.08    0.66
   4  -1  12   26.62    0.66
   4  -1  12   28.05    0.62
  -4   1 -12   25.68    0.64
  -4   1 -12   23.86    0.65
  -4   1 -12   29.15    0.68
   4   0 -14   10.82    0.50
   4   0 -14   11.53    0.57
   4   0 -14   10.35    0.60
   4   0 -14   11.15    0.47
   4   0 -14   10.85    0.54
   4   0 -14   10.81    0.57
   4   0 -14   11.36    0.57
   4   0 -14   11.90    0.57
   4   0 -14   10.05    0.60
  -4   0  14   11.77    0.47
  -4   0  14   11.69    0.53
  -4   0  14   11.19    0.51
  -4   0  14   11.29    0.64
   4   0 -13   46.24    0.95
   4   0 -13   51.47    0.99
   4   0 -13   44.69    0.90
   4   0 -13   42.87    1.01
   4   0 -13   45.92    1.06
   4   0 -13   50.22    0.99
   4   0 -13   52.80    1.00
  -4   0  13   49.16    1.08
  -4   0  13   49.62    0.99
  -4   0  13   50.41    0.95
  -4   0  13   46.05    0.84
  -4   0  13   47.77    0.97
   4   0 -12   25.62    0.88
   4   0 -12   25.39    0.79
   4   0 -12   24.71    0.72
   4   0 -12   24.00    0.89
   4   0 -12   24.10    0.85
   4   0 -12   25.47    0.90
   4   0 -12   26.55    0.88
  -4   0  12   26.03    0.92
  -4   0  12   25.51    0.85
  -4   0  12   26.56    0.74
  -4   0  12   25.15    0.86
   4   0 -11   44.94    0.95
   4   0 -11   44.10    1.11
   4   0 -11   47.87    1.06
   4   0 -11   44.82    1.09
   4   0 -11   49.55    1.07
   4   0 -11   51.20    1.05
  -4   0  11   46.68    1.17
  -4   0  11   47.53    1.05
  -4   0  11   46.40    0.93
  -4   0  11   46.08    0.98
  -4   0  11   48.15    1.06
   4   0 -10  528.37    5.14
   4   0 -10  513.67    5.11
   4   0 -10  521.62    5.15
   4   0 -10  507.84    5.23
   4   0 -10  530.36    5.16
   4   0 -10  524.07    5.19
  -4   0  10  509.41    5.27
  -4   0  10  511.00    5.09
  -4   0  10  508.59    5.16
  -4   0  10  507.17    5.16
   4   0  -9   34.29    0.85
   4   0  -9   31.22    0.85
   4   0  -9   31.25    0.86
   4   0  -9   31.35    1.08
   4   0  -9   34.59    0.85
   4   0  -9   30.09    1.03
   4   0  -9   30.67    0.90
   4   0  -9   31.87    0.91
   4   0  -9   27.70    1.14
   4   0  -9   32.64    0.86
  -4   0   9   32.59    1.04
  -4   0   9   31.72    0.84
  -4   0   9   32.23    0.78
  -4   0   9   33.52    0.94
  -4   0   9   33.22    0.81
  -4   0   9   31.45    0.85
  -4   0   9   29.02    1.15
   4   0  -8   28.26    0.80
   4   0  -8   23.57    0.98
   4   0  -8   24.93    0.80
   4   0  -8   26.90    0.78
   4   0  -8   27.45    0.76
   4   0  -8   24.86    0.93
   4   0  -8   26.31    0.74
   4   0  -8   24.74    0.72
   4   0  -8   25.51    0.95
   4   0  -8   25.78    0.73
  -4   0   8   26.95    0.80
  -4   0   8   23.29    0.97
  -4   0   8   27.51    0.72
  -4   0   8   25.13    0.74
  -4   0   8   26.29    0.72
  -4   0   8   27.38    1.01
  -4   0   8   26.72    0.95
  -4   0   8   27.37    0.73
  -4   0   8   26.84    0.71
   4   0  -7   46.26    0.91
   4   0  -7   40.77    1.10
   4   0  -7   45.25    0.88
   4   0  -7   39.53    0.87
   4   0  -7   45.88    0.87
   4   0  -7   43.91    1.11
   4   0  -7   41.93    0.86
   4   0  -7   41.14    0.83
   4   0  -7   40.49    1.11
   4   0  -7   42.36    0.84
  -4   0   7   44.93    0.90
  -4   0   7   40.93    1.10
  -4   0   7   42.84    0.84
  -4   0   7   42.12    0.86
  -4   0   7   45.13    0.85
  -4   0   7   44.18    1.14
  -4   0   7   41.49    1.07
  -4   0   7   44.23    0.87
  -4   0   7   43.26    0.85
   4   0  -6   50.66    0.95
   4   0  -6   52.72    0.90
   4   0  -6   48.10    0.84
   4   0  -6   47.18    1.08
   4   0  -6   49.49    0.85
   4   0  -6   49.57    1.13
   4   0  -6   48.00    0.85
   4   0  -6   50.59    1.14
   4   0  -6   48.91    0.89
  -4   0   6   49.33    0.88
  -4   0   6   46.23    1.10
  -4   0   6   49.77    0.85
  -4   0   6   49.06    0.88
  -4   0   6   45.03    1.09
  -4   0   6   52.57    0.92
  -4   0   6   51.17    0.92
  -4   0   6   51.43    0.85
  -4   0   6   50.74    1.14
  -4   0   6   51.52    0.97
  -4   0   6   51.04    0.86
  -4   0   6   50.25    0.88
   4   0  -5    0.28    0.40
   4   0  -5    0.26    0.53
   4   0  -5    0.36    0.45
   4   0  -5    0.37    0.41
   4   0  -5    0.15    0.40
   4   0  -5    0.05    0.43
   4   0  -5    0.16    0.47
   4   0  -5   -0.23    0.50
  -4   0   5    0.87    0.39
  -4   0   5    0.67    0.46
  -4   0   5    0.45    0.50
  -4   0   5    0.29    0.30
  -4   0   5    0.22    0.34
  -4   0   5    0.59    0.44
  -4   0   5    0.07    0.52
  -4   0   5    0.60    0.36
  -4   0   5    1.13    0.39
  -4   0   5    0.33    0.36
  -4   0   5    0.25    0.36
  -4   0   5    0.26    0.40
   4   0  -4  590.96    5.52
   4   0  -4  577.62    5.85
   4   0  -4  617.04    5.85
   4   0  -4  567.96    5.68
  -4   0   4  566.24    5.85
  -4   0   4  608.98    5.61
  -4   0   4  559.15    5.72
  -4   0   4  562.00    5.76
  -4   0   4  585.71    5.85
   4   0  -3  207.20    2.27
   4   0  -3  204.28    2.31
  -4   0   3  208.63    2.38
  -4   0   3  202.88    2.47
  -4   0   3  207.39    2.39
  -4   0   3  205.07    2.34
   4   0  -2    3.71    0.46
   4   0  -2    3.43    0.43
   4   0  -2    3.57    0.58
   4   0  -2    2.99    0.32
   4   0  -2    3.03    0.44
  -4   0   2    3.35    0.47
  -4   0   2    3.32    0.52
  -4   0   2    3.38    0.48
  -4   0   2    3.15    0.37
  -4   0   2    3.58    0.58
   4   0  -1   72.35    0.90
   4   0  -1   72.82    1.18
   4   0  -1   76.15    1.27
   4   0  -1   75.56    1.19
  -4   0   1   75.77    1.23
  -4   0   1   75.35    1.20
  -4   0   1   76.11    0.90
  -4   0   1   73.48    1.23
  -4   0   1   77.50    1.29
   4   0   0   36.61    0.67
   4   0   0   37.61    0.76
   4   0   0   34.92    0.86
   4   0   0   38.90    0.91
   4   0   0   38.16    0.91
  -4   0   0   37.55    0.92
  -4   0   0   39.17    0.58
  -4   0   0   36.29    0.91
  -4   0   0   37.12    0.90
   4   0   1  212.97    2.36
   4   0   1  216.05    2.26
   4   0   1  201.39    2.50
   4   0   1  213.10    2.45
  -4   0  -1  214.39    2.28
  -4   0  -1  203.71    2.56
  -4   0  -1  204.84    2.55
  -4   0  -1  203.01    2.52
   4   0   2  119.59    1.50
   4   0   2  129.88    1.61
   4   0   2  120.20    1.45
   4   0   2  122.06    1.43
   4   0   2  119.30    1.44
   4   0   2  121.06    1.43
   4   0   2  126.96    1.47
   4   0   2  132.22    1.74
   4   0   2  121.91    1.43
   4   0   2  116.20    1.80
   4   0   2  121.14    1.44
  -4   0  -2  126.78    1.57
  -4   0  -2  121.77    1.48
  -4   0  -2  123.46    1.49
  -4   0  -2  115.70    1.80
  -4   0  -2  124.41    1.88
  -4   0  -2  127.54    1.55
  -4   0  -2  122.79    1.48
  -4   0  -2  114.29    1.43
  -4   0  -2  121.59    1.48
  -4   0  -2  122.67    1.80
  -4   0  -2  121.50    1.49
   4   0   3    3.64    0.38
   4   0   3    4.00    0.52
   4   0   3    4.05    0.43
   4   0   3    3.47    0.39
   4   0   3    3.84    0.44
   4   0   3    3.14    0.45
   4   0   3    4.07    0.49
   4   0   3    3.41    0.40
   4   0   3    4.52    0.46
   4   0   3    4.04    0.41
   4   0   3    3.58    0.36
   4   0   3    4.50    0.62
   4   0   3    3.79    0.40
  -4   0  -3    3.76    0.43
  -4   0  -3    3.53    0.55
  -4   0  -3    3.83    0.42
  -4   0  -3    3.74    0.66
  -4   0  -3    3.97    0.52
  -4   0  -3    3.82    0.44
  -4   0  -3    3.72    0.55
   4   0   4   56.45    0.91
[truncated: 292,615 more chars]
