# Supplementary material for: Crystal structure of 7,15-bis­(4-tert-butyl­phen­yl)-1,9-di­methyl­hepta­zethrene
Source: Acta Crystallogr E Crystallogr Commun. 2017 Jan 6;73(Pt 2):99–102. doi: 10.1107/S2056989016020247 (PMC5290542; doi:10.1107/S2056989016020247)
Supplement: Supplementary file 2 [file e-73-00099-Isup2.hkl]

data_I                                                                          
_shelx_title ' heptazethrene'                                                   
_shelx_refln_list_code          4                                               
_shelx_F_calc_maximum      146.62                                               
_exptl_crystal_F_000       344.00                                               
_reflns_d_resolution_high  0.8300                                               
                                                                                
loop_                                                                           
 _space_group_symop_operation_xyz                                               
 'x, y, z'                                                                      
 '-x, -y, -z'                                                                   
                                                                                
_cell_length_a     8.7644                                                       
_cell_length_b     9.2002                                                       
_cell_length_c    13.1212                                                       
_cell_angle_alpha 105.874                                                       
_cell_angle_beta   95.080                                                       
_cell_angle_gamma 115.249                                                       
                                                                                
_shelx_F_squared_multiplier     1.000                                           
                                                                                
loop_                                                                           
 _refln_index_h                                                                 
 _refln_index_k                                                                 
 _refln_index_l                                                                 
 _refln_F_squared_calc                                                          
 _refln_F_squared_meas                                                          
 _refln_F_squared_sigma                                                         
 _refln_observed_status                                                         
   1   0   0       2647.95       2419.92        31.38 o                         
   2   0   0       1322.67       1180.04         4.33 o                         
   3   0   0       1369.42       1390.19         7.13 o                         
   4   0   0         33.03         48.54         0.45 o                         
   5   0   0         79.02         73.04         0.69 o                         
   6   0   0        104.61        101.55         1.17 o                         
   7   0   0        308.28        295.77         2.47 o                         
   8   0   0          0.54          0.56         0.20 o                         
   9   0   0         14.30         18.51         0.50 o                         
  -9   1   0         14.34         13.69         0.29 o                         
  -8   1   0          8.70          8.36         0.20 o                         
  -7   1   0          1.05          1.08         0.20 o                         
  -6   1   0         75.37         90.64         0.88 o                         
  -5   1   0        390.65        359.02         2.45 o                         
  -4   1   0        353.30        325.35         2.33 o                         
  -3   1   0         60.98         49.86         0.51 o                         
  -2   1   0         40.88         26.19         0.25 o                         
  -1   1   0        951.44        831.56         3.15 o                         
   0   1   0       3387.56       2998.11        16.94 o                         
   1   1   0      21497.87      12691.19       234.70 o                         
   2   1   0       4531.51       4341.78        49.00 o                         
   3   1   0       1115.79       1083.87        10.89 o                         
   4   1   0        567.95        598.13         4.82 o                         
   5   1   0          3.94          3.84         0.17 o                         
   6   1   0          5.36          5.60         0.20 o                         
   7   1   0          7.60          8.10         0.22 o                         
   8   1   0        162.34        155.46         2.73 o                         
 -10   2   0        112.27        105.67         0.77 o                         
  -9   2   0          0.41          0.91         0.19 o                         
  -8   2   0         43.63         44.24         0.59 o                         
  -7   2   0          2.70          3.02         0.20 o                         
  -6   2   0         35.54         34.49         0.34 o                         
  -5   2   0         56.93         68.10         0.88 o                         
  -4   2   0          7.78          6.58         0.26 o                         
  -3   2   0         14.29         10.76         0.19 o                         
  -2   2   0          4.50          5.73         0.10 o                         
  -1   2   0         31.88         14.05         0.17 o                         
   0   2   0       1964.98       1840.81         8.35 o                         
   1   2   0        757.92        686.75         7.64 o                         
   2   2   0        479.12        544.91         3.54 o                         
   3   2   0       1101.51       1141.75         4.42 o                         
   4   2   0        127.71        139.05         0.85 o                         
   5   2   0         34.57         38.94         0.31 o                         
   6   2   0          4.85          6.36         0.21 o                         
   7   2   0         26.32         26.07         0.27 o                         
   8   2   0          0.15         -0.02         0.16 o                         
 -10   3   0         25.70         24.65         0.37 o                         
  -9   3   0         16.32         17.21         0.24 o                         
  -8   3   0          3.10          3.05         0.25 o                         
  -7   3   0        504.37        531.48         3.73 o                         
  -6   3   0          1.26          3.36         0.18 o                         
  -5   3   0        103.60         90.88         2.00 o                         
  -4   3   0        899.56        945.79         6.09 o                         
  -3   3   0        632.83        692.67         3.17 o                         
  -2   3   0          4.76          2.97         0.09 o                         
  -1   3   0         15.72         15.96         0.20 o                         
   0   3   0        652.71        647.10         2.64 o                         
   1   3   0        375.13        380.42         2.77 o                         
   2   3   0        120.84        116.41         0.76 o                         
   3   3   0        362.38        365.17         3.89 o                         
   4   3   0          0.24          0.88         0.19 o                         
   5   3   0         40.39         41.56         0.60 o                         
   6   3   0          1.16          1.43         0.22 o                         
   7   3   0          0.00          0.01         0.18 o                         
 -10   4   0          1.57          1.66         0.21 o                         
  -9   4   0         60.81         60.87         0.52 o                         
  -8   4   0         76.01         80.59         0.94 o                         
  -7   4   0          1.71          2.15         0.31 o                         
  -6   4   0        215.55        215.66         3.52 o                         
  -5   4   0         25.46         31.98         0.82 o                         
  -4   4   0         60.83         54.59         1.38 o                         
  -3   4   0        163.18        205.61         1.89 o                         
  -2   4   0         35.74         36.25         0.28 o                         
  -1   4   0        565.60        598.53         3.26 o                         
   0   4   0         62.55         64.40         0.45 o                         
   1   4   0        101.67        117.12         1.52 o                         
   2   4   0         10.51         10.74         0.25 o                         
   3   4   0        317.78        330.72         2.57 o                         
   4   4   0        291.29        308.97         6.30 o                         
   5   4   0          0.24          0.59         0.30 o                         
   6   4   0         69.30         72.47         0.69 o                         
 -10   5   0          5.56          6.02         0.23 o                         
  -9   5   0          1.97          1.84         0.35 o                         
  -8   5   0         19.69         19.21         0.68 o                         
  -7   5   0          0.79          0.51         0.45 o                         
  -6   5   0         29.68         31.26         0.53 o                         
  -5   5   0          8.67          8.25         0.30 o                         
  -4   5   0          1.84          1.27         0.21 o                         
  -3   5   0          9.68          8.18         0.22 o                         
  -2   5   0         83.47         86.63         0.86 o                         
  -1   5   0          0.21          0.90         0.17 o                         
   0   5   0        242.92        263.01         3.02 o                         
   1   5   0         32.84         31.54         0.38 o                         
   2   5   0         25.07         24.70         0.48 o                         
   3   5   0          9.46          9.91         0.45 o                         
   4   5   0        189.90        201.09         1.73 o                         
   5   5   0         35.04         33.49         0.87 o                         
 -10   6   0         11.46         13.56         0.41 o                         
  -9   6   0          2.26          3.53         0.42 o                         
  -8   6   0          0.03         -0.21         0.70 o                         
  -7   6   0        102.84         94.86         1.59 o                         
  -6   6   0         38.43         44.28         0.96 o                         
  -5   6   0         36.78         41.10         0.62 o                         
  -4   6   0          0.18          0.26         0.27 o                         
  -3   6   0          0.51          0.44         0.22 o                         
  -2   6   0         11.04         12.49         0.28 o                         
  -1   6   0         69.84         68.01         0.65 o                         
   0   6   0          0.85          0.60         0.29 o                         
   1   6   0          6.36          6.09         0.49 o                         
   2   6   0        153.76        163.55         8.84 o                         
   3   6   0          9.34          9.21         0.56 o                         
   4   6   0          2.23          2.92         0.40 o                         
 -10   7   0          1.26          1.05         0.28 o                         
  -9   7   0          9.22         10.99         1.07 o                         
  -8   7   0         13.62          9.91         0.73 o                         
  -7   7   0         15.49         16.55         0.79 o                         
  -6   7   0        265.29        263.34         2.81 o                         
  -5   7   0          2.25          1.86         0.40 o                         
  -4   7   0         45.84         50.07         1.25 o                         
  -3   7   0          8.45          7.39         0.31 o                         
  -2   7   0          0.35          0.32         0.40 o                         
  -1   7   0         30.86         22.61         0.52 o                         
   0   7   0          3.82          3.35         0.48 o                         
   1   7   0          6.61          7.14         0.53 o                         
   2   7   0          1.89          3.42         0.60 o                         
   3   7   0          3.33          1.91         0.48 o                         
  -9   8   0          4.74          8.65         1.16 o                         
  -8   8   0          5.09          5.49         0.64 o                         
  -7   8   0         12.62         12.02         1.32 o                         
  -6   8   0         66.02         74.66         1.79 o                         
  -5   8   0        198.43        218.99         2.00 o                         
  -4   8   0        116.66        114.03         1.86 o                         
  -3   8   0         47.90         48.05         0.99 o                         
  -2   8   0          0.01         -0.02         0.42 o                         
  -1   8   0         38.95         34.74         1.68 o                         
   0   8   0         11.46          8.25         0.50 o                         
   1   8   0          5.59          6.43         0.57 o                         
   2   8   0         11.93          9.07         0.59 o                         
  -9   9   0          3.95          5.41         0.54 o                         
  -8   9   0         38.17         42.13         4.48 o                         
  -7   9   0         37.11         38.39         1.18 o                         
  -6   9   0          3.86          3.90         0.60 o                         
  -5   9   0          6.88          7.22         0.44 o                         
  -4   9   0        441.09        443.27         3.75 o                         
  -3   9   0        387.71        397.67         3.91 o                         
  -2   9   0          9.10          7.56         0.57 o                         
  -1   9   0          5.75          7.25         0.54 o                         
   0   9   0         67.48         64.33         1.14 o                         
  -7  10   0         11.72         12.13         0.66 o                         
  -6  10   0          5.33          5.03         0.61 o                         
  -5  10   0          1.36          1.20         0.54 o                         
  -4  10   0          0.17          0.45         0.49 o                         
  -3  10   0        450.62        395.10         3.95 o                         
  -2  10   0        232.43        196.41         2.17 o                         
   1 -10   1         52.62         43.76         0.78 o                         
   2 -10   1         31.85         28.07         0.74 o                         
   6 -10   1         16.80         17.68         0.76 o                         
   7 -10   1          4.91          4.79         0.70 o                         
   8 -10   1         78.72        106.17         1.46 o                         
  -1  -9   1          4.35          4.18         0.38 o                         
   0  -9   1         16.15         12.13         0.67 o                         
   1  -9   1         50.17         44.46         2.96 o                         
   2  -9   1        148.18        146.75         1.69 o                         
   3  -9   1        169.87        172.46        12.10 o                         
   4  -9   1          2.72          2.51         0.48 o                         
   5  -9   1         26.66         25.94         0.69 o                         
   6  -9   1          0.66          0.41         0.44 o                         
   7  -9   1         21.45         21.45         1.64 o                         
   8  -9   1         14.77         17.75         1.33 o                         
   9  -9   1         60.11         86.32         0.84 o                         
  -2  -8   1          4.76          3.04         0.36 o                         
  -1  -8   1         13.11          9.45         0.80 o                         
   0  -8   1         12.50         13.85         0.60 o                         
   1  -8   1         12.99          8.74         0.50 o                         
   2  -8   1         12.25          9.70         0.46 o                         
   3  -8   1        440.28        442.97         3.37 o                         
   4  -8   1        426.75        451.18         2.76 o                         
   5  -8   1          2.99          3.36         0.49 o                         
   6  -8   1         10.22         11.56         0.65 o                         
   7  -8   1          6.89          7.30         0.71 o                         
   8  -8   1          0.27          0.41         0.63 o                         
   9  -8   1         11.64         15.17         1.85 o                         
  -4  -7   1         25.11         30.11         0.74 o                         
  -3  -7   1         19.54         24.92         0.61 o                         
  -2  -7   1         60.40         71.03         1.24 o                         
  -1  -7   1          2.69          3.25         0.62 o                         
   0  -7   1          7.77          3.98         0.48 o                         
   1  -7   1          1.35          1.92         0.42 o                         
   2  -7   1          2.50          2.83         0.26 o                         
   3  -7   1        331.07        329.66         5.51 o                         
   4  -7   1        351.99        374.28         3.35 o                         
   5  -7   1         31.34         36.63         0.67 o                         
   6  -7   1          0.25          0.33         0.53 o                         
   7  -7   1         11.47          7.34         0.73 o                         
   8  -7   1          3.50          4.85         0.71 o                         
   9  -7   1          0.55          0.93         0.41 o                         
  10  -7   1          0.58          0.81         0.27 o                         
  -5  -6   1         13.87         14.02         0.30 o                         
  -4  -6   1          0.05          0.08         0.34 o                         
  -3  -6   1         25.46         25.58         0.68 o                         
  -2  -6   1         16.37         19.42         0.59 o                         
  -1  -6   1         14.72         16.32         0.53 o                         
   0  -6   1          2.91          3.89         0.29 o                         
   1  -6   1          0.87          2.33         0.24 o                         
   2  -6   1         15.66         13.75         0.28 o                         
   3  -6   1          3.18          2.20         0.17 o                         
   4  -6   1         67.29         65.20         1.09 o                         
   5  -6   1         61.55         66.49         0.90 o                         
   6  -6   1         13.64         12.68         0.48 o                         
   7  -6   1          3.67          2.82         0.71 o                         
   8  -6   1         28.04         36.02         0.93 o                         
   9  -6   1          0.04          0.03         0.34 o                         
  10  -6   1          0.86          1.73         0.27 o                         
  -6  -5   1          4.34          3.38         0.23 o                         
  -5  -5   1        174.86        185.61         1.98 o                         
  -4  -5   1          1.76          1.85         0.36 o                         
  -3  -5   1         69.96         74.87         4.41 o                         
  -2  -5   1         72.48         72.03         0.76 o                         
  -1  -5   1         47.53         49.36         0.58 o                         
   0  -5   1         22.61         19.58         0.26 o                         
   1  -5   1         73.79         70.60         0.92 o                         
   2  -5   1         47.63         47.83         0.49 o                         
   3  -5   1          5.19          5.19         0.19 o                         
   4  -5   1        102.72        103.81         1.46 o                         
   5  -5   1         73.82         94.86         1.17 o                         
   6  -5   1        138.29        152.50         1.02 o                         
   7  -5   1          0.18         -0.24         0.51 o                         
   8  -5   1         83.84         76.08         1.26 o                         
   9  -5   1         64.27         70.81         0.95 o                         
  10  -5   1          0.01          0.03         0.20 o                         
  -6  -4   1         77.76         85.63         0.99 o                         
  -5  -4   1        215.13        227.89         1.61 o                         
  -4  -4   1       1147.52       1301.43         8.49 o                         
  -3  -4   1        219.00        260.83         2.59 o                         
  -2  -4   1         15.28         11.54         0.30 o                         
  -1  -4   1          0.03          0.21         0.16 o                         
   0  -4   1        936.39        983.37         4.42 o                         
   1  -4   1        117.99        108.57         0.88 o                         
   2  -4   1         91.68         83.77         0.47 o                         
   3  -4   1        955.84       1008.12         5.72 o                         
   4  -4   1        224.19        229.92         2.47 o                         
   5  -4   1         31.15         27.04         0.38 o                         
   6  -4   1         52.33         57.61         0.58 o                         
   7  -4   1        238.78        230.42         2.43 o                         
   8  -4   1         37.36         36.50         0.38 o                         
   9  -4   1         12.29         11.38         0.24 o                         
  10  -4   1          1.74          1.73         0.23 o                         
  -7  -3   1          2.26          3.01         0.18 o                         
  -6  -3   1         59.36         58.35         0.86 o                         
  -5  -3   1         30.24         33.54         0.58 o                         
  -4  -3   1        619.21        631.22         3.83 o                         
  -3  -3   1       1750.93       1820.25        10.48 o                         
  -2  -3   1       3546.16       3735.48        38.85 o                         
  -1  -3   1        464.83        509.53         4.17 o                         
   0  -3   1         26.20         25.47         0.22 o                         
   1  -3   1         64.36         80.81         0.61 o                         
   2  -3   1        401.08        437.65         3.47 o                         
   3  -3   1        223.77        262.46         2.59 o                         
   4  -3   1        656.48        717.68         4.86 o                         
   5  -3   1        140.30        141.35         2.06 o                         
   6  -3   1         27.40         26.27         0.30 o                         
   7  -3   1         17.07         17.48         0.28 o                         
   8  -3   1        193.38        188.34         0.87 o                         
   9  -3   1         39.16         36.35         0.30 o                         
  10  -3   1          4.17          5.46         0.21 o                         
  -8  -2   1          1.60          1.13         0.16 o                         
  -7  -2   1         49.67         52.52         0.42 o                         
  -6  -2   1         36.52         35.25         0.36 o                         
  -5  -2   1         23.44         21.06         0.28 o                         
  -4  -2   1         83.59         80.40         0.61 o                         
  -3  -2   1         27.35         24.72         0.47 o                         
  -2  -2   1       3031.96       2892.16        12.41 o                         
  -1  -2   1      10445.02      10408.88        56.45 o                         
   0  -2   1       1779.48       1832.36         5.86 o                         
   1  -2   1        489.04        548.70         2.15 o                         
   2  -2   1       3108.15       3121.74        17.37 o                         
   3  -2   1       1565.86       1500.86        10.98 o                         
   4  -2   1          5.08          9.27         0.27 o                         
   5  -2   1        115.83        141.00         1.00 o                         
   6  -2   1        213.09        206.12         2.05 o                         
   7  -2   1         64.23         62.26         0.69 o                         
   8  -2   1          4.63          3.28         0.22 o                         
   9  -2   1         25.82         26.93         0.45 o                         
  -8  -1   1          5.61          5.29         0.21 o                         
  -7  -1   1          0.02          0.23         0.19 o                         
  -6  -1   1         19.53         20.09         0.29 o                         
  -5  -1   1          1.53          1.66         0.19 o                         
  -4  -1   1         85.37        109.50         1.52 o                         
  -3  -1   1         11.52          2.95         0.21 o                         
  -2  -1   1       2960.93       2753.52        17.14 o                         
  -1  -1   1       3635.26       3351.92        25.98 o                         
   0  -1   1        809.36        736.35         5.83 o                         
   1  -1   1        717.06        742.33         6.44 o                         
   2  -1   1         24.98         30.47         0.42 o                         
   3  -1   1          2.60          1.67         0.14 o                         
   4  -1   1        136.19        126.54         1.36 o                         
   5  -1   1        253.14        247.28         1.58 o                         
   6  -1   1          2.68          2.98         0.17 o                         
   7  -1   1          2.14          1.27         0.19 o                         
   8  -1   1         14.91         14.83         0.24 o                         
   9  -1   1          7.33          7.35         0.24 o                         
  -9   0   1         16.10         15.83         0.28 o                         
  -8   0   1          0.91          0.31         0.20 o                         
  -7   0   1         30.64         29.62         0.30 o                         
  -6   0   1          5.80          7.53         0.23 o                         
  -5   0   1         60.09         63.29         0.46 o                         
  -4   0   1         91.57         96.77         0.67 o                         
  -3   0   1        407.49        396.43         3.50 o                         
  -2   0   1        648.18        651.22         3.49 o                         
  -1   0   1        182.72        168.56         2.20 o                         
   0   0   1        120.38         82.52         1.37 o                         
   1   0   1         77.98         68.52         0.45 o                         
   2   0   1          5.66         10.78         0.15 o                         
   3   0   1         17.90         24.20         0.29 o                         
   4   0   1        283.00        270.47         2.66 o                         
   5   0   1         20.14         24.24         0.27 o                         
   6   0   1         86.28         95.63         0.69 o                         
   7   0   1        102.39         99.92         0.66 o                         
   8   0   1         19.82         17.13         0.36 o                         
   9   0   1          0.59          0.47         0.19 o                         
  -9   1   1          7.99          7.62         0.20 o                         
  -8   1   1          0.54          0.72         0.19 o                         
  -7   1   1         53.02         55.80         0.41 o                         
  -6   1   1         77.53         80.58         1.09 o                         
  -5   1   1          0.00          0.08         0.15 o                         
  -4   1   1        152.39        163.63         0.86 o                         
  -3   1   1         80.31         77.16         1.07 o                         
  -2   1   1       1585.18       1578.37         6.39 o                         
  -1   1   1        415.50        420.36         2.73 o                         
   0   1   1        653.98        565.32         3.29 o                         
   1   1   1         15.58         20.13         0.17 o                         
   2   1   1        721.49        643.37         5.68 o                         
   3   1   1          0.71          2.04         0.21 o                         
   4   1   1         25.64         30.81         0.22 o                         
   5   1   1          1.94          1.54         0.15 o                         
   6   1   1         43.64         50.01         0.36 o                         
   7   1   1          0.32          0.22         0.19 o                         
   8   1   1        114.44        109.84         2.28 o                         
 -10   2   1         63.39         59.19         0.51 o                         
  -9   2   1          3.64          3.48         0.21 o                         
  -8   2   1         38.19         39.91         0.49 o                         
  -7   2   1          1.39          2.32         0.25 o                         
  -6   2   1         90.07         86.23         0.81 o                         
  -5   2   1         55.63         56.36         0.51 o                         
  -4   2   1         29.64         30.04         0.34 o                         
  -3   2   1         74.76         53.15         1.26 o                         
  -2   2   1        478.47        540.90         4.20 o                         
  -1   2   1        549.82        553.56         4.52 o                         
   0   2   1          2.72          3.33         0.11 o                         
   1   2   1        105.26        118.09         1.52 o                         
   2   2   1        263.58        246.58         2.29 o                         
   3   2   1        150.92        145.59         1.11 o                         
   4   2   1         28.49         26.81         0.28 o                         
   5   2   1         14.15         16.36         0.22 o                         
   6   2   1         13.57         14.22         0.27 o                         
   7   2   1          8.19          9.18         0.24 o                         
 -10   3   1         60.16         56.94         1.10 o                         
  -9   3   1         40.73         38.26         0.45 o                         
  -8   3   1        305.52        322.05         3.18 o                         
  -7   3   1         20.73         23.73         0.35 o                         
  -6   3   1         27.18         27.09         0.41 o                         
  -5   3   1         86.27         81.67         1.50 o                         
  -4   3   1        297.15        297.13         2.55 o                         
  -3   3   1        205.14        224.39         2.05 o                         
  -2   3   1          2.71          3.22         0.10 o                         
  -1   3   1         74.54         74.79         0.80 o                         
   0   3   1         84.50         80.48         0.65 o                         
   1   3   1         60.23         61.86         0.50 o                         
   2   3   1         75.81         72.84         0.64 o                         
   3   3   1          0.34          0.20         0.14 o                         
   4   3   1         31.07         31.08         0.38 o                         
   5   3   1         34.36         33.57         0.40 o                         
   6   3   1         11.68         10.21         0.26 o                         
   7   3   1          9.14         10.48         0.48 o                         
 -10   4   1         13.28         14.68         0.31 o                         
  -9   4   1         29.53         29.67         0.49 o                         
  -8   4   1        100.48        105.00         1.13 o                         
  -7   4   1        464.64        498.51         2.43 o                         
  -6   4   1         16.73         15.93         0.28 o                         
  -5   4   1         36.44         40.44         0.65 o                         
  -4   4   1        238.85        256.33         2.28 o                         
  -3   4   1         49.20         54.64         0.44 o                         
  -2   4   1        109.92         99.67         0.88 o                         
  -1   4   1        104.89         97.81         1.32 o                         
   0   4   1        223.32        255.07         2.38 o                         
   1   4   1        196.29        190.53         2.54 o                         
   2   4   1        171.82        158.94         0.72 o                         
   3   4   1        128.15        139.38         1.38 o                         
   4   4   1         58.99         65.57         0.51 o                         
   5   4   1         50.98         52.24         0.83 o                         
   6   4   1          0.11         -0.18         0.28 o                         
 -10   5   1         27.25         30.46         0.39 o                         
  -9   5   1          2.17          2.84         0.40 o                         
  -8   5   1        267.96        278.89         2.39 o                         
  -7   5   1        329.86        364.59         2.40 o                         
  -6   5   1        225.12        230.61         1.58 o                         
  -5   5   1          1.46          0.45         0.28 o                         
  -4   5   1         17.27         18.12         0.37 o                         
  -3   5   1         27.26         26.66         0.37 o                         
  -2   5   1          2.67          2.30         0.19 o                         
  -1   5   1          0.10          0.07         0.18 o                         
   0   5   1        118.35        127.23         2.07 o                         
   1   5   1          7.07          6.82         0.26 o                         
   2   5   1          8.99          9.32         0.44 o                         
   3   5   1        107.84        117.83         2.54 o                         
   4   5   1          5.27          5.36         0.28 o                         
   5   5   1         24.79         31.68         0.44 o                         
 -10   6   1          5.03          2.87         0.28 o                         
  -9   6   1         53.41         56.42         0.97 o                         
  -8   6   1        101.13        104.04         2.76 o                         
  -7   6   1        435.82        455.52         8.16 o                         
  -6   6   1       1207.26       1325.01        12.61 o                         
  -5   6   1        639.27        659.47         8.54 o                         
  -4   6   1          1.14          1.28         0.29 o                         
  -3   6   1          2.74          4.34         0.24 o                         
  -2   6   1         38.89         34.52         0.78 o                         
  -1   6   1         56.48         50.37         0.56 o                         
   0   6   1         94.93         95.35         1.33 o                         
   1   6   1         56.64         57.75         0.96 o                         
   2   6   1          3.80          4.16         0.64 o                         
   3   6   1          1.73          2.03         0.36 o                         
   4   6   1          1.70          1.84         0.32 o                         
 -10   7   1         12.67         13.50         1.77 o                         
  -9   7   1          0.00          0.17         0.54 o                         
  -8   7   1         18.99         20.46         2.33 o                         
  -7   7   1        155.61        153.13         2.29 o                         
  -6   7   1         64.22         71.60         1.15 o                         
  -5   7   1       2433.90       2540.76        19.26 o                         
  -4   7   1       1292.72       1368.10         9.06 o                         
  -3   7   1          0.19          0.20         0.35 o                         
  -2   7   1        198.49        186.72         1.71 o                         
  -1   7   1          4.66          6.90         0.40 o                         
   0   7   1         49.86         41.98         1.50 o                         
   1   7   1         16.90         17.69         1.05 o                         
   2   7   1        117.02        131.89         5.19 o                         
   3   7   1         16.43         13.07         0.46 o                         
  -9   8   1         21.31         19.80         1.98 o                         
  -8   8   1          6.30          4.63         0.75 o                         
  -7   8   1          6.29          6.45         0.61 o                         
  -6   8   1         34.59         37.25         1.05 o                         
  -5   8   1          3.13          3.14         0.50 o                         
  -4   8   1       1287.56       1308.55        16.44 o                         
  -3   8   1        597.55        596.32         5.93 o                         
  -2   8   1         35.83         36.49         0.94 o                         
  -1   8   1        269.35        280.95         2.36 o                         
   0   8   1          6.16          5.13         0.61 o                         
   1   8   1         20.75         15.98         0.83 o                         
   2   8   1          1.44          2.55         0.53 o                         
  -8   9   1          5.81          6.72         0.74 o                         
  -7   9   1          0.16          0.47         0.75 o                         
  -6   9   1          0.09          0.25         0.55 o                         
  -5   9   1        201.43        202.80         1.79 o                         
  -4   9   1          2.57          2.88         0.53 o                         
  -3   9   1         89.44         82.20         1.31 o                         
  -2   9   1         84.96         82.43         1.43 o                         
  -1   9   1         95.26         83.66         1.40 o                         
   0   9   1         29.31         22.29         0.74 o                         
  -7  10   1          9.35         10.93         0.59 o                         
  -5  10   1          2.85          3.04         0.54 o                         
  -4  10   1          3.57          3.23         0.50 o                         
  -3  10   1          4.52          3.75         0.53 o                         
   1 -10   2          0.84          0.17         0.53 o                         
   2 -10   2         99.97        103.29         1.47 o                         
   6 -10   2          6.88          5.08         0.71 o                         
   7 -10   2         11.12         13.56         0.79 o                         
   8 -10   2         37.80          5.53         0.39 o                         
  -1  -9   2          4.32          2.09         0.54 o                         
   0  -9   2         19.10         17.65         0.61 o                         
   1  -9   2         76.41         73.44         0.95 o                         
   2  -9   2         29.12         28.73         0.54 o                         
   3  -9   2          7.47          7.00         0.67 o                         
   5  -9   2         72.47         82.82         1.29 o                         
   6  -9   2          5.50          6.51         0.99 o                         
   7  -9   2          0.83          0.59         0.57 o                         
   8  -9   2          2.25          1.25         0.75 o                         
   9  -9   2          1.01          0.97         0.59 o                         
  -2  -8   2          1.25          1.82         0.48 o                         
  -1  -8   2         14.09         14.92         0.65 o                         
   0  -8   2         22.63         16.18         0.54 o                         
   1  -8   2         18.26         20.93         0.54 o                         
   2  -8   2          1.40          1.12         0.41 o                         
   3  -8   2         47.45         48.91         1.25 o                         
   4  -8   2        316.44        330.01         2.61 o                         
   5  -8   2          3.58          3.21         0.50 o                         
   6  -8   2         70.61         72.70         1.13 o                         
   7  -8   2         88.33         76.98         1.65 o                         
   8  -8   2         13.25         13.90         0.76 o                         
   9  -8   2          0.04          0.29         0.38 o                         
  -4  -7   2         44.25         43.15         1.80 o                         
  -3  -7   2         19.23         23.23         0.56 o                         
  -2  -7   2         14.20         14.03         0.74 o                         
  -1  -7   2         15.91         12.38         0.68 o                         
   0  -7   2         24.14         20.91         0.56 o                         
   1  -7   2         11.22          9.55         0.39 o                         
   2  -7   2         27.05         26.07         0.75 o                         
   3  -7   2        619.14        632.81        15.39 o                         
   4  -7   2         21.18         26.80         0.46 o                         
   5  -7   2         26.24         29.40         0.70 o                         
   6  -7   2          3.19          1.89         0.94 o                         
   7  -7   2         19.43         15.72         1.39 o                         
   8  -7   2         59.92         57.75         1.33 o                         
   9  -7   2         12.05         12.97         0.51 o                         
  10  -7   2          7.28         13.57         0.55 o                         
  -5  -6   2         77.86         78.46         0.97 o                         
  -4  -6   2         81.65         86.00         0.94 o                         
  -3  -6   2          0.02         -0.40         0.57 o                         
  -2  -6   2         31.95         37.30         0.98 o                         
  -1  -6   2          0.01          0.03         0.37 o                         
   0  -6   2         56.12         58.87         0.49 o                         
   1  -6   2         27.63         24.38         0.29 o                         
   2  -6   2          2.40          2.78         0.16 o                         
   3  -6   2         70.64         70.08         0.94 o                         
   4  -6   2        277.06        283.80         2.76 o                         
   5  -6   2         33.97         40.04         1.07 o                         
   6  -6   2         92.66        106.75         1.13 o                         
   7  -6   2          2.03          4.39         0.74 o                         
   8  -6   2         14.28         13.56         0.51 o                         
   9  -6   2         39.21         38.14         0.46 o                         
  10  -6   2          2.64          2.84         0.27 o                         
  -6  -5   2          5.94          7.17         0.23 o                         
  -5  -5   2          5.50          6.18         0.42 o                         
  -4  -5   2         46.90         46.16         0.70 o                         
  -3  -5   2        267.25        285.08         2.18 o                         
  -2  -5   2          0.86          1.16         0.30 o                         
  -1  -5   2        107.18        107.85         1.15 o                         
   0  -5   2         73.03         73.86         0.81 o                         
   1  -5   2        488.23        473.30         3.02 o                         
   2  -5   2          1.17          0.57         0.14 o                         
   3  -5   2         65.54         71.30         1.03 o                         
   4  -5   2         31.18         36.25         0.77 o                         
   5  -5   2         16.47          9.28         0.28 o                         
   6  -5   2          9.95         17.53         0.34 o                         
   7  -5   2         23.55         20.48         0.60 o                         
   8  -5   2         22.91         19.48         0.47 o                         
   9  -5   2         22.61         22.89         0.60 o                         
  10  -5   2         59.35         53.22         2.36 o                         
  -7  -4   2          2.24          1.47         0.21 o                         
  -6  -4   2         38.95         46.55         0.60 o                         
  -5  -4   2          4.56          6.39         0.36 o                         
  -4  -4   2        657.34        691.30         4.82 o                         
  -3  -4   2         25.34         28.50         0.48 o                         
  -2  -4   2        827.62        882.46         7.19 o                         
  -1  -4   2       1047.91       1079.72         5.65 o                         
   0  -4   2          0.52          1.57         0.16 o                         
   1  -4   2         27.17         25.26         0.27 o                         
   2  -4   2        716.21        781.43         3.49 o                         
   3  -4   2       2032.46       2236.23        14.77 o                         
   4  -4   2         93.97         95.28         1.10 o                         
   5  -4   2         16.27         14.31         0.31 o                         
   6  -4   2         43.91         52.82         1.06 o                         
   7  -4   2         40.44         47.30         0.39 o                         
   8  -4   2        123.55        125.83         0.89 o                         
   9  -4   2         85.81         83.41         0.84 o                         
  10  -4   2         38.31         34.42         1.91 o                         
  -7  -3   2          0.19          0.05         0.19 o                         
  -6  -3   2         13.00         12.33         0.28 o                         
  -5  -3   2          0.37          0.64         0.28 o                         
  -4  -3   2        182.20        202.91         2.20 o                         
  -3  -3   2       1226.31       1275.20         6.95 o                         
  -2  -3   2          1.90          1.17         0.22 o                         
  -1  -3   2        562.21        586.22         3.61 o                         
   0  -3   2       2653.94       2524.93        16.47 o                         
   1  -3   2          4.63          1.99         0.10 o                         
   2  -3   2        420.41        427.47         2.67 o                         
   3  -3   2        651.33        688.15         4.31 o                         
   4  -3   2       2022.90       2148.91        13.18 o                         
   5  -3   2          3.32          4.29         0.14 o                         
   6  -3   2         98.84         99.94         1.41 o                         
   7  -3   2        296.95        291.73         1.65 o                         
   8  -3   2         36.86         36.24         0.41 o                         
   9  -3   2          0.48          1.02         0.22 o                         
  10  -3   2        140.11        114.98         1.19 o                         
  -8  -2   2         14.37         12.39         0.18 o                         
  -7  -2   2          1.06          1.23         0.19 o                         
  -6  -2   2         18.37         23.61         0.31 o                         
  -5  -2   2          5.64          5.23         0.19 o                         
  -4  -2   2          0.02          0.03         0.15 o                         
  -3  -2   2        984.67       1037.28         9.42 o                         
  -2  -2   2       1324.65       1373.89         5.04 o                         
  -1  -2   2         40.80         52.75         0.43 o                         
   0  -2   2         30.78         26.15         0.29 o                         
   1  -2   2         14.05         10.15         0.18 o                         
   2  -2   2        129.10        135.06         0.70 o                         
   3  -2   2        150.10        144.36         2.64 o                         
   4  -2   2        779.26        818.85         4.73 o                         
   5  -2   2        211.71        246.43         2.39 o                         
   6  -2   2        168.97        167.27         1.48 o                         
   7  -2   2         30.96         34.98         0.29 o                         
   8  -2   2         25.21         23.65         0.37 o                         
   9  -2   2         33.55         36.80         0.52 o                         
  -9  -1   2          0.04          0.13         0.13 o                         
  -8  -1   2        290.47        279.41         3.22 o                         
  -7  -1   2         14.53         15.48         0.27 o                         
  -6  -1   2          3.31          3.64         0.25 o                         
  -5  -1   2          8.86          7.23         0.22 o                         
  -4  -1   2         16.30         22.71         0.31 o                         
  -3  -1   2         33.92         38.82         0.56 o                         
  -2  -1   2        499.07        535.47         2.93 o                         
  -1  -1   2       6268.86       6283.47        51.57 o                         
   0  -1   2        468.26        354.06         1.65 o                         
   1  -1   2        203.87        199.69         1.74 o                         
   2  -1   2         22.77         20.78         0.50 o                         
   3  -1   2          3.39          4.35         0.15 o                         
   4  -1   2         12.00         10.65         0.23 o                         
   5  -1   2        156.26        158.65         1.21 o                         
   6  -1   2        177.84        176.68         1.74 o                         
   7  -1   2         28.37         29.76         0.35 o                         
   8  -1   2          1.72          1.81         0.21 o                         
   9  -1   2          1.69          1.67         0.20 o                         
  -9   0   2         11.51          8.04         0.27 o                         
  -8   0   2          4.41          4.05         0.23 o                         
  -7   0   2        206.83        193.73         2.01 o                         
  -6   0   2         15.50         14.15         0.38 o                         
  -5   0   2         70.31         65.33         0.45 o                         
  -4   0   2          1.44          4.27         0.18 o                         
  -3   0   2         42.57         43.01         0.81 o                         
  -2   0   2       2096.52       1971.86         5.81 o                         
  -1   0   2        113.72         79.57         0.41 o                         
   0   0   2       5986.68       5119.57       147.37 o                         
   1   0   2        960.22        808.83         4.30 o                         
   2   0   2         28.72         20.14         0.46 o                         
   3   0   2         61.10         64.71         0.93 o                         
   4   0   2        144.42        158.21         0.90 o                         
   5   0   2          0.85          1.10         0.13 o                         
   6   0   2         56.06         51.82         0.41 o                         
   7   0   2        183.38        169.60         0.93 o                         
   8   0   2          3.66          4.66         0.24 o                         
  -9   1   2          8.83          9.23         0.20 o                         
  -8   1   2          0.51          0.27         0.24 o                         
  -7   1   2          0.35          0.26         0.30 o                         
  -6   1   2         24.20         26.59         0.50 o                         
  -5   1   2         12.01          9.72         0.16 o                         
  -4   1   2          0.96          1.34         0.16 o                         
  -3   1   2         48.90         37.60         0.64 o                         
  -2   1   2         92.50        118.11         0.69 o                         
  -1   1   2       1367.23       1405.69         8.14 o                         
   0   1   2         99.14         85.35         1.22 o                         
   1   1   2        204.48        192.09         1.44 o                         
   2   1   2         55.03         47.99         0.59 o                         
   3   1   2          1.59          0.36         0.17 o                         
   4   1   2          8.48          8.69         0.13 o                         
   5   1   2          2.88          2.61         0.16 o                         
   6   1   2         21.78         20.81         0.25 o                         
   7   1   2         97.67         89.51         0.90 o                         
   8   1   2         22.28         18.46         0.33 o                         
 -10   2   2         31.15         25.46         0.36 o                         
  -9   2   2         76.96         75.89         0.99 o                         
  -8   2   2         13.21         12.01         0.32 o                         
  -7   2   2         20.78         21.93         0.35 o                         
  -6   2   2         22.40         23.06         0.39 o                         
  -5   2   2         10.84         10.31         0.20 o                         
  -4   2   2         11.47         13.70         0.26 o                         
  -3   2   2          6.53          5.78         0.35 o                         
  -2   2   2        200.25        178.69         3.18 o                         
  -1   2   2          1.25          1.86         0.11 o                         
   0   2   2        323.08        264.67         3.13 o                         
   1   2   2        230.46        185.94         2.42 o                         
   2   2   2        123.82        124.62         1.98 o                         
   3   2   2         25.41         23.09         0.24 o                         
   4   2   2         26.71         24.44         0.22 o                         
   5   2   2         16.16         15.19         0.25 o                         
   6   2   2          0.63          0.38         0.21 o                         
   7   2   2          3.35          3.25         0.27 o                         
 -10   3   2         49.62         47.07         0.86 o                         
  -9   3   2        405.59        409.70         5.34 o                         
  -8   3   2        468.21        522.50         2.38 o                         
  -7   3   2         73.62         70.74         1.01 o                         
  -6   3   2          8.45          5.80         0.17 o                         
  -5   3   2        170.94        160.85         1.82 o                         
  -4   3   2         24.36         31.66         0.44 o                         
  -3   3   2          1.23          1.07         0.21 o                         
  -2   3   2        165.41        164.30         2.69 o                         
  -1   3   2        189.65        194.04         1.25 o                         
   0   3   2        331.64        324.38         3.46 o                         
   1   3   2          7.44          9.63         0.29 o                         
   2   3   2        149.15        133.26         1.08 o                         
   3   3   2          0.02          0.15         0.13 o                         
   4   3   2         66.19         65.34         0.60 o                         
   5   3   2          0.13          0.14         0.20 o                         
   6   3   2          0.58          0.83         0.22 o                         
   7   3   2          8.85         13.31         2.53 o                         
 -10   4   2          7.24          7.84         0.27 o                         
  -9   4   2         78.23         84.00         1.52 o                         
  -8   4   2        750.19        799.45         6.85 o                         
  -7   4   2        983.84       1033.61         4.91 o                         
  -6   4   2        166.03        181.23         2.28 o                         
  -5   4   2         12.85         12.05         0.25 o                         
  -4   4   2         12.07         14.75         0.37 o                         
  -3   4   2         73.67         66.65         0.71 o                         
  -2   4   2         14.19         19.12         0.34 o                         
  -1   4   2        500.19        579.93         2.63 o                         
   0   4   2         95.69         98.41         0.95 o                         
   1   4   2          3.10          3.52         0.20 o                         
   2   4   2         34.37         31.82         0.31 o                         
   3   4   2        430.49        434.58         3.29 o                         
   4   4   2          7.77          7.32         0.30 o                         
   5   4   2         15.00         14.53         0.43 o                         
   6   4   2         26.83         27.75         1.14 o                         
 -10   5   2          8.31          7.99         0.29 o                         
  -9   5   2         10.02         11.31         0.42 o                         
  -8   5   2         38.55         43.16         0.69 o                         
  -7   5   2        227.98        250.96         1.81 o                         
  -6   5   2        949.92       1023.96         9.89 o                         
  -5   5   2        585.00        596.21        10.90 o                         
  -4   5   2         14.64         12.21         0.35 o                         
  -3   5   2        143.15        120.58         1.57 o                         
  -2   5   2         71.85         65.89         1.56 o                         
  -1   5   2        112.59        106.83         1.78 o                         
   0   5   2         85.88         89.58         1.43 o                         
   1   5   2         49.90         57.45         0.55 o                         
   2   5   2        109.37        102.00         2.14 o                         
   3   5   2          1.39          1.32         0.28 o                         
   4   5   2         10.12          8.24         0.32 o                         
   5   5   2         23.97         17.86         0.62 o                         
 -10   6   2          2.21          2.22         0.32 o                         
  -9   6   2         13.13         13.78         0.69 o                         
  -8   6   2         15.37         17.35         0.58 o                         
  -7   6   2        469.08        525.06         8.05 o                         
  -6   6   2         10.89         11.73         0.94 o                         
  -5   6   2        242.66        251.62         4.32 o                         
  -4   6   2          3.99          3.80         0.33 o                         
  -3   6   2          4.12          3.23         0.27 o                         
  -2   6   2          0.06         -0.01         0.30 o                         
  -1   6   2         18.31         21.03         0.39 o                         
   0   6   2        316.78        312.14         5.66 o                         
   1   6   2          0.84          0.60         0.47 o                         
   2   6   2          0.01          0.01         0.37 o                         
   3   6   2         12.27         14.23         0.51 o                         
   4   6   2          3.04          3.72         0.34 o                         
 -10   7   2          6.57          5.26         0.40 o                         
  -9   7   2          0.47          0.96         0.53 o                         
  -8   7   2        113.42        122.24         4.64 o                         
  -7   7   2         18.00         17.41         0.97 o                         
  -6   7   2        109.56        114.42         3.52 o                         
  -5   7   2          5.74          6.34         0.53 o                         
  -4   7   2          5.22          5.46         0.52 o                         
  -3   7   2         20.58         18.28         0.66 o                         
  -2   7   2         16.52         14.16         0.55 o                         
  -1   7   2         46.98         42.03         0.80 o                         
   0   7   2         16.78         15.29         1.62 o                         
   1   7   2         65.37         71.63         1.47 o                         
   2   7   2         34.27         31.80         0.69 o                         
   3   7   2         38.29         38.94         1.60 o                         
  -9   8   2          1.00          0.39         0.71 o                         
  -7   8   2        208.08        228.58        10.59 o                         
  -6   8   2          3.00          2.44         0.68 o                         
  -5   8   2         26.73         27.21         0.85 o                         
  -4   8   2         22.58         22.43         0.60 o                         
  -3   8   2          0.36          0.23         0.57 o                         
  -2   8   2         16.77         13.04         0.64 o                         
  -1   8   2          4.22          3.07         0.53 o                         
   0   8   2          0.35          0.04         0.74 o                         
  -8   9   2          0.86          0.59         0.68 o                         
  -7   9   2         21.20         25.53         1.32 o                         
  -6   9   2         15.90         16.35         0.62 o                         
  -5   9   2         40.66         42.41         1.82 o                         
  -4   9   2          0.14         -0.29         0.50 o                         
  -3   9   2         57.78         58.46         1.10 o                         
  -2   9   2         32.18         27.77         1.49 o                         
  -1   9   2         33.63         29.50         0.87 o                         
  -5  10   2          0.05          0.21         0.49 o                         
  -4  10   2          1.03          0.37         0.45 o                         
   1 -10   3          0.44          0.52         0.37 o                         
   2 -10   3         11.52         11.13         1.04 o                         
   6 -10   3          9.22          6.89         0.63 o                         
   7 -10   3         56.53         61.47         1.12 o                         
   8 -10   3         13.84         14.99         0.63 o                         
  -1  -9   3          0.68          0.58         0.53 o                         
   0  -9   3          6.46          3.76         0.40 o                         
   1  -9   3         12.84         12.08         0.46 o                         
   2  -9   3         14.94         17.14         0.58 o                         
   3  -9   3         19.53         18.72         0.56 o                         
   4  -9   3          0.11          0.11         0.50 o                         
   5  -9   3         40.45         38.22         2.49 o                         
   6  -9   3          1.21          0.91         0.62 o                         
   7  -9   3         28.10         29.99         1.01 o                         
   8  -9   3          9.12          9.10         0.84 o                         
   9  -9   3          3.91          5.66         0.59 o                         
  -3  -8   3         10.76          8.40         0.33 o                         
  -2  -8   3         20.53         22.38         2.64 o                         
  -1  -8   3        104.95         91.70         1.21 o                         
   0  -8   3          5.02          6.91         0.49 o                         
   1  -8   3         76.12         76.77         1.15 o                         
   2  -8   3         79.41         80.78         2.38 o                         
   3  -8   3        277.67        283.93         8.23 o                         
   4  -8   3          5.41          5.63         0.46 o                         
   5  -8   3          1.86          1.58         0.64 o                         
   6  -8   3          2.78          2.51         0.70 o                         
   7  -8   3          0.08          0.44         1.01 o                         
   8  -8   3        113.60        112.29         2.87 o                         
   9  -8   3          0.96          0.56         0.38 o                         
  -4  -7   3          0.27         -0.03         0.28 o                         
  -3  -7   3         47.04         48.44         2.29 o                         
  -2  -7   3          6.90          6.40         0.52 o                         
  -1  -7   3        125.61        129.66         1.42 o                         
   0  -7   3        282.37        265.49         1.88 o                         
   1  -7   3         22.11         26.31         0.38 o                         
   2  -7   3          1.51          1.97         0.28 o                         
   3  -7   3        135.70        140.51         1.15 o                         
   4  -7   3        333.51        351.81         6.29 o                         
   5  -7   3          0.30         -0.13         0.48 o                         
   6  -7   3         16.37         13.27         1.15 o                         
   7  -7   3        181.05        147.49         1.67 o                         
   8  -7   3          5.56          3.33         0.49 o                         
   9  -7   3         44.33         50.37         0.92 o                         
  -5  -6   3        102.16        105.18         0.73 o                         
  -4  -6   3         23.76         23.63         0.65 o                         
  -3  -6   3         44.25         48.03         0.87 o                         
  -2  -6   3        250.02        255.30         2.18 o                         
  -1  -6   3         31.09         38.37         0.89 o                         
   0  -6   3        111.41        114.10         0.62 o                         
   1  -6   3       1059.55       1163.80         4.46 o                         
   2  -6   3         92.51        116.11         0.86 o                         
   3  -6   3         43.39         41.93         0.62 o                         
   4  -6   3          3.13          1.91         0.22 o                         
   5  -6   3         48.43         61.77         0.75 o                         
   6  -6   3         25.77         37.81         1.24 o                         
   7  -6   3         16.04         10.18         0.61 o                         
   8  -6   3        135.54        122.18         2.27 o                         
   9  -6   3          4.67          4.09         0.30 o                         
  10  -6   3         19.69         19.40         1.16 o                         
  -6  -5   3         25.54         21.70         0.33 o                         
  -5  -5   3        688.52        714.91         4.87 o                         
  -4  -5   3        178.62        190.39         1.85 o                         
  -3  -5   3         58.06         63.37         0.68 o                         
  -2  -5   3          1.49          1.81         0.28 o                         
  -1  -5   3         18.63         16.43         0.33 o                         
   0  -5   3        158.93        166.29         0.68 o                         
   1  -5   3         64.87         79.60         0.74 o                         
   2  -5   3       1714.04       1832.56        12.47 o                         
   3  -5   3        114.50        152.71         1.34 o                         
   4  -5   3         19.07         26.95         0.36 o                         
   5  -5   3         19.04         19.48         0.36 o                         
   6  -5   3          8.76         12.42         0.26 o                         
   7  -5   3          5.43          4.85         0.39 o                         
   8  -5   3         27.26         24.34         0.40 o                         
   9  -5   3         28.45         25.60         0.44 o                         
  10  -5   3         20.05         15.36         0.94 o                         
  -7  -4   3         37.98         44.71         1.12 o                         
  -6  -4   3          6.32          6.43         0.39 o                         
  -5  -4   3        127.92        130.85         0.94 o                         
  -4  -4   3       1097.10       1214.80         9.20 o                         
  -3  -4   3        231.45        264.87         2.09 o                         
  -2  -4   3         24.62         33.42         0.47 o                         
  -1  -4   3         40.31         37.46         0.41 o                         
   0  -4   3         72.77         89.55         0.85 o                         
   1  -4   3         30.97         42.47         0.63 o                         
   2  -4   3        604.87        634.06         3.08 o                         
   3  -4   3        961.21       1099.72         9.37 o                         
   4  -4   3         52.09         59.62         0.87 o                         
   5  -4   3        172.92        188.27         3.37 o                         
   6  -4   3         43.93         38.18         0.42 o                         
   7  -4   3        141.86        148.52         1.28 o                         
   8  -4   3        110.93        113.24         0.94 o                         
   9  -4   3         75.25         73.67         1.32 o                         
  10  -4   3         28.41         24.07         0.94 o                         
  -7  -3   3          6.22          6.69         0.20 o                         
  -6  -3   3          4.10          4.53         0.29 o                         
  -5  -3   3        114.32        115.25         1.13 o                         
  -4  -3   3          8.08         10.15         0.19 o                         
  -3  -3   3        433.09        450.37         3.07 o                         
  -2  -3   3        252.41        288.75         2.30 o                         
  -1  -3   3         60.31         69.54         1.37 o                         
   0  -3   3         12.61         14.85         0.17 o                         
   1  -3   3         11.62         10.54         0.18 o                         
   2  -3   3        173.86        162.59         1.29 o                         
   3  -3   3        997.44       1022.88         7.69 o                         
   4  -3   3         62.75         82.78         1.01 o                         
   5  -3   3        272.18        276.50         2.05 o                         
   6  -3   3        230.92        225.93         3.05 o                         
   7  -3   3        158.19        151.52         0.96 o                         
   8  -3   3          0.05          0.22         0.23 o                         
   9  -3   3          5.35          5.35         0.28 o                         
  -8  -2   3          4.82          4.79         0.17 o                         
  -7  -2   3          2.11          2.71         0.26 o                         
  -6  -2   3         23.89         24.82         0.35 o                         
  -5  -2   3         32.00         32.80         0.37 o                         
  -4  -2   3        140.54        148.82         1.46 o                         
  -3  -2   3        793.36        788.56         3.47 o                         
  -2  -2   3          1.92          1.89         0.10 o                         
  -1  -2   3          1.20          1.16         0.11 o                         
   0  -2   3        428.79        386.23         3.09 o                         
   1  -2   3         15.18         16.42         0.32 o                         
   2  -2   3         37.05         30.88         0.40 o                         
   3  -2   3         10.05          6.42         0.12 o                         
   4  -2   3          0.03          0.45         0.19 o                         
   5  -2   3         52.99         54.83         0.55 o                         
   6  -2   3        117.83        115.73         1.33 o                         
   7  -2   3         11.08          9.71         0.24 o                         
   8  -2   3          3.78          3.35         0.24 o                         
   9  -2   3         34.01         34.92         0.86 o                         
  -9  -1   3         15.22         11.59         0.37 o                         
  -8  -1   3         11.39         11.78         0.22 o                         
  -7  -1   3          3.51          2.95         0.28 o                         
  -6  -1   3          9.15          8.91         0.31 o                         
  -5  -1   3          9.93         12.97         0.22 o                         
  -4  -1   3        252.08        265.72         1.89 o                         
  -3  -1   3         89.53         89.35         0.69 o                         
  -2  -1   3          0.06          1.48         0.19 o                         
  -1  -1   3        583.28        519.29         2.84 o                         
   0  -1   3       2020.01       1892.69         5.10 o                         
   1  -1   3         67.66         84.54         1.03 o                         
   2  -1   3        516.14        457.47         4.33 o                         
   3  -1   3         11.22          9.06         0.23 o                         
   4  -1   3         35.57         32.34         0.34 o                         
   5  -1   3          5.38          6.00         0.15 o                         
   6  -1   3         31.43         29.55         0.25 o                         
   7  -1   3          3.06          3.76         0.22 o                         
   8  -1   3          2.57          2.39         0.25 o                         
   9  -1   3          7.33          5.40         0.19 o                         
  -9   0   3          2.63          2.04         0.19 o                         
  -8   0   3         73.26         69.93         0.90 o                         
  -7   0   3         26.32         29.03         0.56 o                         
  -6   0   3          8.51          7.71         0.27 o                         
  -5   0   3          1.06          1.48         0.17 o                         
  -4   0   3        253.82        266.16         1.24 o                         
  -3   0   3         15.61         14.02         0.27 o                         
  -2   0   3        763.83        731.46         3.73 o                         
  -1   0   3       5100.73       4809.73        38.15 o                         
   0   0   3        666.38        627.22         3.67 o                         
   1   0   3         58.41         48.14         0.37 o                         
   2   0   3         98.66         83.04         0.69 o                         
   3   0   3        338.39        350.39         3.12 o                         
   4   0   3          5.31          4.93         0.13 o                         
   5   0   3         24.13         20.69         0.20 o                         
   6   0   3         98.54         91.89         0.50 o                         
   7   0   3          0.15          0.36         0.24 o                         
   8   0   3          4.87          6.23         0.23 o                         
  -9   1   3         43.05         44.90         0.71 o                         
  -8   1   3          7.30          6.63         0.28 o                         
  -7   1   3         77.55         79.96         1.20 o                         
  -6   1   3          0.00         -0.03         0.21 o                         
  -5   1   3         78.08         79.65         0.55 o                         
  -4   1   3          7.55          6.15         0.20 o                         
  -3   1   3          0.89          2.31         0.13 o                         
  -2   1   3        889.80        894.16         2.52 o                         
  -1   1   3       1552.60       1413.68         8.52 o                         
   0   1   3        541.36        502.95         4.03 o                         
   1   1   3         18.42         14.41         0.17 o                         
   2   1   3        192.52        183.76         1.75 o                         
   3   1   3         13.15         13.06         0.13 o                         
   4   1   3         27.03         23.37         0.19 o                         
   5   1   3          0.17          0.26         0.19 o                         
   6   1   3         27.19         23.17         0.29 o                         
   7   1   3         87.97         93.72         1.79 o                         
   8   1   3          3.97          5.52         0.20 o                         
 -10   2   3         19.09         18.65         0.33 o                         
  -9   2   3         55.05         58.58         0.85 o                         
  -8   2   3         66.58         77.18         0.82 o                         
  -7   2   3         65.64         63.33         0.86 o                         
  -6   2   3        115.14        114.85         0.96 o                         
  -5   2   3         38.38         31.13         0.28 o                         
  -4   2   3        460.88        479.22         7.93 o                         
  -3   2   3        359.55        369.26         3.06 o                         
  -2   2   3        679.78        661.02         3.23 o                         
  -1   2   3          0.15          2.23         0.12 o                         
   0   2   3        217.91        156.17         2.46 o                         
   1   2   3          7.43          3.67         0.22 o                         
   2   2   3          5.16          4.91         0.19 o                         
   3   2   3         17.57         14.00         0.16 o                         
   4   2   3         67.81         67.75         0.67 o                         
   5   2   3         78.73         82.66         0.62 o                         
   6   2   3          0.92          1.07         0.24 o                         
   7   2   3          2.35          1.18         0.21 o                         
 -10   3   3         39.09         36.87         0.52 o                         
  -9   3   3        187.94        210.55         1.92 o                         
  -8   3   3        188.50        196.76         2.00 o                         
  -7   3   3        287.30        292.47         1.62 o                         
  -6   3   3         60.54         66.52         0.55 o                         
  -5   3   3        128.97        127.10         1.11 o                         
  -4   3   3          6.34          2.27         0.23 o                         
  -3   3   3        436.98        542.48         2.80 o                         
  -2   3   3       1902.81       1878.84        32.07 o                         
  -1   3   3         30.19         42.72         0.46 o                         
   0   3   3          1.68          0.19         0.18 o                         
   1   3   3          0.00          0.03         0.18 o                         
   2   3   3          1.36          1.08         0.14 o                         
   3   3   3        196.08        197.11         1.58 o                         
   4   3   3        197.43        195.38         1.52 o                         
   5   3   3         61.72         61.01         0.74 o                         
   6   3   3          3.20          4.09         0.26 o                         
 -10   4   3          0.99          0.77         0.25 o                         
  -9   4   3         43.54         47.09         1.92 o                         
  -8   4   3        337.63        364.77         4.05 o                         
  -7   4   3        319.29        322.27         1.21 o                         
  -6   4   3        206.08        208.68         1.70 o                         
  -5   4   3        631.07        664.40         5.46 o                         
  -4   4   3         72.00         73.43         0.99 o                         
  -3   4   3         12.81         15.28         0.32 o                         
  -2   4   3        559.85        608.55         2.62 o                         
  -1   4   3       1236.94       1280.82        14.93 o                         
   0   4   3        472.61        474.23         3.18 o                         
   1   4   3          3.46          2.53         0.25 o                         
   2   4   3        431.54        424.22         4.72 o                         
   3   4   3          0.71          1.16         0.25 o                         
   4   4   3         61.95         59.04         0.57 o                         
   5   4   3        105.25        119.25         1.20 o                         
 -10   5   3          4.70          5.62         0.37 o                         
  -9   5   3         89.70         89.37         1.00 o                         
  -8   5   3         93.18         97.90         0.99 o                         
  -7   5   3        241.41        263.65         1.85 o                         
  -6   5   3          0.04          0.70         0.32 o                         
  -5   5   3          3.32          2.25         0.25 o                         
  -4   5   3         51.21         56.26         0.79 o                         
  -3   5   3          9.62          6.00         0.28 o                         
  -2   5   3          6.38          6.01         0.29 o                         
  -1   5   3        326.00        332.06         1.94 o                         
   0   5   3        138.15        154.81         1.52 o                         
   1   5   3        158.20        166.15         3.77 o                         
   2   5   3         30.90         30.54         0.54 o                         
   3   5   3        135.55        141.00         3.26 o                         
   4   5   3         14.62         16.23         0.48 o                         
 -10   6   3         19.77         19.81         2.80 o                         
  -9   6   3          9.99          9.68         0.49 o                         
  -8   6   3         15.88         15.68         0.58 o                         
  -7   6   3          1.11          1.02         0.42 o                         
  -6   6   3        196.41        198.19        13.36 o                         
  -5   6   3         10.72          9.51         0.65 o                         
  -4   6   3          6.96          9.74         0.39 o                         
  -3   6   3          0.27          0.71         0.28 o                         
  -2   6   3         29.31         26.83         1.03 o                         
  -1   6   3          0.39          0.72         0.55 o                         
   0   6   3         40.58         44.94         0.89 o                         
   1   6   3         20.56         19.98         1.08 o                         
   2   6   3          9.12          7.55         0.70 o                         
   3   6   3         17.53         19.56         0.63 o                         
  -9   7   3          5.94          8.22         0.96 o                         
  -8   7   3          4.42          4.89         0.45 o                         
  -7   7   3         11.87         15.68         1.09 o                         
  -6   7   3         26.95         27.18         1.24 o                         
  -5   7   3        217.07        234.05         1.76 o                         
  -4   7   3          0.06          0.07         0.49 o                         
  -3   7   3         65.52         61.02         1.50 o                         
  -2   7   3         33.44         30.31         0.84 o                         
  -1   7   3         84.81         85.41         3.44 o                         
   0   7   3          0.03          0.26         0.53 o                         
   1   7   3          0.24         -0.03         0.38 o                         
   2   7   3         61.82         61.94         3.98 o                         
  -9   8   3          9.72          8.50         0.70 o                         
  -8   8   3          4.36          3.49         0.66 o                         
  -7   8   3          0.20          0.35         0.89 o                         
  -6   8   3         68.54         79.40         4.32 o                         
  -5   8   3          0.30         -0.06         0.49 o                         
  -4   8   3         30.70         32.54         0.83 o                         
  -3   8   3          0.95          1.23         0.59 o                         
  -2   8   3          0.93          1.34         0.59 o                         
  -1   8   3          8.46          5.52         0.68 o                         
   1   8   3          4.01          4.67         0.54 o                         
  -8   9   3          0.48          0.21         0.59 o                         
  -7   9   3          7.53         10.33         0.76 o                         
  -6   9   3          6.66          8.31         0.89 o                         
  -5   9   3          1.02          0.84         0.50 o                         
  -4   9   3          0.01         -0.12         0.50 o                         
  -3   9   3          8.15          8.51         0.51 o                         
  -2   9   3          2.72          2.67         0.40 o                         
  -1   9   3         12.77          9.67         0.58 o                         
   1 -10   4          8.13          6.08         0.79 o                         
   2 -10   4          3.55          4.14         0.41 o                         
   3 -10   4          6.68          8.80         0.62 o                         
   4 -10   4         34.26         28.42         0.87 o                         
   5 -10   4         24.73         25.26         0.84 o                         
   6 -10   4         46.39         47.12         1.05 o                         
   7 -10   4          0.00          0.84         0.65 o                         
   8 -10   4          0.00          0.47         0.54 o                         
  -1  -9   4         30.32         33.45         1.34 o                         
   0  -9   4         28.84         31.84         0.70 o                         
   1  -9   4          2.10          2.97         0.53 o                         
   2  -9   4          2.66          3.30         0.41 o                         
   3  -9   4         34.16         37.35         1.12 o                         
   4  -9   4          3.58          2.60         0.83 o                         
   5  -9   4         29.96         35.84         1.50 o                         
   6  -9   4         55.38         55.49         0.99 o                         
   7  -9   4          9.22          8.26         0.93 o                         
   8  -9   4         16.66         13.09         0.85 o                         
  -3  -8   4         42.43         47.85         5.01 o                         
  -2  -8   4         20.86         20.02         0.63 o                         
  -1  -8   4         13.41         13.09         0.61 o                         
   0  -8   4         79.17         92.82         1.21 o                         
   1  -8   4          1.83          2.27         0.44 o                         
   2  -8   4        188.92        209.87         2.13 o                         
   3  -8   4         23.03         25.76         0.59 o                         
   4  -8   4         65.84         74.10         0.86 o                         
   5  -8   4          0.42          0.07         0.47 o                         
   6  -8   4          2.80          2.93         0.72 o                         
   7  -8   4          1.13          0.50         1.00 o                         
   8  -8   4          4.87          5.62         0.66 o                         
   9  -8   4          2.33          0.66         0.41 o                         
  -4  -7   4         41.70         50.18         1.44 o                         
  -3  -7   4          0.00          0.07         0.43 o                         
  -2  -7   4         18.84         20.78         0.85 o                         
  -1  -7   4          1.66          0.44         0.46 o                         
   0  -7   4         34.70         42.60         0.53 o                         
   1  -7   4        172.16        191.62         1.13 o                         
   2  -7   4        166.98        183.77         2.25 o                         
   3  -7   4        573.14        601.24         9.13 o                         
   4  -7   4          8.45          8.60         0.33 o                         
   5  -7   4          0.01         -0.06         0.47 o                         
   6  -7   4          2.79          4.35         0.61 o                         
   7  -7   4         10.32         14.69         1.12 o                         
   8  -7   4          9.22          7.08         0.60 o                         
   9  -7   4          2.17          2.99         0.43 o                         
  -5  -6   4        109.58        106.19         1.11 o                         
  -4  -6   4         52.81         59.44         0.95 o                         
  -3  -6   4          0.36          0.25         0.40 o                         
  -2  -6   4          8.42          7.70         0.43 o                         
  -1  -6   4          0.02         -0.03         0.32 o                         
   0  -6   4         33.65         37.40         0.34 o                         
   1  -6   4         50.07         53.04         0.66 o                         
   2  -6   4        133.36        157.06         2.37 o                         
   3  -6   4         80.99         92.62         1.15 o                         
   4  -6   4          0.03          0.27         0.21 o                         
   5  -6   4          0.00          0.08         0.25 o                         
   6  -6   4          5.23          2.54         0.40 o                         
   7  -6   4         64.43         62.84         1.18 o                         
   8  -6   4          6.57          6.74         0.38 o                         
   9  -6   4         16.51         11.51         0.36 o                         
  -6  -5   4         99.59        102.58         0.73 o                         
  -5  -5   4        183.43        193.96         1.71 o                         
  -4  -5   4          2.54          3.41         0.32 o                         
  -3  -5   4          9.65         11.65         0.35 o                         
  -2  -5   4        117.50        121.31         1.88 o                         
  -1  -5   4         51.03         47.74         0.37 o                         
   0  -5   4          3.64          2.29         0.18 o                         
   1  -5   4        119.49        134.25         1.20 o                         
   2  -5   4         13.57         13.05         0.23 o                         
   3  -5   4          2.02          0.69         0.17 o                         
   4  -5   4         11.21         11.83         0.27 o                         
   5  -5   4         10.49          9.88         0.25 o                         
   6  -5   4          1.98          2.17         0.25 o                         
   7  -5   4        130.78        114.57         1.07 o                         
   8  -5   4        111.15        109.22         0.96 o                         
   9  -5   4          0.13          0.20         0.27 o                         
  -7  -4   4          0.26          0.10         0.22 o                         
  -6  -4   4         19.30         18.91         0.34 o                         
  -5  -4   4          4.18          2.78         0.29 o                         
  -4  -4   4        673.13        728.42         2.54 o                         
  -3  -4   4          2.26          2.30         0.19 o                         
  -2  -4   4         50.20         51.39         0.57 o                         
  -1  -4   4        707.09        772.61         6.35 o                         
   0  -4   4         65.96         76.67         0.56 o                         
   1  -4   4         18.29         14.06         0.20 o                         
   2  -4   4         28.84         31.77         0.25 o                         
   3  -4   4        674.55        746.96         6.63 o                         
   4  -4   4          2.01          2.77         0.19 o                         
   5  -4   4         19.28         15.87         0.22 o                         
   6  -4   4        312.58        323.09         1.44 o                         
   7  -4   4         63.06         63.83         0.48 o                         
   8  -4   4         33.51         33.75         0.37 o                         
   9  -4   4         37.59         33.87         0.35 o                         
  -7  -3   4          0.03         -0.04         0.20 o                         
  -6  -3   4         31.33         38.15         0.48 o                         
  -5  -3   4         78.05         79.77         0.72 o                         
  -4  -3   4         38.00         34.53         0.37 o                         
  -3  -3   4         77.06         77.06         0.53 o                         
  -2  -3   4        126.25        109.51         0.99 o                         
  -1  -3   4        103.91         95.40         1.33 o                         
   0  -3   4         47.46         60.42         0.60 o                         
   1  -3   4          1.93          1.31         0.11 o                         
   2  -3   4        613.94        639.49         3.19 o                         
   3  -3   4         33.15         22.32         0.27 o                         
   4  -3   4         85.12         86.93         0.96 o                         
   5  -3   4        184.06        170.64         1.27 o                         
   6  -3   4        169.69        159.91         1.77 o                         
   7  -3   4        116.92        115.00         1.19 o                         
   8  -3   4         15.12         13.11         0.31 o                         
   9  -3   4         11.29         11.62         0.27 o                         
  -8  -2   4          8.50          8.45         0.18 o                         
  -7  -2   4          6.44          6.66         0.28 o                         
  -6  -2   4          2.59          3.52         0.31 o                         
  -5  -2   4         19.38         21.31         0.26 o                         
  -4  -2   4         17.26         14.33         0.18 o                         
  -3  -2   4         91.86         81.05         1.17 o                         
  -2  -2   4        419.81        394.29         4.21 o                         
  -1  -2   4          0.05          0.08         0.22 o                         
   0  -2   4        599.77        544.49         4.05 o                         
   1  -2   4         90.47         79.94         1.17 o                         
   2  -2   4         98.78         98.22         0.72 o                         
   3  -2   4         74.45         75.80         0.77 o                         
   4  -2   4        113.24        100.59         0.69 o                         
   5  -2   4         40.17         38.27         0.45 o                         
   6  -2   4         85.62         82.62         0.56 o                         
   7  -2   4         16.40         15.76         0.27 o                         
   8  -2   4         21.77         24.40         0.47 o                         
   9  -2   4          1.74          2.53         0.20 o                         
  -9  -1   4          5.85          4.70         0.15 o                         
  -8  -1   4          2.50          2.26         0.21 o                         
  -7  -1   4         76.29         80.29         1.47 o                         
  -6  -1   4         42.72         47.74         0.49 o                         
  -5  -1   4        129.92        131.64         0.89 o                         
  -4  -1   4        365.75        367.59         1.37 o                         
  -3  -1   4          4.79          3.67         0.19 o                         
  -2  -1   4        110.86        102.21         1.19 o                         
  -1  -1   4        339.79        340.81         2.19 o                         
   0  -1   4          0.61          2.34         0.12 o                         
   1  -1   4         97.34         95.74         1.50 o                         
   2  -1   4          3.34          1.99         0.13 o                         
   3  -1   4        237.99        245.25         3.20 o                         
   4  -1   4         19.52         23.82         0.23 o                         
   5  -1   4          0.86          0.53         0.15 o                         
   6  -1   4         38.42         42.50         0.34 o                         
   7  -1   4          1.02          1.09         0.34 o                         
   8  -1   4          0.00         -0.06         0.27 o                         
  -9   0   4          0.15          0.59         0.20 o                         
  -8   0   4         62.79         65.26         0.92 o                         
  -7   0   4          0.23         -0.01         0.42 o                         
  -6   0   4        146.09        148.46         2.58 o                         
  -5   0   4        625.21        649.00         9.30 o                         
  -4   0   4        752.84        752.75         7.73 o                         
  -3   0   4        678.09        631.42         5.55 o                         
  -2   0   4        899.23        851.68         5.12 o                         
  -1   0   4       1237.60       1144.65         7.74 o                         
   0   0   4       2878.47       2640.27        14.10 o                         
   1   0   4        215.63        175.04         1.98 o                         
   2   0   4       1825.03       1744.96         7.07 o                         
   3   0   4          0.06          0.32         0.10 o                         
   4   0   4         72.02         71.82         0.47 o                         
   5   0   4          7.83          7.09         0.22 o                         
   6   0   4         84.59         82.21         0.99 o                         
   7   0   4          9.14         11.67         0.29 o                         
   8   0   4         12.77         14.55         0.26 o                         
  -9   1   4         12.88         13.26         0.24 o                         
  -8   1   4         18.83         19.43         0.43 o                         
  -7   1   4        121.16        128.08         1.14 o                         
  -6   1   4         46.28         44.65         0.50 o                         
  -5   1   4         69.31         85.27         0.74 o                         
  -4   1   4       1868.83       1939.47        30.62 o                         
  -3   1   4        674.14        722.47         2.78 o                         
  -2   1   4        655.61        611.22         4.74 o                         
  -1   1   4        123.23        129.82         0.95 o                         
   0   1   4          4.12          0.44         0.09 o                         
   1   1   4         77.64         61.57         0.76 o                         
   2   1   4         74.77         78.54         1.11 o                         
   3   1   4        797.66        817.32         4.28 o                         
   4   1   4         38.18         39.23         0.33 o                         
   5   1   4          2.83          1.68         0.23 o                         
   6   1   4          0.93          1.23         0.28 o                         
   7   1   4         19.94         17.60         0.30 o                         
 -10   2   4        101.90         85.86         1.66 o                         
  -9   2   4        350.41        354.69         1.91 o                         
  -8   2   4         51.95         55.74         0.71 o                         
  -7   2   4          6.13          6.18         0.29 o                         
  -6   2   4          7.44          8.84         0.19 o                         
  -5   2   4        137.73        132.26         0.94 o                         
  -4   2   4         11.83         19.50         0.32 o                         
  -3   2   4       1791.38       1960.06        16.82 o                         
  -2   2   4        646.93        715.62         4.65 o                         
  -1   2   4         53.90         54.57         0.67 o                         
   0   2   4         33.80         36.17         0.40 o                         
   1   2   4          3.48          3.68         0.22 o                         
   2   2   4        144.81        134.66         0.92 o                         
   3   2   4        110.69        106.46         0.70 o                         
   4   2   4         54.55         55.71         0.83 o                         
   5   2   4         53.16         55.49         0.67 o                         
   6   2   4          1.30          1.44         0.26 o                         
   7   2   4         14.52         15.33         0.34 o                         
 -10   3   4          0.96          0.89         0.15 o                         
  -9   3   4        306.58        316.46         3.01 o                         
  -8   3   4        243.36        258.41         1.74 o                         
  -7   3   4        163.54        173.86         0.86 o                         
  -6   3   4         94.98         91.39         0.77 o                         
  -5   3   4         58.52         59.87         0.75 o                         
  -4   3   4         65.16         67.03         0.89 o                         
  -3   3   4        115.03        109.34         2.25 o                         
  -2   3   4        503.78        627.62         6.19 o                         
  -1   3   4        171.16        183.49         1.24 o                         
   0   3   4         23.96         21.21         0.35 o                         
   1   3   4         49.26         47.54         0.79 o                         
   2   3   4        186.53        171.98         1.23 o                         
   3   3   4        135.90        143.35         1.71 o                         
   4   3   4          0.03          0.40         0.22 o                         
   5   3   4         39.94         42.66         0.86 o                         
   6   3   4          0.76         -0.04         0.39 o                         
 -10   4   4         35.97         31.86         1.45 o                         
  -9   4   4         31.58         28.73         0.60 o                         
  -8   4   4        301.45        322.05         3.11 o                         
  -7   4   4         14.51         12.69         0.30 o                         
  -6   4   4          4.32          5.34         0.22 o                         
  -5   4   4          0.08          0.32         0.22 o                         
  -4   4   4          2.18          2.01         0.24 o                         
  -3   4   4        218.85        216.47         1.34 o                         
  -2   4   4        115.51        104.06         0.76 o                         
  -1   4   4        212.82        230.61         2.50 o                         
   0   4   4          1.24          0.52         0.30 o                         
   1   4   4        109.31        100.33         1.82 o                         
   2   4   4         20.34         19.00         0.38 o                         
   3   4   4        150.14        160.81         3.47 o                         
   4   4   4         36.34         34.80         0.85 o                         
   5   4   4          0.20          0.66         0.41 o                         
 -10   5   4          0.41          0.12         0.28 o                         
  -9   5   4          0.82          0.60         0.34 o                         
  -8   5   4        167.85        174.13         1.34 o                         
  -7   5   4         35.75         36.84         0.84 o                         
  -6   5   4          0.02          0.35         0.36 o                         
  -5   5   4          0.29          0.21         0.25 o                         
  -4   5   4          0.44          0.19         0.30 o                         
  -3   5   4          0.31          0.51         0.42 o                         
  -2   5   4         16.00         16.70         0.49 o                         
  -1   5   4          4.32          5.79         0.33 o                         
   0   5   4         89.45         86.58         5.44 o                         
   1   5   4          4.90          4.04         0.49 o                         
   2   5   4        144.22        141.68         1.80 o                         
   3   5   4         43.88         47.41         0.67 o                         
   4   5   4          0.76          1.41         0.42 o                         
 -10   6   4          1.89          1.89         0.54 o                         
  -9   6   4         13.88         11.76         0.47 o                         
  -8   6   4          1.73          1.97         0.39 o                         
  -7   6   4         26.14         27.59         2.83 o                         
  -6   6   4          3.22          3.80         0.68 o                         
  -5   6   4         41.54         42.95         0.94 o                         
  -4   6   4         30.68         34.62         2.11 o                         
  -3   6   4          2.93          3.02         0.47 o                         
  -2   6   4         11.80         10.00         0.90 o                         
  -1   6   4         24.38         23.29         0.77 o                         
   0   6   4          2.17          1.66         0.59 o                         
   1   6   4         37.18         34.46         0.63 o                         
   2   6   4         23.92         20.21         0.51 o                         
   3   6   4          3.99          2.95         0.39 o                         
  -9   7   4          5.71          4.72         0.60 o                         
  -8   7   4         46.42         49.68         1.85 o                         
  -7   7   4          2.48          2.98         0.71 o                         
  -6   7   4        161.81        179.33         4.33 o                         
  -5   7   4         12.81         14.87         0.91 o                         
  -4   7   4        102.41        107.24         1.33 o                         
  -3   7   4          4.98          4.49         0.69 o                         
  -2   7   4          2.58          2.43         0.90 o                         
  -1   7   4          2.31          2.13         0.61 o                         
   0   7   4          7.37          6.74         0.57 o                         
   1   7   4         39.50         42.90         2.59 o                         
   2   7   4          5.78          3.63         0.50 o                         
  -9   8   4          2.10          4.92         0.62 o                         
  -8   8   4          0.03          0.14         0.46 o                         
  -7   8   4          0.81          1.07         0.84 o                         
  -6   8   4          1.22          1.78         0.85 o                         
  -5   8   4        192.85        218.99         6.82 o                         
  -4   8   4          2.92          3.41         0.61 o                         
  -3   8   4          7.04          6.85         0.62 o                         
  -2   8   4         12.80         11.93         0.78 o                         
  -1   8   4          8.84          7.21         0.68 o                         
   0   8   4          0.05          0.44         0.57 o                         
  -7   9   4          9.08          8.75         0.84 o                         
  -6   9   4         17.16         16.35         2.19 o                         
  -5   9   4          0.75          1.24         0.70 o                         
  -4   9   4          0.22          0.31         0.45 o                         
  -3   9   4          0.00          0.37         0.41 o                         
  -2   9   4          0.23          0.10         0.32 o                         
   0 -10   5          1.09          2.25         0.37 o                         
   1 -10   5          9.57         10.06         0.54 o                         
   2 -10   5          3.84          3.24         0.41 o                         
   3 -10   5          4.39          3.77         0.46 o                         
   4 -10   5          6.53          5.80         0.46 o                         
   5 -10   5          1.72          1.47         0.72 o                         
   6 -10   5         31.99         33.41         1.00 o                         
   7 -10   5          0.00          1.32         0.66 o                         
  -1  -9   5          0.69         -0.08         0.68 o                         
   0  -9   5        112.45        121.46         3.20 o                         
   1  -9   5          4.98          4.99         0.56 o                         
   2  -9   5         20.48         22.95         0.64 o                         
   3  -9   5         48.23         41.99         4.13 o                         
   4  -9   5        102.04        101.89         4.50 o                         
   5  -9   5          6.14          4.11         0.59 o                         
   6  -9   5          0.34          0.66         0.92 o                         
   7  -9   5         13.09         10.22         0.94 o                         
   8  -9   5         13.41         14.20         0.92 o                         
  -3  -8   5          1.28          0.99         0.35 o                         
  -2  -8   5         85.57         87.42         3.17 o                         
  -1  -8   5        252.65        230.49         4.38 o                         
   0  -8   5          0.07          0.18         0.45 o                         
   1  -8   5          0.05          0.00         0.37 o                         
   2  -8   5          9.00         12.60         0.51 o                         
   3  -8   5        356.76        380.61        14.58 o                         
   4  -8   5         17.60         12.63         0.56 o                         
   5  -8   5        280.65        253.82         2.18 o                         
   6  -8   5        263.64        230.78         2.06 o                         
   8  -8   5          2.53          3.91         0.59 o                         
   9  -8   5         13.74         13.82         0.83 o                         
  -4  -7   5         32.34         37.25         0.84 o                         
  -3  -7   5         10.64          9.39         0.46 o                         
  -2  -7   5          1.80          1.65         0.41 o                         
  -1  -7   5        124.22        130.04         1.36 o                         
   0  -7   5        275.89        276.52         2.08 o                         
   1  -7   5          7.21          9.65         0.40 o                         
   2  -7   5        332.72        344.18         5.95 o                         
   3  -7   5          9.24         12.99         0.36 o                         
   4  -7   5         34.28         33.20         0.66 o                         
   5  -7   5          3.05          4.54         0.76 o                         
   6  -7   5        330.33        267.49         2.30 o                         
   7  -7   5        251.93        211.29         7.25 o                         
   8  -7   5          2.69          1.95         0.37 o                         
   9  -7   5          0.53          0.04         0.28 o                         
  -5  -6   5          5.63          6.24         0.67 o                         
  -4  -6   5         53.68         54.03         0.78 o                         
  -3  -6   5          3.09          3.11         0.40 o                         
  -2  -6   5         24.92         26.94         0.60 o                         
  -1  -6   5         28.09         30.54         0.71 o                         
   0  -6   5         17.90         21.61         0.36 o                         
   1  -6   5         76.39         92.00         0.64 o                         
   2  -6   5         46.47         44.33         0.56 o                         
   3  -6   5         16.03         19.29         0.31 o                         
   4  -6   5         10.74         11.52         0.29 o                         
   5  -6   5        116.48        117.92         1.44 o                         
   6  -6   5          0.13          0.41         0.41 o                         
   7  -6   5         89.46         80.87         0.67 o                         
   8  -6   5         19.34         13.36         0.45 o                         
   9  -6   5         44.16         37.34         2.11 o                         
  -6  -5   5          5.47          5.26         0.38 o                         
  -5  -5   5         61.14         70.00         0.91 o                         
  -4  -5   5        165.63        180.07         1.76 o                         
  -3  -5   5         25.09         25.23         0.39 o                         
  -2  -5   5         68.87         66.13         0.60 o                         
  -1  -5   5         26.96         40.49         0.46 o                         
   0  -5   5         23.05         22.54         0.31 o                         
   1  -5   5         41.19         47.67         0.83 o                         
   2  -5   5          2.40          3.71         0.18 o                         
   3  -5   5         24.82         29.31         0.30 o                         
   4  -5   5        161.68        168.33         1.43 o                         
   5  -5   5          9.55          7.99         0.26 o                         
   6  -5   5          5.84          5.06         0.29 o                         
   7  -5   5          9.02          7.08         0.31 o                         
   8  -5   5          1.21          1.21         0.27 o                         
   9  -5   5          2.67          2.83         0.45 o                         
  -7  -4   5          0.05          0.19         0.21 o                         
  -6  -4   5          5.66          6.57         0.23 o                         
  -5  -4   5         71.85         78.13         0.85 o                         
  -4  -4   5         22.74         24.22         0.29 o                         
  -3  -4   5        263.82        265.69         1.84 o                         
  -2  -4   5         38.97         40.74         0.41 o                         
  -1  -4   5        202.68        200.89         1.57 o                         
   0  -4   5        213.85        227.76         2.91 o                         
   1  -4   5          5.67          5.53         0.16 o                         
   2  -4   5         25.95         27.64         0.46 o                         
   3  -4   5         16.07         18.19         0.24 o                         
   4  -4   5        146.27        161.62         2.12 o                         
   5  -4   5         19.41         17.24         0.24 o                         
   6  -4   5        267.64        268.72         1.48 o                         
   7  -4   5         68.08         70.27         0.72 o                         
   8  -4   5          8.56          7.72         0.24 o                         
   9  -4   5          3.47          3.73         0.23 o                         
  -7  -3   5         16.23         14.88         0.27 o                         
  -6  -3   5          9.69         10.64         0.32 o                         
  -5  -3   5          0.00          0.29         0.22 o                         
  -4  -3   5        107.91        109.94         0.71 o                         
  -3  -3   5         34.07         36.16         0.24 o                         
  -2  -3   5         65.79         57.56         0.50 o                         
  -1  -3   5          0.04          1.61         0.33 o                         
   0  -3   5         19.12         12.71         0.23 o                         
   1  -3   5        128.62        114.69         1.26 o                         
   2  -3   5          9.81          6.38         0.20 o                         
   3  -3   5        195.34        179.91         2.47 o                         
   4  -3   5         11.26         11.75         0.16 o                         
   5  -3   5         26.36         20.84         0.28 o                         
   6  -3   5        119.29        116.50         0.87 o                         
   7  -3   5         32.44         32.40         0.36 o                         
   8  -3   5         23.36         26.12         0.38 o                         
   9  -3   5         13.41         12.06         0.24 o                         
  -8  -2   5         29.34         27.00         0.31 o                         
  -7  -2   5          2.02          1.43         0.27 o                         
  -6  -2   5        311.78        317.95         3.77 o                         
  -5  -2   5         20.50         18.63         0.24 o                         
  -4  -2   5          1.10          0.93         0.13 o                         
  -3  -2   5          3.54          3.61         0.15 o                         
  -2  -2   5         63.17         63.09         0.87 o                         
  -1  -2   5         85.06         61.61         0.61 o                         
   0  -2   5         62.46         42.44         0.44 o                         
   1  -2   5        233.37        231.65         2.54 o                         
   2  -2   5         58.22         48.53         0.54 o                         
   3  -2   5        197.51        174.94         2.04 o                         
   4  -2   5        176.97        163.13         1.46 o                         
   5  -2   5          2.47          2.02         0.17 o                         
   6  -2   5         31.28         33.86         0.35 o                         
   7  -2   5         44.59         47.23         0.64 o                         
   8  -2   5        128.89        146.01         2.83 o                         
  -9  -1   5         33.55         26.86         0.58 o                         
  -8  -1   5         10.92          9.83         0.24 o                         
  -7  -1   5         22.40         22.55         0.48 o                         
  -6  -1   5          0.12          0.19         0.30 o                         
  -5  -1   5        225.10        216.78         2.27 o                         
  -4  -1   5          0.26          0.13         0.13 o                         
  -3  -1   5         19.86         19.78         0.32 o                         
  -2  -1   5         34.32         45.64         0.42 o                         
  -1  -1   5         58.50         65.05         0.59 o                         
   0  -1   5       1248.60       1242.50        10.20 o                         
   1  -1   5        171.46        175.82         2.12 o                         
   2  -1   5          5.10         11.44         0.21 o                         
   3  -1   5         48.16         41.82         0.44 o                         
   4  -1   5         30.78         26.75         0.39 o                         
   5  -1   5         56.16         52.64         1.28 o                         
   6  -1   5         52.98         53.17         0.53 o                         
   7  -1   5         55.31         53.42         0.52 o                         
   8  -1   5         33.73         35.48         0.71 o                         
  -9   0   5         11.10         10.27         0.27 o                         
  -8   0   5         57.40         58.88         1.29 o                         
  -7   0   5         29.80         31.19         0.66 o                         
  -6   0   5          7.71          7.57         0.39 o                         
  -5   0   5         53.96         58.85         0.67 o                         
  -4   0   5          1.34          0.47         0.12 o                         
  -3   0   5        529.63        523.47         4.23 o                         
  -2   0   5       1264.91       1186.65         4.16 o                         
  -1   0   5        520.95        521.03         4.68 o                         
   0   0   5        420.57        414.42         3.79 o                         
   1   0   5        160.28        184.51         1.21 o                         
   2   0   5          6.94          7.25         0.21 o                         
   3   0   5          6.98          5.63         0.14 o                         
   4   0   5         43.49         40.90         0.44 o                         
   5   0   5         46.74         40.76         0.42 o                         
   6   0   5          3.41          2.82         0.28 o                         
   7   0   5        142.85        152.22         1.04 o                         
   8   0   5         61.06         49.38         1.36 o                         
  -9   1   5         21.17         19.49         0.29 o                         
  -8   1   5          0.48          0.93         0.38 o                         
  -7   1   5         14.12         12.02         0.38 o                         
  -6   1   5         26.67         22.80         0.28 o                         
  -5   1   5        287.09        284.69         1.16 o                         
  -4   1   5         72.89         66.77         0.56 o                         
  -3   1   5         54.69         77.16         0.55 o                         
  -2   1   5         50.40         59.25         0.49 o                         
  -1   1   5         63.46         79.08         0.44 o                         
   0   1   5        335.20        282.84         2.46 o                         
   1   1   5        223.15        216.23         3.19 o                         
   2   1   5         49.13         52.90         0.44 o                         
   3   1   5        122.83        126.40         1.11 o                         
   4   1   5         31.59         33.32         0.38 o                         
   5   1   5         77.76         86.88         0.63 o                         
   6   1   5         68.42         69.62         1.26 o                         
   7   1   5          0.14          0.17         0.22 o                         
 -10   2   5         74.18         68.38         0.63 o                         
  -9   2   5          3.06          2.91         0.25 o                         
  -8   2   5          0.14          0.00         0.30 o                         
  -7   2   5         12.47         12.43         0.28 o                         
  -6   2   5          9.83         10.35         0.20 o                         
  -5   2   5          0.61          1.03         0.16 o                         
  -4   2   5        166.59        192.54         2.74 o                         
  -3   2   5         18.41         23.28         0.39 o                         
  -2   2   5         71.08         72.02         0.48 o                         
  -1   2   5         92.03         75.31         1.32 o                         
   0   2   5        164.29        138.54         1.33 o                         
   1   2   5         58.38         52.52         0.53 o                         
   2   2   5         24.82         27.27         0.27 o                         
   3   2   5        269.74        271.76         3.27 o                         
   4   2   5         25.71         26.92         0.39 o                         
   5   2   5          2.88          2.45         0.27 o                         
   6   2   5          8.92          8.61         0.29 o                         
 -10   3   5          4.63          4.23         0.16 o                         
  -9   3   5         88.68         94.23         1.29 o                         
  -8   3   5        103.43        116.01         2.08 o                         
  -7   3   5         27.26         25.04         0.30 o                         
  -6   3   5        186.16        192.03         1.61 o                         
  -5   3   5         26.47         30.64         0.29 o                         
  -4   3   5         21.74         23.25         0.48 o                         
  -3   3   5          3.90          6.52         0.22 o                         
  -2   3   5         27.32         28.59         0.56 o                         
  -1   3   5         94.51         94.24         1.71 o                         
   0   3   5         31.98         27.09         0.47 o                         
   1   3   5         99.93         82.51         0.64 o                         
   2   3   5          1.22          1.15         0.19 o                         
   3   3   5         37.50         39.60         0.74 o                         
   4   3   5         91.16         96.36         1.37 o                         
   5   3   5         17.65         17.35         0.29 o                         
 -10   4   5         67.82         52.10         0.77 o                         
  -9   4   5         21.76         21.21         0.56 o                         
  -8   4   5          1.81          2.31         0.29 o                         
  -7   4   5          5.42          6.47         0.27 o                         
  -6   4   5          2.74          2.19         0.32 o                         
  -5   4   5         99.17        109.71         1.69 o                         
  -4   4   5         13.20         15.97         0.45 o                         
  -3   4   5         58.38         64.54         0.62 o                         
  -2   4   5         44.91         41.45         0.97 o                         
  -1   4   5          6.84          5.55         0.37 o                         
   0   4   5          0.31          1.22         0.33 o                         
   1   4   5         25.80         21.15         0.79 o                         
   2   4   5        266.63        274.00         5.01 o                         
   3   4   5         16.38         17.06         0.47 o                         
   4   4   5          4.30          4.70         0.54 o                         
   5   4   5          0.18         -0.23         0.23 o                         
 -10   5   5          8.89          6.82         0.42 o                         
  -9   5   5         11.81         11.60         0.63 o                         
  -8   5   5          6.88          7.20         0.38 o                         
  -7   5   5         55.66         55.82         1.40 o                         
  -6   5   5         26.69         28.21         1.12 o                         
  -5   5   5          1.09          1.15         0.48 o                         
  -4   5   5         15.05         12.59         0.50 o                         
  -3   5   5         10.53          8.41         0.34 o                         
  -2   5   5         40.04         38.22         0.80 o                         
  -1   5   5         48.33         49.79         1.50 o                         
   0   5   5         15.68         15.35         0.92 o                         
   1   5   5         45.43         43.21         1.10 o                         
   2   5   5         15.78         16.37         0.52 o                         
   3   5   5          1.99          1.41         0.37 o                         
   4   5   5          1.03          0.19         0.56 o                         
  -9   6   5          0.05          0.47         0.48 o                         
  -8   6   5         48.39         53.03         0.98 o                         
  -7   6   5          1.63          2.36         0.48 o                         
  -6   6   5          1.69          1.98         0.72 o                         
  -5   6   5          3.96          5.03         0.56 o                         
  -4   6   5          2.45          4.13         0.64 o                         
  -3   6   5          0.01         -0.05         0.71 o                         
  -2   6   5         20.62         19.48         0.87 o                         
  -1   6   5          1.20          0.75         0.61 o                         
   0   6   5          4.60          5.04         0.62 o                         
   1   6   5         16.67         15.20         0.61 o                         
   2   6   5          0.89          1.03         0.42 o                         
  -9   7   5         79.84         96.55         6.79 o                         
  -8   7   5          7.50          5.38         0.42 o                         
  -7   7   5         14.69         14.42         1.41 o                         
  -6   7   5          1.47          2.06         0.69 o                         
  -5   7   5        219.81        226.68         9.58 o                         
  -4   7   5         11.09          9.62         1.32 o                         
  -3   7   5         24.33         23.83         1.09 o                         
  -2   7   5         44.27         45.70         0.91 o                         
  -1   7   5         11.01         11.34         0.65 o                         
   0   7   5          1.58          1.13         0.48 o                         
   1   7   5          6.19          6.58         0.38 o                         
  -8   8   5        116.12        147.24         7.45 o                         
  -7   8   5          4.37          8.40         0.59 o                         
  -6   8   5         24.64         28.38         1.01 o                         
  -5   8   5          0.01          0.09         0.44 o                         
  -4   8   5         45.16         46.29         0.87 o                         
  -3   8   5          3.52          1.62         0.78 o                         
  -2   8   5        114.12        107.33         1.45 o                         
  -1   8   5         36.05         32.34         1.52 o                         
  -6   9   5         21.69         25.26         0.76 o                         
  -5   9   5         11.06         13.13         0.65 o                         
  -4   9   5          4.04          5.45         0.57 o                         
   0 -10   6          0.18         -0.15         0.35 o                         
   1 -10   6          0.57          0.13         0.39 o                         
   2 -10   6          8.65          8.82         0.54 o                         
   3 -10   6         45.57         45.69         4.15 o                         
   4 -10   6        150.98        134.14         5.40 o                         
   5 -10   6        123.59        111.85         3.61 o                         
   6 -10   6         11.94         14.60         0.84 o                         
   7 -10   6         42.44         46.83         1.01 o                         
  -1  -9   6          1.95          2.46         0.61 o                         
   0  -9   6          0.80          1.18         0.53 o                         
   1  -9   6          3.33          5.25         0.54 o                         
   2  -9   6          0.20          0.40         0.42 o                         
   3  -9   6         29.47         31.83         2.33 o                         
   4  -9   6          3.98          5.65         0.62 o                         
   5  -9   6        105.91         90.94         1.15 o                         
   6  -9   6         65.40         54.51         1.67 o                         
  -3  -8   6         10.30          9.70         4.56 o                         
  -2  -8   6          0.03          0.12         0.37 o                         
  -1  -8   6          0.06          0.25         0.74 o                         
   0  -8   6          0.11          0.00         0.45 o                         
   1  -8   6          0.03          0.40         0.38 o                         
   2  -8   6        278.24        307.13         2.45 o                         
   3  -8   6          0.83          0.13         0.66 o                         
   4  -8   6        101.63        101.30         1.47 o                         
   5  -8   6         22.79         20.67         0.85 o                         
   6  -8   6          0.90          0.19         0.72 o                         
   7  -8   6          6.24          5.34         0.51 o                         
   8  -8   6          7.64          5.75         0.54 o                         
   9  -8   6         17.31         19.74         1.63 o                         
  -4  -7   6         51.98         57.91         4.67 o                         
  -3  -7   6          0.18          0.24         0.35 o                         
  -2  -7   6          1.61          1.80         0.39 o                         
  -1  -7   6         19.41         17.98         0.71 o                         
   0  -7   6         57.55         51.84         0.73 o                         
   1  -7   6         85.04         78.63         1.59 o                         
   2  -7   6         28.38         30.24         0.61 o                         
   3  -7   6        460.98        492.46        12.56 o                         
   4  -7   6          0.66          1.40         0.84 o                         
   5  -7   6          1.13          0.26         0.65 o                         
   6  -7   6         31.22         27.80         0.62 o                         
   7  -7   6          1.94          1.71         0.41 o                         
   8  -7   6          0.74          1.43         0.35 o                         
   9  -7   6         21.72         21.94         0.74 o                         
  -5  -6   6         59.41         63.75         1.14 o                         
  -4  -6   6          2.83          2.90         0.34 o                         
  -3  -6   6          9.34          8.83         0.38 o                         
  -2  -6   6          8.79          7.73         0.44 o                         
  -1  -6   6          1.43          1.55         0.56 o                         
   0  -6   6         27.42         26.67         0.37 o                         
   1  -6   6          2.91          3.09         0.25 o                         
   2  -6   6         31.27         32.01         0.63 o                         
   3  -6   6          0.50          1.50         0.25 o                         
   4  -6   6         12.78         11.15         0.28 o                         
   5  -6   6          3.33          2.99         0.47 o                         
   6  -6   6         72.09         65.06         0.77 o                         
   7  -6   6          6.84          8.10         0.40 o                         
   8  -6   6         11.86         10.81         0.43 o                         
   9  -6   6          1.37          2.27         0.34 o                         
  -6  -5   6          0.01          0.60         0.33 o                         
  -5  -5   6         98.27        105.96         1.38 o                         
  -4  -5   6         77.93         83.40         1.21 o                         
  -3  -5   6         17.26         23.16         0.41 o                         
  -2  -5   6          5.88          5.26         0.25 o                         
  -1  -5   6         12.19         10.85         0.33 o                         
   0  -5   6         61.95         58.31         0.57 o                         
   1  -5   6          2.34          1.10         0.19 o                         
   2  -5   6         44.29         29.32         0.33 o                         
   3  -5   6         32.44         33.22         0.40 o                         
   4  -5   6         20.06         18.71         0.40 o                         
   5  -5   6         16.31         12.66         0.38 o                         
   6  -5   6         56.94         64.25         0.88 o                         
   7  -5   6          4.94          5.60         0.36 o                         
   8  -5   6          6.93          7.39         0.39 o                         
   9  -5   6          0.00          0.12         0.42 o                         
  -7  -4   6         15.66         13.50         0.25 o                         
  -6  -4   6         46.96         44.79         0.44 o                         
  -5  -4   6         94.48        100.32         1.40 o                         
  -4  -4   6        438.41        468.96         3.66 o                         
  -3  -4   6         17.69         14.42         0.23 o                         
  -2  -4   6        231.28        243.69         2.44 o                         
  -1  -4   6         46.83         53.81         0.41 o                         
   0  -4   6         73.05         84.72         1.09 o                         
   1  -4   6         87.93         75.22         0.47 o                         
   2  -4   6         33.71         31.20         0.29 o                         
   3  -4   6         49.23         61.50         0.91 o                         
   4  -4   6          2.96          1.74         0.20 o                         
   5  -4   6        335.35        309.57         3.10 o                         
   6  -4   6         50.58         47.34         0.52 o                         
   7  -4   6         87.80         88.81         1.13 o                         
   8  -4   6          3.54          3.03         0.25 o                         
   9  -4   6          1.47          0.89         0.18 o                         
  -7  -3   6          5.01          4.54         0.28 o                         
  -6  -3   6         13.48         13.28         0.33 o                         
  -5  -3   6          6.23          7.09         0.25 o                         
  -4  -3   6         73.30         66.25         0.48 o                         
  -3  -3   6        150.55        144.67         0.65 o                         
  -2  -3   6         27.15         35.77         0.42 o                         
  -1  -3   6        329.07        357.11         1.96 o                         
   0  -3   6         73.74         60.38         0.46 o                         
   1  -3   6        319.80        350.98         3.94 o                         
   2  -3   6          0.07          0.18         0.18 o                         
   3  -3   6          0.63          0.54         0.17 o                         
   4  -3   6         15.49         13.52         0.27 o                         
   5  -3   6         18.12         18.76         0.30 o                         
   6  -3   6        728.52        744.77         7.29 o                         
   7  -3   6         54.57         58.36         0.49 o                         
   8  -3   6          2.19          1.26         0.25 o                         
  -8  -2   6         18.66         16.36         0.38 o                         
  -7  -2   6         73.57         74.98         0.55 o                         
  -6  -2   6         14.65         15.35         0.33 o                         
  -5  -2   6         92.24         96.59         0.76 o                         
  -4  -2   6          9.50         10.27         0.17 o                         
  -3  -2   6         20.26         23.69         0.22 o                         
  -2  -2   6          5.73         12.80         0.30 o                         
  -1  -2   6       1085.50       1080.90         7.49 o                         
   0  -2   6        376.65        462.08         4.89 o                         
   1  -2   6         41.22         35.20         0.35 o                         
   2  -2   6         29.37         37.61         0.53 o                         
   3  -2   6         83.04         77.91         0.91 o                         
   4  -2   6          3.23          2.67         0.17 o                         
   5  -2   6          5.81          5.42         0.23 o                         
   6  -2   6        452.53        477.67         5.11 o                         
   7  -2   6        119.42        122.56         1.92 o                         
   8  -2   6          0.01          0.21         0.23 o                         
  -9  -1   6         14.44         12.90         0.27 o                         
  -8  -1   6         18.42         18.84         0.35 o                         
  -7  -1   6        135.08        141.80         1.20 o                         
  -6  -1   6        229.82        239.00         2.89 o                         
  -5  -1   6        178.98        173.02         1.27 o                         
  -4  -1   6        201.86        204.54         1.41 o                         
  -3  -1   6        141.27        132.19         0.70 o                         
  -2  -1   6        615.17        616.47         3.41 o                         
  -1  -1   6        556.83        628.50         7.27 o                         
   0  -1   6        584.01        654.28         7.13 o                         
   1  -1   6       2635.27       2690.98        17.30 o                         
   2  -1   6         20.95         12.48         0.22 o                         
   3  -1   6         87.72         79.16         0.63 o                         
   4  -1   6         14.07         12.74         0.24 o                         
   5  -1   6          3.52          3.61         0.37 o                         
   6  -1   6          0.77          0.96         0.35 o                         
   7  -1   6        328.20        361.67         8.51 o                         
   8  -1   6         79.61         69.51         2.85 o                         
  -9   0   6         20.68         19.02         0.50 o                         
  -8   0   6         21.29         21.74         0.63 o                         
  -7   0   6         71.03         66.82         1.22 o                         
  -6   0   6        106.04        100.25         0.73 o                         
  -5   0   6        568.86        597.32         3.72 o                         
  -4   0   6         58.27         64.42         0.44 o                         
  -3   0   6        102.29         96.28         1.55 o                         
  -2   0   6        471.32        471.28         3.91 o                         
  -1   0   6        502.95        484.40         6.88 o                         
   0   0   6         65.91         67.99         0.63 o                         
   1   0   6        254.52        298.68         3.08 o                         
   2   0   6       2007.37       2033.63        14.04 o                         
   3   0   6          9.48         12.12         0.21 o                         
   4   0   6         14.85         18.01         0.32 o                         
   5   0   6         15.73         16.76         0.37 o                         
   6   0   6          6.51          6.18         0.29 o                         
   7   0   6          0.93          0.70         0.26 o                         
  -9   1   6         26.56         25.40         0.47 o                         
  -8   1   6          3.79          4.11         0.36 o                         
  -7   1   6          0.45          0.44         0.35 o                         
  -6   1   6         27.82         28.82         0.32 o                         
  -5   1   6          6.71          5.61         0.17 o                         
  -4   1   6        173.85        189.72         1.28 o                         
  -3   1   6          0.86          0.46         0.19 o                         
  -2   1   6        497.68        498.60         5.65 o                         
  -1   1   6         22.22         23.23         0.34 o                         
   0   1   6          5.31          2.68         0.18 o                         
   1   1   6        209.35        197.42         1.77 o                         
   2   1   6        270.17        273.98         3.05 o                         
   3   1   6        112.21        132.14         2.08 o                         
   4   1   6         73.52         76.17         0.85 o                         
   5   1   6          0.28          0.07         0.28 o                         
   6   1   6          7.28          8.68         0.32 o                         
   7   1   6          1.04          2.17         0.20 o                         
  -9   2   6         13.52         13.74         0.47 o                         
  -8   2   6        131.10        137.36         1.08 o                         
  -7   2   6          0.56          0.36         0.26 o                         
  -6   2   6         89.01         83.50         0.82 o                         
  -5   2   6          4.82          8.00         0.19 o                         
  -4   2   6         43.63         47.76         0.62 o                         
  -3   2   6         14.39          9.50         0.18 o                         
  -2   2   6          0.13          0.18         0.21 o                         
  -1   2   6        122.30         97.84         0.57 o                         
   0   2   6          0.97          0.93         0.14 o                         
   1   2   6          1.22          1.28         0.17 o                         
   2   2   6         28.34         28.37         0.61 o                         
   3   2   6         22.76         24.89         0.41 o                         
   4   2   6          1.63          1.41         0.27 o                         
   5   2   6         13.62         15.62         0.32 o                         
   6   2   6          0.38          0.86         0.19 o                         
 -10   3   6          2.96          2.98         0.19 o                         
  -9   3   6         70.06         72.12         0.67 o                         
  -8   3   6         87.83         90.67         1.32 o                         
  -7   3   6         25.10         24.98         0.55 o                         
  -6   3   6          1.12          0.78         0.20 o                         
  -5   3   6        185.28        174.03         2.03 o                         
  -4   3   6          6.98          6.98         0.27 o                         
  -3   3   6          3.22          2.99         0.20 o                         
  -2   3   6          5.65          5.39         0.20 o                         
  -1   3   6         34.41         32.42         0.32 o                         
   0   3   6          7.50          7.94         0.28 o                         
   1   3   6         15.53         13.35         0.33 o                         
   2   3   6        104.88        109.50         2.05 o                         
   3   3   6          1.45          1.15         0.26 o                         
   4   3   6          0.09          0.25         0.24 o                         
   5   3   6          5.97          6.44         0.58 o                         
 -10   4   6          3.67          2.96         0.41 o                         
  -9   4   6         59.21         63.58         0.86 o                         
  -8   4   6         39.23         44.53         0.92 o                         
  -7   4   6          9.51          7.63         0.26 o                         
  -6   4   6         50.24         54.70         0.61 o                         
  -5   4   6          0.09          0.11         0.33 o                         
  -4   4   6         14.22         13.72         0.31 o                         
  -3   4   6          0.01          0.25         0.25 o                         
  -2   4   6        108.67        104.12         1.68 o                         
  -1   4   6         52.43         47.85         1.00 o                         
   0   4   6          9.06          7.30         0.78 o                         
   1   4   6        218.15        235.16         5.78 o                         
   2   4   6          6.35          5.78         0.47 o                         
   3   4   6         79.14         79.81         1.51 o                         
   4   4   6          0.80          0.78         0.44 o                         
  -9   5   6          3.36          3.35         0.31 o                         
  -8   5   6          0.04          0.27         0.27 o                         
  -7   5   6          0.17          0.28         0.28 o                         
  -6   5   6          2.11          3.48         0.53 o                         
  -5   5   6         22.03         18.67         1.21 o                         
  -4   5   6          2.72          1.13         0.51 o                         
  -3   5   6          5.63          4.14         0.49 o                         
  -2   5   6          0.75         -0.01         0.83 o                         
  -1   5   6         38.11         33.92         1.12 o                         
   0   5   6          7.69          7.20         0.62 o                         
   1   5   6          6.12          6.40         0.61 o                         
   2   5   6        136.15        139.60         1.36 o                         
   3   5   6         27.20         30.46         1.70 o                         
  -9   6   6         13.17         17.67         0.55 o                         
  -8   6   6          6.17          7.33         0.52 o                         
  -7   6   6          9.95         11.30         1.03 o                         
  -6   6   6          4.16          3.64         0.70 o                         
  -5   6   6         84.42         80.62         4.32 o                         
  -4   6   6          0.27          0.25         0.62 o                         
  -3   6   6          0.28          0.47         0.55 o                         
  -2   6   6          1.70          1.66         0.65 o                         
  -1   6   6          3.08          3.75         0.67 o                         
   0   6   6          0.15          0.33         0.53 o                         
   1   6   6          8.42          7.75         0.51 o                         
   2   6   6         26.43         25.55         0.91 o                         
  -8   7   6          2.56          3.84         0.62 o                         
  -7   7   6          0.12          1.19         0.57 o                         
  -6   7   6         52.00         61.53         5.57 o                         
  -5   7   6         31.51         24.54         1.49 o                         
  -4   7   6        148.07        124.14         1.85 o                         
  -3   7   6          1.30          1.65         0.62 o                         
  -2   7   6          1.07          1.74         0.57 o                         
  -1   7   6         12.31         12.01         0.57 o                         
   0   7   6          0.08          0.04         0.29 o                         
  -7   8   6          0.06          0.29         0.32 o                         
  -6   8   6          1.12          1.80         0.47 o                         
  -4   8   6         28.77         26.41         0.92 o                         
  -3   8   6         33.43         26.30         0.60 o                         
  -2   8   6         14.23         15.37         0.79 o                         
   1 -10   7          8.50          8.75         0.43 o                         
   2 -10   7          0.35         -0.14         0.37 o                         
   3 -10   7         30.83         34.09         3.08 o                         
   4 -10   7          0.29          0.31         0.47 o                         
   5 -10   7          4.72          3.23         0.47 o                         
   6 -10   7          0.84          2.13         0.67 o                         
   7 -10   7          0.64          0.93         0.58 o                         
  -1  -9   7          2.19          2.07         0.59 o                         
   0  -9   7         16.70         18.87         0.80 o                         
   1  -9   7          0.92          0.97         0.54 o                         
   2  -9   7          2.46          3.44         0.44 o                         
   3  -9   7         58.32         56.56         2.89 o                         
   4  -9   7          5.32          6.04         0.64 o                         
   5  -9   7          0.07          0.11         0.59 o                         
   6  -9   7          0.54          0.63         0.62 o                         
   7  -9   7          0.20          0.63         0.79 o                         
   8  -9   7          0.25          0.76         0.58 o                         
  -3  -8   7          1.28          0.72         0.48 o                         
  -2  -8   7          3.15          4.55         0.41 o                         
  -1  -8   7         32.35         31.82         0.70 o                         
   0  -8   7         41.59         40.61         1.67 o                         
   1  -8   7         47.64         50.54         0.77 o                         
   2  -8   7          4.48          4.32         0.49 o                         
   3  -8   7        135.74        139.80         5.26 o                         
   4  -8   7          0.39          0.25         0.87 o                         
   5  -8   7         45.80         45.53         1.27 o                         
   6  -8   7          1.36          1.03         0.61 o                         
   7  -8   7          0.00         -0.25         0.53 o                         
   8  -8   7         19.35         18.55         0.64 o                         
  -4  -7   7         20.11         22.02         0.55 o                         
  -3  -7   7         18.49         21.31         0.43 o                         
  -2  -7   7         37.61         37.59         0.62 o                         
  -1  -7   7          0.33          0.81         0.48 o                         
   0  -7   7         10.58         14.74         0.50 o                         
   1  -7   7          2.43          1.33         0.43 o                         
   2  -7   7        127.67        146.56         1.58 o                         
   3  -7   7          0.84          2.49         0.92 o                         
   4  -7   7        130.50        131.79         2.84 o                         
   5  -7   7         25.60         23.83         0.60 o                         
   6  -7   7         28.31         26.82         0.60 o                         
   7  -7   7          0.97          0.24         0.38 o                         
   8  -7   7          3.05          2.24         0.32 o                         
  -5  -6   7          2.31          2.55         0.42 o                         
  -4  -6   7          4.89          6.76         0.31 o                         
  -3  -6   7          0.49          0.94         0.30 o                         
  -2  -6   7         14.76         16.17         0.46 o                         
  -1  -6   7        134.51        135.39         2.46 o                         
   0  -6   7          6.29          5.99         0.30 o                         
   1  -6   7         22.69         21.37         0.42 o                         
   2  -6   7          1.32          1.62         0.25 o                         
   3  -6   7         21.31         23.96         0.34 o                         
   4  -6   7         11.63         11.14         0.44 o                         
   5  -6   7         37.55         43.13         0.62 o                         
   6  -6   7         15.12         13.57         0.49 o                         
   7  -6   7         52.38         50.00         0.92 o                         
   8  -6   7         12.19         13.72         0.55 o                         
   9  -6   7         35.65         36.09         0.66 o                         
  -6  -5   7         22.11         18.22         0.54 o                         
  -5  -5   7         97.95        102.34         0.95 o                         
  -4  -5   7          0.30          0.17         0.27 o                         
  -3  -5   7        205.50        214.97         3.10 o                         
  -2  -5   7          0.15         -0.10         0.38 o                         
  -1  -5   7          0.01          0.14         0.29 o                         
   0  -5   7         12.93         12.61         0.27 o                         
   1  -5   7          7.27          8.95         0.22 o                         
   2  -5   7         20.28         18.97         0.26 o                         
   3  -5   7         58.30         61.60         0.51 o                         
   4  -5   7        326.35        320.80         4.39 o                         
   5  -5   7          2.44          3.83         0.38 o                         
   6  -5   7         43.08         40.23         0.72 o                         
   7  -5   7         11.22         10.60         0.48 o                         
   8  -5   7         44.18         46.46         1.67 o                         
  -7  -4   7          7.40          6.86         0.62 o                         
  -6  -4   7         27.27         27.87         0.50 o                         
  -5  -4   7        244.91        272.70         3.22 o                         
  -4  -4   7         34.84         36.90         0.49 o                         
  -3  -4   7        183.33        205.93         1.35 o                         
  -2  -4   7        679.70        736.91         4.76 o                         
  -1  -4   7        198.34        208.98         1.62 o                         
   0  -4   7         39.21         34.03         0.31 o                         
   1  -4   7         66.70         58.65         0.36 o                         
   2  -4   7        264.95        291.44         1.66 o                         
   3  -4   7         17.54         15.48         0.25 o                         
   4  -4   7         35.74         31.71         0.45 o                         
   5  -4   7        873.46        887.08         7.67 o                         
   6  -4   7         21.61         24.12         0.34 o                         
   7  -4   7         24.95         25.60         0.43 o                         
   8  -4   7          7.91          9.98         0.27 o                         
  -7  -3   7        167.43        160.20         1.75 o                         
  -6  -3   7         15.98         16.71         0.33 o                         
  -5  -3   7          9.91          9.01         0.25 o                         
  -4  -3   7         63.68         67.78         0.67 o                         
  -3  -3   7          0.59          0.21         0.16 o                         
  -2  -3   7        367.00        393.97         2.54 o                         
  -1  -3   7        641.62        707.93         6.34 o                         
   0  -3   7        759.93        795.92         8.76 o                         
   1  -3   7         57.24         47.98         0.70 o                         
   2  -3   7         77.51         79.39         0.58 o                         
   3  -3   7        185.00        179.39         1.43 o                         
   4  -3   7        399.69        377.82         3.63 o                         
   5  -3   7        382.59        396.69         2.97 o                         
   6  -3   7        287.92        306.71         1.63 o                         
   7  -3   7         28.52         30.01         0.43 o                         
   8  -3   7          4.11          3.92         0.24 o                         
  -8  -2   7          2.16          1.90         0.19 o                         
  -7  -2   7         27.98         29.80         0.42 o                         
  -6  -2   7        160.49        164.23         1.04 o                         
  -5  -2   7         27.29         25.06         0.30 o                         
  -4  -2   7         73.57         65.41         0.33 o                         
  -3  -2   7         11.43         10.12         0.16 o                         
  -2  -2   7         16.66         16.78         0.21 o                         
  -1  -2   7        124.71        115.81         0.63 o                         
   0  -2   7        525.32        566.65         4.52 o                         
   1  -2   7        190.76        204.12         1.17 o                         
   2  -2   7          3.28          4.76         0.14 o                         
   3  -2   7          0.16          0.16         0.16 o                         
   4  -2   7          0.60          0.37         0.20 o                         
   5  -2   7        274.61        281.26         2.10 o                         
   6  -2   7          0.12          1.42         0.31 o                         
   7  -2   7         35.38         38.19         0.44 o                         
   8  -2   7         59.23         58.17         0.53 o                         
  -8  -1   7          1.42          1.62         0.27 o                         
  -7  -1   7         10.78         11.03         0.41 o                         
  -6  -1   7          7.93          9.75         0.35 o                         
  -5  -1   7         17.93         17.22         0.22 o                         
  -4  -1   7          7.89          7.39         0.14 o                         
  -3  -1   7         55.21         58.59         0.50 o                         
  -2  -1   7        190.63        198.38         2.08 o                         
  -1  -1   7        364.08        393.76         3.03 o                         
   0  -1   7        249.25        251.77         3.72 o                         
   1  -1   7         55.97         56.29         0.38 o                         
   2  -1   7          3.70          3.76         0.15 o                         
   3  -1   7          0.04          0.11         0.17 o                         
   4  -1   7         32.64         27.01         0.42 o                         
   5  -1   7         26.70         24.06         0.50 o                         
   6  -1   7        137.96        140.12         2.02 o                         
   7  -1   7        129.54        129.70         1.42 o                         
  -9   0   7         36.23         36.34         0.48 o                         
  -8   0   7         10.10         10.83         0.42 o                         
  -7   0   7          0.36          0.28         0.39 o                         
  -6   0   7          9.20          9.17         0.25 o                         
  -5   0   7          5.03          3.82         0.18 o                         
  -4   0   7         67.60         55.77         0.52 o                         
  -3   0   7         75.79         66.83         0.67 o                         
  -2   0   7       1087.16       1071.52         5.54 o                         
  -1   0   7        473.71        462.62         2.23 o                         
   0   0   7        212.67        216.98         1.36 o                         
   1   0   7        150.50        129.84         1.18 o                         
   2   0   7         25.10         21.85         0.30 o                         
   3   0   7          6.48          5.72         0.23 o                         
   4   0   7          0.21         -0.02         0.26 o                         
   5   0   7         84.15         91.73         1.09 o                         
   6   0   7          4.37          4.92         0.31 o                         
   7   0   7         57.87         52.05         0.47 o                         
  -9   1   7         16.38         15.31         0.41 o                         
  -8   1   7          0.15          0.53         0.37 o                         
  -7   1   7          0.00          0.21         0.31 o                         
  -6   1   7          4.25          3.41         0.23 o                         
  -5   1   7         20.40         21.53         0.26 o                         
  -4   1   7         73.84         69.30         0.74 o                         
  -3   1   7         98.87         99.40         0.98 o                         
  -2   1   7         47.37         49.05         0.55 o                         
  -1   1   7         78.48         90.45         0.75 o                         
   0   1   7          8.57          8.79         0.14 o                         
   1   1   7         30.43         28.81         0.47 o                         
   2   1   7         50.18         52.91         1.06 o                         
   3   1   7          0.25         -0.05         0.29 o                         
   4   1   7          0.23          0.41         0.33 o                         
   5   1   7          1.45          1.16         0.30 o                         
   6   1   7         29.80         26.63         0.43 o                         
  -9   2   7         48.21         44.59         0.60 o                         
  -8   2   7         10.33          9.86         0.36 o                         
  -7   2   7          0.04          0.16         0.23 o                         
  -6   2   7          4.51          4.84         0.22 o                         
  -5   2   7         32.31         34.12         0.36 o                         
  -4   2   7          2.77          3.78         0.18 o                         
  -3   2   7        117.42        116.16         0.83 o                         
  -2   2   7          7.35          7.17         0.16 o                         
  -1   2   7         33.58         35.13         0.34 o                         
   0   2   7        104.97         99.49         1.00 o                         
   1   2   7         36.31         30.09         0.51 o                         
   2   2   7         21.93         17.76         0.35 o                         
   3   2   7          1.57          1.05         0.32 o                         
   4   2   7          3.60          2.72         0.30 o                         
   5   2   7          6.87          6.99         0.26 o                         
  -9   3   7         81.22         83.17         2.04 o                         
  -8   3   7        109.53        104.92         2.35 o                         
  -7   3   7          2.76          2.05         0.22 o                         
  -6   3   7         90.95         91.01         1.28 o                         
  -5   3   7          3.69          2.53         0.23 o                         
  -4   3   7         16.44         17.49         0.28 o                         
  -3   3   7          2.57          3.60         0.19 o                         
  -2   3   7         18.02         16.18         0.47 o                         
  -1   3   7         31.82         34.13         0.45 o                         
   0   3   7         17.80         13.99         0.36 o                         
   1   3   7          2.45          2.78         0.26 o                         
   2   3   7         85.03         86.00         1.15 o                         
   3   3   7          3.11          2.87         0.27 o                         
   4   3   7          0.30          0.41         0.24 o                         
  -9   4   7         38.20         45.81         1.14 o                         
  -8   4   7         51.86         50.95         1.07 o                         
  -7   4   7         83.12         73.44         1.10 o                         
  -6   4   7         42.70         35.67         0.52 o                         
  -5   4   7        170.33        173.27         3.00 o                         
  -4   4   7          4.63          3.41         0.34 o                         
  -3   4   7          0.16          0.04         0.27 o                         
  -2   4   7          0.41          0.26         0.26 o                         
  -1   4   7         84.27         82.73         1.09 o                         
   0   4   7         48.99         48.98         0.75 o                         
   1   4   7        301.58        332.72         3.72 o                         
   2   4   7         53.44         57.31         1.34 o                         
   3   4   7         35.51         35.15         1.11 o                         
   4   4   7          9.48          9.61         0.34 o                         
  -9   5   7          0.07          0.27         0.44 o                         
  -8   5   7          0.13         -0.13         0.26 o                         
  -7   5   7          0.65          0.04         0.26 o                         
  -6   5   7         93.47         80.65         3.43 o                         
  -5   5   7        125.71         97.89         4.12 o                         
  -4   5   7         44.12         38.22         0.72 o                         
  -3   5   7          0.01         -0.02         0.39 o                         
  -2   5   7          7.27          5.72         0.48 o                         
  -1   5   7          0.35          0.87         0.76 o                         
   0   5   7          0.54          0.79         0.44 o                         
   1   5   7        147.39        154.40         1.49 o                         
   2   5   7        290.02        294.93         3.20 o                         
  -9   6   7          3.55          4.00         0.61 o                         
  -8   6   7          3.70          2.75         0.33 o                         
  -7   6   7          0.18          0.61         0.48 o                         
  -6   6   7         49.64         49.69         4.00 o                         
  -5   6   7         43.10         33.20         0.94 o                         
  -4   6   7        212.22        189.32         6.87 o                         
  -3   6   7         18.70         16.05         0.74 o                         
  -2   6   7          3.83          3.39         0.81 o                         
  -1   6   7         24.27         20.53         0.62 o                         
   0   6   7          2.95          2.48         0.47 o                         
   1   6   7         10.71         10.15         0.37 o                         
  -8   7   7          0.79          0.57         0.38 o                         
  -7   7   7          7.71         11.24         0.89 o                         
  -6   7   7          0.08          0.43         0.54 o                         
  -5   7   7         73.00         80.53         8.63 o                         
  -4   7   7          1.97          0.26         0.42 o                         
  -3   7   7        193.27        203.02         2.51 o                         
  -2   7   7         24.42         22.20         0.62 o                         
  -1   7   7          0.82          0.67         0.33 o                         
  -6   8   7         27.51         27.76         4.08 o                         
  -5   8   7          3.52          5.25         0.62 o                         
  -3   8   7          4.45          2.22         0.48 o                         
   1 -10   8         16.39         19.53         0.86 o                         
   2 -10   8          2.59          2.92         0.37 o                         
   3 -10   8          5.16          5.23         0.60 o                         
   4 -10   8          2.11          2.75         0.49 o                         
   5 -10   8          1.25          2.68         0.45 o                         
   6 -10   8          6.23          5.60         0.66 o                         
  -1  -9   8        119.23        119.34         1.22 o                         
   0  -9   8         20.52         21.54         0.81 o                         
   1  -9   8         11.07          9.64         0.74 o                         
   2  -9   8          9.61         10.46         0.49 o                         
   3  -9   8          6.85          7.94         0.99 o                         
   4  -9   8          9.30         10.11         0.65 o                         
   5  -9   8         48.92         44.44         1.15 o                         
   6  -9   8          3.74          3.63         0.52 o                         
   7  -9   8         37.57         32.36         4.55 o                         
  -3  -8   8          0.12          0.04         0.33 o                         
  -2  -8   8          1.90          2.00         0.34 o                         
  -1  -8   8         82.85         87.31         0.99 o                         
   0  -8   8          0.65          0.81         0.45 o                         
   1  -8   8         87.42         93.19         1.45 o                         
   2  -8   8         87.26         97.72         1.32 o                         
   3  -8   8          6.53          7.64         1.01 o                         
   4  -8   8         26.21         27.01         2.09 o                         
   5  -8   8          0.63          1.10         0.67 o                         
   6  -8   8         77.28         70.63         1.04 o                         
   7  -8   8          0.47          0.25         0.48 o                         
   8  -8   8          6.43          5.41         0.58 o                         
  -4  -7   8          2.93          1.12         0.48 o                         
  -3  -7   8         33.91         36.10         0.71 o                         
  -2  -7   8          2.41          2.31         0.40 o                         
  -1  -7   8          2.03          1.67         0.51 o                         
   0  -7   8         39.18         39.52         0.89 o                         
   1  -7   8         32.74         35.91         0.65 o                         
   2  -7   8         31.09         35.28         1.05 o                         
   3  -7   8          0.29          0.54         0.45 o                         
   4  -7   8         21.21         20.92         0.60 o                         
   5  -7   8        264.20        245.63         2.31 o                         
   6  -7   8         20.31         23.69         1.08 o                         
   7  -7   8          0.02          0.29         0.35 o                         
   8  -7   8         16.26         18.75         0.47 o                         
  -5  -6   8          4.20          3.45         0.40 o                         
  -4  -6   8         64.45         68.37         1.22 o                         
  -3  -6   8         98.29        100.04         1.46 o                         
  -2  -6   8         40.67         39.03         0.70 o                         
  -1  -6   8          8.18          6.46         0.51 o                         
   0  -6   8         15.36         16.94         0.68 o                         
   1  -6   8          0.83          0.73         0.27 o                         
   2  -6   8        193.89        183.38         1.42 o                         
   3  -6   8         30.43         26.87         0.72 o                         
   4  -6   8        230.19        231.98         2.07 o                         
   5  -6   8          4.06          5.08         0.54 o                         
   6  -6   8         39.43         40.96         0.64 o                         
   7  -6   8         24.64         29.99         0.92 o                         
   8  -6   8         12.37         12.93         0.50 o                         
  -6  -5   8          0.55          0.73         0.39 o                         
  -5  -5   8        155.53        154.25         1.60 o                         
  -4  -5   8          5.98          5.02         0.28 o                         
  -3  -5   8         24.65         25.48         0.46 o                         
  -2  -5   8        101.33        105.01         1.76 o                         
  -1  -5   8         47.10         51.08         0.51 o                         
   0  -5   8         64.58         66.02         0.75 o                         
   1  -5   8         34.85         34.58         0.31 o                         
   2  -5   8        389.10        392.71         2.49 o                         
   3  -5   8        966.26        962.60         5.98 o                         
   4  -5   8         32.61         28.51         0.74 o                         
   5  -5   8        131.38        130.42         2.23 o                         
   6  -5   8          3.20          3.33         0.44 o                         
   7  -5   8         27.25         28.91         0.91 o                         
   8  -5   8          0.21         -0.01         0.36 o                         
  -7  -4   8          6.19          5.21         0.69 o                         
  -6  -4   8        119.93        122.76         1.01 o                         
  -5  -4   8          0.40          0.53         0.23 o                         
  -4  -4   8        172.60        176.95         1.06 o                         
  -3  -4   8          0.77          0.95         0.23 o                         
  -2  -4   8        391.93        395.09         3.12 o                         
  -1  -4   8         24.57         23.17         0.24 o                         
   0  -4   8         29.05         33.42         0.24 o                         
   1  -4   8         29.59         23.98         0.24 o                         
   2  -4   8         31.17         29.69         0.37 o                         
   3  -4   8        884.91        899.99         6.89 o                         
   4  -4   8        772.75        745.17         2.96 o                         
   5  -4   8        957.83        965.56         4.12 o                         
   6  -4   8          3.81          4.30         0.30 o                         
   7  -4   8          3.40          3.49         0.26 o                         
   8  -4   8          9.04          8.45         0.22 o                         
  -7  -3   8         13.25         13.57         0.29 o                         
  -6  -3   8          1.19          1.28         0.29 o                         
  -5  -3   8         67.66         72.16         0.79 o                         
  -4  -3   8         15.00         12.16         0.22 o                         
  -3  -3   8         14.16         15.04         0.21 o                         
  -2  -3   8         91.97        102.39         0.72 o                         
  -1  -3   8        182.20        199.55         1.14 o                         
   0  -3   8          9.85         10.33         0.14 o                         
   1  -3   8          2.64          2.21         0.14 o                         
   2  -3   8         13.87         15.71         0.18 o                         
   3  -3   8         15.42         17.43         0.22 o                         
   4  -3   8         89.48         85.05         0.57 o                         
   5  -3   8        609.84        630.13         3.89 o                         
   6  -3   8        702.68        755.54         6.42 o                         
   7  -3   8         59.61         65.23         0.55 o                         
   8  -3   8         39.74         36.66         0.60 o                         
  -8  -2   8          0.30          0.61         0.19 o                         
  -7  -2   8         10.84         11.64         0.34 o                         
  -6  -2   8          1.68          2.30         0.29 o                         
  -5  -2   8         19.74         18.88         0.29 o                         
  -4  -2   8          8.52          7.70         0.17 o                         
  -3  -2   8         31.12         26.89         0.23 o                         
  -2  -2   8         29.05         26.55         0.25 o                         
  -1  -2   8         85.42         92.31         0.62 o                         
   0  -2   8          0.03          1.01         0.12 o                         
   1  -2   8         12.68         11.31         0.16 o                         
   2  -2   8         34.30         27.43         0.27 o                         
   3  -2   8         26.98         22.28         0.25 o                         
   4  -2   8          0.14          0.44         0.25 o                         
   5  -2   8          2.22          2.22         0.31 o                         
   6  -2   8        223.37        245.65         1.75 o                         
   7  -2   8         69.11         68.57         1.06 o                         
  -8  -1   8         20.58         19.45         0.35 o                         
  -7  -1   8          1.99          2.46         0.34 o                         
  -6  -1   8          2.53          1.69         0.26 o                         
  -5  -1   8         11.83         15.81         0.24 o                         
  -4  -1   8         70.37         58.80         0.44 o                         
  -3  -1   8          0.38          0.65         0.15 o                         
  -2  -1   8        229.71        228.33         1.49 o                         
  -1  -1   8         47.12         41.56         0.51 o                         
   0  -1   8          0.12          0.19         0.11 o                         
   1  -1   8          2.27          2.24         0.13 o                         
   2  -1   8         18.78         18.73         0.23 o                         
   3  -1   8          1.92          1.67         0.20 o                         
   4  -1   8          1.05          1.22         0.40 o                         
   5  -1   8          1.38          1.13         0.51 o                         
   6  -1   8         13.71         12.58         0.38 o                         
  -9   0   8         41.18         37.22         1.10 o                         
  -8   0   8          9.65         10.84         0.34 o                         
  -7   0   8         42.44         41.12         0.48 o                         
  -6   0   8          0.05          0.14         0.22 o                         
  -5   0   8          3.01          3.92         0.18 o                         
  -4   0   8         33.89         33.94         0.34 o                         
  -3   0   8         67.26         71.91         0.75 o                         
  -2   0   8        100.43        103.82         0.83 o                         
  -1   0   8        657.07        632.87         5.03 o                         
   0   0   8          8.91          8.63         0.14 o                         
   1   0   8          1.37          1.39         0.14 o                         
   2   0   8         22.81         25.02         0.35 o                         
   3   0   8         15.31         19.48         0.34 o                         
   4   0   8         67.41         63.79         0.51 o                         
   5   0   8          0.88          0.87         0.33 o                         
   6   0   8         41.71         41.79         0.63 o                         
  -9   1   8         35.57         35.21         0.37 o                         
  -8   1   8          7.35          6.55         0.38 o                         
  -7   1   8          4.38          6.08         0.32 o                         
  -6   1   8         16.12         18.27         0.31 o                         
  -5   1   8          0.18          0.16         0.20 o                         
  -4   1   8          1.98          2.56         0.17 o                         
  -3   1   8          1.31          1.31         0.19 o                         
  -2   1   8        333.45        332.69         3.21 o                         
  -1   1   8         58.62         58.97         0.41 o                         
   0   1   8         28.10         28.89         0.23 o                         
   1   1   8          0.33          0.27         0.15 o                         
   2   1   8          3.56          4.10         0.24 o                         
   3   1   8          0.23          0.65         0.25 o                         
   4   1   8         11.50         12.38         0.32 o                         
   5   1   8         92.29         98.15         0.68 o                         
   6   1   8          0.19          0.24         0.17 o                         
  -9   2   8          6.63          5.84         0.24 o                         
  -8   2   8         40.29         39.85         1.20 o                         
  -7   2   8         37.30         31.06         0.47 o                         
  -6   2   8          0.00          0.16         0.21 o                         
  -5   2   8         11.08         11.39         0.35 o                         
  -4   2   8          4.51          4.80         0.19 o                         
  -3   2   8         11.87         11.37         0.21 o                         
  -2   2   8          3.68          2.80         0.16 o                         
  -1   2   8        218.02        205.57         0.91 o                         
   0   2   8        108.21        119.93         1.01 o                         
   1   2   8          1.65          1.81         0.26 o                         
   2   2   8          1.97          1.72         0.25 o                         
   3   2   8         21.01         20.99         0.37 o                         
   4   2   8          0.73          0.64         0.24 o                         
   5   2   8         14.99         13.01         0.35 o                         
  -9   3   8         49.98         50.10         0.66 o                         
  -8   3   8         11.20          9.68         0.29 o                         
  -7   3   8        118.31        111.96         1.17 o                         
  -6   3   8        147.28        134.78         1.02 o                         
  -5   3   8         26.24         28.47         0.39 o                         
  -4   3   8         20.09         20.48         0.47 o                         
  -3   3   8         25.23         21.56         0.33 o                         
  -2   3   8          0.79          0.95         0.18 o                         
  -1   3   8         25.69         26.15         0.43 o                         
   0   3   8        381.23        383.53         2.87 o                         
   1   3   8         60.46         63.90         0.56 o                         
   2   3   8         42.49         44.06         0.59 o                         
   3   3   8         19.17         20.10         0.53 o                         
   4   3   8          0.55          1.15         0.27 o                         
  -9   4   8         37.42         40.48         0.73 o                         
  -8   4   8          3.60          3.00         0.28 o                         
  -7   4   8         11.20         11.60         0.33 o                         
  -6   4   8        210.58        194.84         1.47 o                         
  -5   4   8        104.12         97.42         1.13 o                         
  -4   4   8          0.07          0.08         0.31 o                         
  -3   4   8          1.11          0.94         0.27 o                         
  -2   4   8        127.46        124.52         1.34 o                         
  -1   4   8        151.96        161.96         3.33 o                         
   0   4   8          4.55          4.61         0.32 o                         
   1   4   8        281.15        281.09         3.11 o                         
   2   4   8          1.40          1.36         0.39 o                         
   3   4   8          3.98          3.87         0.27 o                         
  -9   5   8          1.39          0.98         0.40 o                         
  -8   5   8         12.54         15.47         0.32 o                         
  -7   5   8          0.00         -0.08         0.24 o                         
  -6   5   8         21.50         23.93         1.36 o                         
  -5   5   8         72.15         64.32         4.06 o                         
  -4   5   8         33.10         28.66         0.67 o                         
  -3   5   8          0.86          1.27         0.37 o                         
  -2   5   8          0.66          0.86         0.39 o                         
  -1   5   8          6.06          7.48         0.69 o                         
   0   5   8        181.22        186.38         1.63 o                         
   1   5   8         14.67         15.93         0.44 o                         
   2   5   8         22.86         21.72         0.52 o                         
  -8   6   8          0.65          1.22         0.32 o                         
  -7   6   8          1.65          1.57         0.30 o                         
  -6   6   8          2.97          1.47         0.56 o                         
  -5   6   8         92.07         99.10         5.34 o                         
  -4   6   8          8.96          6.59         0.65 o                         
  -3   6   8          2.73          2.93         0.38 o                         
  -2   6   8          0.49          0.66         0.42 o                         
  -1   6   8          7.60          7.24         0.38 o                         
   0   6   8          6.78          6.22         0.27 o                         
  -7   7   8          3.08          3.66         0.32 o                         
  -6   7   8        164.40        182.93        15.09 o                         
  -5   7   8         17.77         18.89         2.18 o                         
  -4   7   8          5.70          3.44         1.24 o                         
  -3   7   8          1.84          1.19         0.53 o                         
  -2   7   8          0.56          0.39         0.30 o                         
   1 -10   9          0.08          0.13         0.39 o                         
   2 -10   9          0.40          0.74         0.62 o                         
   3 -10   9         21.19         21.01         0.78 o                         
   4 -10   9         20.41         20.49         0.56 o                         
   5 -10   9          0.28          0.57         0.53 o                         
  -1  -9   9         12.81         12.25         0.50 o                         
   0  -9   9         47.18         47.96         1.49 o                         
   1  -9   9         13.29         13.94         0.71 o                         
   2  -9   9        117.04        121.36         1.25 o                         
   3  -9   9          9.58         10.31         0.64 o                         
   4  -9   9          5.85          6.63         0.83 o                         
   5  -9   9          2.40          2.18         0.63 o                         
   6  -9   9          0.10         -0.19         0.47 o                         
   7  -9   9         18.10         13.10         3.09 o                         
  -2  -8   9        134.56        128.86         3.50 o                         
  -1  -8   9        191.77        207.83         1.46 o                         
   0  -8   9        206.96        227.72         1.61 o                         
   1  -8   9        754.91        801.97         5.64 o                         
   2  -8   9          9.21         11.20         0.75 o                         
   3  -8   9        296.05        306.53         2.57 o                         
   4  -8   9         34.11         34.15         1.29 o                         
   5  -8   9         62.53         59.11         1.45 o                         
   6  -8   9          0.64          0.80         0.55 o                         
   7  -8   9         20.58         17.77         4.43 o                         
  -4  -7   9          9.37          8.61         0.58 o                         
  -3  -7   9         14.39         14.98         0.40 o                         
  -2  -7   9          2.06          2.35         0.33 o                         
  -1  -7   9        327.12        351.40         2.68 o                         
   0  -7   9         62.76         69.49         0.85 o                         
   1  -7   9       1023.49       1098.80         7.88 o                         
   2  -7   9       1783.80       1927.06        16.37 o                         
   3  -7   9         18.03         17.69         0.89 o                         
   4  -7   9          0.02          0.54         0.50 o                         
   5  -7   9         35.89         37.13         1.01 o                         
   6  -7   9         18.83         17.27         0.54 o                         
   7  -7   9          8.47          6.35         0.68 o                         
   8  -7   9         90.47        105.94         6.10 o                         
  -5  -6   9          1.81          1.01         0.38 o                         
  -4  -6   9         49.98         46.40         1.25 o                         
  -3  -6   9         15.94         16.30         0.42 o                         
  -2  -6   9          1.66          2.33         0.39 o                         
  -1  -6   9          4.64          5.08         0.69 o                         
   0  -6   9        129.11        127.75         1.26 o                         
   1  -6   9         49.06         47.04         0.63 o                         
   2  -6   9        853.74        938.45         7.12 o                         
   3  -6   9       1431.79       1448.86         9.88 o                         
   4  -6   9        198.66        200.51         1.87 o                         
   5  -6   9        105.35        106.17         0.88 o                         
   6  -6   9          6.82          5.97         0.50 o                         
   7  -6   9         18.97         17.88         0.56 o                         
   8  -6   9          4.39          3.51         0.24 o                         
  -6  -5   9         28.81         18.88         6.35 o                         
  -5  -5   9          0.00          0.16         0.25 o                         
  -4  -5   9          2.62          2.59         0.35 o                         
  -3  -5   9        142.33        144.99         2.75 o                         
  -2  -5   9          1.16          0.39         0.37 o                         
  -1  -5   9          8.94         10.99         0.44 o                         
   0  -5   9         44.32         44.21         0.60 o                         
   1  -5   9         36.26         38.57         0.32 o                         
   2  -5   9         11.78         10.54         0.29 o                         
   3  -5   9        256.88        256.94         2.13 o                         
   4  -5   9        685.54        685.93        22.44 o                         
   5  -5   9        122.41        119.32         1.62 o                         
   6  -5   9         18.11         18.73         0.46 o                         
   7  -5   9         17.98         17.10         0.56 o                         
   8  -5   9          2.12          1.33         0.26 o                         
  -6  -4   9         15.70         16.12         0.40 o                         
  -5  -4   9        118.16        121.85         1.44 o                         
  -4  -4   9         45.79         44.09         0.45 o                         
  -3  -4   9          7.42          9.13         0.35 o                         
  -2  -4   9        164.33        168.54         1.38 o                         
  -1  -4   9         42.77         36.69         0.28 o                         
   0  -4   9          7.60          8.76         0.16 o                         
   1  -4   9        107.55        106.07         0.56 o                         
   2  -4   9         92.90         98.20         1.09 o                         
   3  -4   9         22.10         20.15         0.32 o                         
   4  -4   9        379.09        378.78         2.49 o                         
   5  -4   9        171.70        180.44         1.25 o                         
   6  -4   9          0.74          0.87         0.27 o                         
   7  -4   9          7.67          8.01         0.22 o                         
  -7  -3   9         17.81         19.85         0.48 o                         
  -6  -3   9          1.10          1.92         0.27 o                         
  -5  -3   9         11.13         12.30         0.26 o                         
  -4  -3   9         17.83         16.61         0.25 o                         
  -3  -3   9         25.53         22.37         0.29 o                         
  -2  -3   9          8.89          7.50         0.19 o                         
  -1  -3   9          0.63          0.82         0.16 o                         
   0  -3   9         38.90         38.05         0.28 o                         
   1  -3   9         35.66         40.53         0.36 o                         
   2  -3   9         55.21         51.85         0.30 o                         
   3  -3   9          4.29          4.71         0.23 o                         
   4  -3   9          0.92          1.01         0.25 o                         
   5  -3   9        271.47        282.52         1.75 o                         
   6  -3   9         38.98         42.81         0.66 o                         
   7  -3   9         10.23          9.31         0.24 o                         
  -8  -2   9         30.35         26.76         0.38 o                         
  -7  -2   9          9.66          8.42         0.28 o                         
  -6  -2   9         37.46         40.23         1.01 o                         
  -5  -2   9         46.40         42.55         0.57 o                         
  -4  -2   9          9.00          8.14         0.20 o                         
  -3  -2   9          6.43          5.67         0.19 o                         
  -2  -2   9          8.67          9.69         0.22 o                         
  -1  -2   9         13.96         11.85         0.18 o                         
   0  -2   9         96.68         96.43         0.75 o                         
   1  -2   9          1.76          2.23         0.14 o                         
   2  -2   9         47.11         46.89         0.50 o                         
   3  -2   9          3.56          4.14         0.22 o                         
   4  -2   9          2.69          3.83         0.25 o                         
   5  -2   9         34.17         32.02         0.41 o                         
   6  -2   9         16.66         17.60         0.31 o                         
   7  -2   9         36.51         37.07         0.70 o                         
  -8  -1   9          0.16          0.17         0.24 o                         
  -7  -1   9          0.18          0.37         0.28 o                         
  -6  -1   9         39.77         40.20         0.50 o                         
  -5  -1   9         64.55         65.28         0.57 o                         
  -4  -1   9         19.73         17.91         0.25 o                         
  -3  -1   9          4.16          5.10         0.20 o                         
  -2  -1   9         60.98         61.94         0.71 o                         
  -1  -1   9          7.86          8.32         0.24 o                         
   0  -1   9          0.35          0.47         0.13 o                         
   1  -1   9         81.57         74.91         0.70 o                         
   2  -1   9          5.04          5.88         0.17 o                         
   3  -1   9         12.02         10.46         0.31 o                         
   4  -1   9         19.76         23.77         0.39 o                         
   5  -1   9         20.08         23.92         0.46 o                         
   6  -1   9          2.53          1.84         0.29 o                         
  -8   0   9          4.95          6.25         0.31 o                         
  -7   0   9          2.44          1.47         0.30 o                         
  -6   0   9          9.70         12.59         0.27 o                         
  -5   0   9         44.65         48.36         0.49 o                         
  -4   0   9         44.18         41.40         0.43 o                         
  -3   0   9         11.14         12.00         0.23 o                         
  -2   0   9        142.61        140.25         1.05 o                         
  -1   0   9         30.68         24.57         0.38 o                         
   0   0   9        114.25        103.90         0.80 o                         
   1   0   9          8.70         11.54         0.17 o                         
   2   0   9         19.33         18.92         0.25 o                         
   3   0   9          3.97          3.60         0.22 o                         
   4   0   9          4.72          5.15         0.25 o                         
   5   0   9          0.10          0.06         0.23 o                         
   6   0   9          0.52          0.52         0.16 o                         
  -9   1   9         17.30         15.28         0.29 o                         
  -8   1   9         32.24         31.68         0.56 o                         
  -7   1   9          7.30          8.07         0.31 o                         
  -6   1   9          0.34          0.30         0.24 o                         
  -5   1   9         26.61         24.53         0.30 o                         
  -4   1   9          1.94          2.46         0.22 o                         
  -3   1   9        208.85        207.91         3.87 o                         
  -2   1   9          6.07          5.77         0.21 o                         
  -1   1   9         43.64         39.37         0.29 o                         
   0   1   9         26.90         26.24         0.32 o                         
   1   1   9         82.32         81.89         0.88 o                         
   2   1   9          0.23          0.00         0.21 o                         
   3   1   9          0.80          0.17         0.24 o                         
   4   1   9          6.36          7.27         0.24 o                         
   5   1   9          3.90          5.40         0.23 o                         
  -9   2   9         24.35         19.95         0.74 o                         
  -8   2   9          5.18          6.34         0.27 o                         
  -7   2   9         21.62         22.31         0.28 o                         
  -6   2   9         13.40         11.75         0.27 o                         
  -5   2   9         14.86         15.08         0.32 o                         
  -4   2   9         52.39         53.28         0.49 o                         
  -3   2   9        107.13        112.28         0.75 o                         
  -2   2   9        892.85        934.01         7.31 o                         
  -1   2   9        222.35        228.15         1.55 o                         
   0   2   9         75.93         82.60         0.74 o                         
   1   2   9         15.15         16.68         0.31 o                         
   2   2   9          0.07          0.12         0.25 o                         
   3   2   9          3.31          2.86         0.24 o                         
   4   2   9          4.15          4.24         0.19 o                         
  -9   3   9         92.33         86.48         1.09 o                         
  -8   3   9         36.81         32.94         0.77 o                         
  -7   3   9         32.44         34.00         0.42 o                         
  -6   3   9         22.49         23.59         0.44 o                         
  -5   3   9         41.79         45.68         0.64 o                         
  -4   3   9         46.06         45.74         0.69 o                         
  -3   3   9          0.91          0.96         0.23 o                         
  -2   3   9        416.09        425.99         3.04 o                         
  -1   3   9        790.99        849.46         6.69 o                         
   0   3   9        494.97        530.16         5.14 o                         
   1   3   9         74.47         76.26         0.97 o                         
   2   3   9          7.29          7.17         0.25 o                         
   3   3   9          2.41          3.36         0.26 o                         
  -8   4   9          0.34          0.58         0.23 o                         
  -7   4   9         16.29         13.22         0.30 o                         
  -6   4   9         41.58         39.58         0.69 o                         
  -5   4   9         10.14         11.90         0.49 o                         
  -4   4   9          8.20         10.06         0.56 o                         
  -3   4   9          0.21          0.22         0.28 o                         
  -2   4   9         13.05         12.04         0.39 o                         
  -1   4   9         90.71         89.48         1.64 o                         
   0   4   9        261.14        276.26         5.69 o                         
   1   4   9        420.15        419.37         6.08 o                         
   2   4   9        176.04        176.27         1.96 o                         
  -8   5   9          6.23          4.98         0.27 o                         
  -7   5   9         37.07         40.33         0.83 o                         
  -6   5   9          2.24          1.88         0.42 o                         
  -5   5   9         12.49         12.34         1.03 o                         
  -4   5   9         12.01         13.37         0.82 o                         
  -3   5   9          1.25          1.94         0.34 o                         
  -2   5   9          9.02         10.20         0.37 o                         
  -1   5   9         15.03         13.73         0.67 o                         
   0   5   9          5.87          5.02         0.31 o                         
   1   5   9         56.68         44.73         1.69 o                         
  -7   6   9          0.21          0.17         0.23 o                         
  -6   6   9          3.71          6.21         0.38 o                         
  -5   6   9          2.69          3.02         0.50 o                         
  -4   6   9          3.39          3.49         0.38 o                         
  -3   6   9         13.20         11.53         0.52 o                         
  -2   6   9          0.01         -0.07         0.36 o                         
  -1   6   9          0.01         -0.09         0.40 o                         
  -5   7   9         20.67         24.17         0.70 o                         
  -4   7   9          5.46          5.60         0.56 o                         
   3 -10  10          4.09          3.98         0.61 o                         
   4 -10  10          3.93          2.92         0.56 o                         
  -1  -9  10         13.60         12.58         0.42 o                         
   0  -9  10        318.59        337.91         2.34 o                         
   1  -9  10        259.88        272.49         5.21 o                         
   2  -9  10          2.46          3.22         0.53 o                         
   3  -9  10          1.54          1.63         0.58 o                         
   4  -9  10         11.09         10.85         0.60 o                         
   5  -9  10          7.38          8.35         0.59 o                         
   6  -9  10          0.00          0.28         0.29 o                         
  -2  -8  10         39.76         37.95         0.69 o                         
  -1  -8  10          0.65          0.39         0.38 o                         
   0  -8  10         51.42         53.48         0.69 o                         
   1  -8  10        158.30        172.92         2.87 o                         
   2  -8  10         84.16         87.87         0.78 o                         
   3  -8  10         24.74         23.84         0.65 o                         
   4  -8  10         22.41         21.39         0.73 o                         
   5  -8  10          3.27          3.12         0.32 o                         
   6  -8  10         11.01         15.38         0.68 o                         
   7  -8  10          0.01          0.10         0.20 o                         
  -3  -7  10          0.33          0.51         0.24 o                         
  -2  -7  10          2.90          3.82         0.36 o                         
  -1  -7  10         21.85         21.71         0.58 o                         
   0  -7  10          6.11          5.25         0.49 o                         
   1  -7  10         27.71         29.10         0.43 o                         
   2  -7  10         30.94         30.15         0.64 o                         
   3  -7  10        104.20        111.18         1.06 o                         
   4  -7  10          9.48          7.95         0.43 o                         
   5  -7  10         52.26         50.85         0.65 o                         
   6  -7  10          3.61          4.19         0.32 o                         
   7  -7  10         10.03         11.64         0.31 o                         
  -4  -6  10          0.63          0.50         0.28 o                         
  -3  -6  10          7.26          7.05         0.38 o                         
  -2  -6  10          6.75          6.89         0.42 o                         
  -1  -6  10          0.29          0.60         0.49 o                         
   0  -6  10         30.34         29.89         0.53 o                         
   1  -6  10         28.57         25.71         0.42 o                         
   2  -6  10         17.61         18.05         0.45 o                         
   3  -6  10         23.92         24.64         0.44 o                         
   4  -6  10         79.08         79.76         0.87 o                         
   5  -6  10          8.50          8.84         0.42 o                         
   6  -6  10          0.41          0.33         0.38 o                         
   7  -6  10         17.49         17.89         0.89 o                         
  -5  -5  10         57.50         50.13         0.60 o                         
  -4  -5  10         60.86         63.36         0.83 o                         
  -3  -5  10         59.98         57.01         0.94 o                         
  -2  -5  10          4.54          4.39         0.41 o                         
  -1  -5  10          9.91         10.62         0.39 o                         
   0  -5  10          0.38          0.38         0.26 o                         
   1  -5  10         10.06          8.00         0.25 o                         
   2  -5  10         76.06         73.63         0.80 o                         
   3  -5  10         22.70         24.11         0.43 o                         
   4  -5  10          0.55          0.49         0.36 o                         
   5  -5  10          4.60          4.88         0.31 o                         
   6  -5  10          1.26          1.16         0.30 o                         
   7  -5  10          0.27          0.20         0.25 o                         
  -6  -4  10        174.93        165.06         5.21 o                         
  -5  -4  10          2.83          3.71         0.25 o                         
  -4  -4  10          4.56          4.08         0.26 o                         
  -3  -4  10          2.45          2.22         0.33 o                         
  -2  -4  10        175.76        164.45         0.85 o                         
  -1  -4  10          6.12          5.48         0.23 o                         
   0  -4  10          0.14          0.27         0.17 o                         
   1  -4  10         65.35         67.36         0.68 o                         
   2  -4  10         26.30         26.93         0.30 o                         
   3  -4  10         43.30         42.00         0.42 o                         
   4  -4  10          0.90          1.32         0.27 o                         
   5  -4  10         79.14         83.08         0.95 o                         
   6  -4  10         15.73         16.78         0.32 o                         
   7  -4  10          0.86          0.70         0.14 o                         
  -7  -3  10         13.26         10.88         0.51 o                         
  -6  -3  10         61.93         62.63         1.26 o                         
  -5  -3  10         18.32         18.85         0.32 o                         
  -4  -3  10          0.44          0.46         0.21 o                         
  -3  -3  10          1.49          1.86         0.23 o                         
  -2  -3  10         37.32         37.31         0.40 o                         
  -1  -3  10         36.21         32.74         0.30 o                         
   0  -3  10          0.98          0.37         0.15 o                         
   1  -3  10         51.12         50.23         0.37 o                         
   2  -3  10          8.03          7.24         0.20 o                         
   3  -3  10          1.82          0.94         0.22 o                         
   4  -3  10        221.97        230.47         3.36 o                         
   5  -3  10          2.50          3.24         0.24 o                         
   6  -3  10          7.66          8.79         0.21 o                         
   7  -3  10         45.87         44.68         0.58 o                         
  -7  -2  10         66.69         65.20         1.39 o                         
  -6  -2  10         82.11         79.61         0.72 o                         
  -5  -2  10         65.30         68.58         0.72 o                         
  -4  -2  10          0.03          0.06         0.18 o                         
  -3  -2  10         52.74         52.49         0.55 o                         
  -2  -2  10          6.27          6.08         0.24 o                         
  -1  -2  10         10.20          9.52         0.21 o                         
   0  -2  10          0.41          0.91         0.16 o                         
   1  -2  10          0.01          0.05         0.15 o                         
   2  -2  10         60.53         58.48         0.39 o                         
   3  -2  10         17.46         17.57         0.23 o                         
   4  -2  10          7.51          9.88         0.24 o                         
   5  -2  10         26.26         25.88         0.26 o                         
   6  -2  10         13.07         14.87         0.24 o                         
  -8  -1  10          6.48          6.67         0.23 o                         
  -7  -1  10         77.64         76.83         0.92 o                         
  -6  -1  10        234.47        247.02         2.17 o                         
  -5  -1  10        333.14        340.24         2.57 o                         
  -4  -1  10        508.50        537.45         3.02 o                         
  -3  -1  10        209.66        203.92         2.70 o                         
  -2  -1  10        606.20        604.70        11.12 o                         
  -1  -1  10          9.26          8.22         0.35 o                         
   0  -1  10         11.63         12.62         0.21 o                         
   1  -1  10         13.24         15.52         0.23 o                         
   2  -1  10         44.80         43.78         0.50 o                         
   3  -1  10         43.77         34.00         0.45 o                         
   4  -1  10          1.78          0.88         0.21 o                         
   5  -1  10          8.53          9.59         0.23 o                         
   6  -1  10          0.14         -0.14         0.25 o                         
  -8   0  10          2.26          1.84         0.22 o                         
  -7   0  10          2.63          1.88         0.28 o                         
  -6   0  10        243.42        259.93         1.36 o                         
  -5   0  10        164.18        168.63         1.32 o                         
  -4   0  10        623.76        667.31         3.42 o                         
  -3   0  10       2478.56       2591.13         9.61 o                         
  -2   0  10        402.16        435.34         2.70 o                         
  -1   0  10         70.83         80.11         1.16 o                         
   0   0  10         93.76         96.16         0.68 o                         
   1   0  10         14.71         15.10         0.23 o                         
   2   0  10         62.00         68.85         0.75 o                         
   3   0  10         98.84        107.06         1.07 o                         
   4   0  10         60.40         58.51         0.78 o                         
   5   0  10          1.50          2.26         0.19 o                         
  -8   1  10         14.11         12.77         0.48 o                         
  -7   1  10          2.73          1.59         0.25 o                         
  -6   1  10          0.00          0.13         0.25 o                         
  -5   1  10         44.40         49.44         0.93 o                         
  -4   1  10         18.44         19.72         0.30 o                         
  -3   1  10        410.97        428.72         4.04 o                         
  -2   1  10       2185.40       2363.99        13.26 o                         
  -1   1  10        239.21        259.70         1.82 o                         
   0   1  10        147.60        149.46         1.81 o                         
   1   1  10         52.39         56.54         0.63 o                         
   2   1  10          0.63          0.39         0.21 o                         
   3   1  10          7.54          8.01         0.23 o                         
   4   1  10         23.17         22.07         0.51 o                         
  -8   2  10         14.92         11.38         0.42 o                         
  -7   2  10         10.39          8.98         0.28 o                         
  -6   2  10         38.09         37.27         0.45 o                         
  -5   2  10         26.48         26.51         0.52 o                         
  -4   2  10          8.41          8.36         0.31 o                         
  -3   2  10          1.24          1.51         0.28 o                         
  -2   2  10         47.20         48.23         0.41 o                         
  -1   2  10        473.38        507.55         3.72 o                         
   0   2  10        133.09        142.87         0.69 o                         
   1   2  10         39.77         38.30         0.43 o                         
   2   2  10         21.59         23.51         0.39 o                         
   3   2  10          0.86          1.24         0.20 o                         
  -8   3  10         22.37         22.17         0.59 o                         
  -7   3  10         36.94         34.21         0.31 o                         
  -6   3  10          1.43          1.51         0.23 o                         
  -5   3  10         41.56         41.31         0.71 o                         
  -4   3  10         19.73         21.15         0.43 o                         
  -3   3  10         18.08         19.22         0.31 o                         
  -2   3  10         37.87         39.90         0.36 o                         
  -1   3  10         13.43         15.18         0.27 o                         
   0   3  10        113.29        113.77         1.35 o                         
   1   3  10          2.43          2.18         0.27 o                         
   2   3  10          0.89          0.83         0.23 o                         
  -8   4  10          2.31          1.37         0.22 o                         
  -7   4  10          3.27          3.49         0.23 o                         
  -6   4  10         30.69         28.97         0.80 o                         
  -5   4  10         20.59         21.84         1.42 o                         
  -4   4  10         12.81         12.20         0.62 o                         
  -3   4  10          5.52          5.20         0.34 o                         
  -2   4  10         55.71         55.07         1.03 o                         
  -1   4  10         13.84         14.07         0.35 o                         
   0   4  10         60.96         65.67         0.85 o                         
   1   4  10         74.54         75.40         0.83 o                         
  -7   5  10          0.09          0.60         0.26 o                         
  -6   5  10          2.86          2.94         0.38 o                         
  -5   5  10          0.05         -0.05         0.48 o                         
  -4   5  10         14.19         10.21         1.40 o                         
  -3   5  10          9.66          8.02         0.56 o                         
  -2   5  10          0.12          0.21         0.39 o                         
  -1   5  10          2.94          2.22         0.35 o                         
   0   5  10          9.73          8.43         0.40 o                         
  -6   6  10          0.03         -0.05         0.24 o                         
  -5   6  10          1.84          2.06         0.37 o                         
  -4   6  10          3.88          5.56         1.63 o                         
  -3   6  10          4.57          3.99         0.96 o                         
   0  -9  11         91.09         80.51         2.10 o                         
   1  -9  11         21.61         20.64         1.03 o                         
   2  -9  11         28.43         29.76         0.92 o                         
   3  -9  11         16.66         17.84         0.51 o                         
   4  -9  11         17.95         19.09         0.51 o                         
   5  -9  11         50.88         56.55         0.84 o                         
  -2  -8  11         23.71         21.68         0.64 o                         
  -1  -8  11         13.72         14.41         0.45 o                         
   0  -8  11        256.04        265.48         4.03 o                         
   1  -8  11        461.83        481.48         3.50 o                         
   2  -8  11         30.02         32.95         0.49 o                         
   3  -8  11          4.68          5.31         0.36 o                         
   4  -8  11         21.83         22.32         0.47 o                         
   5  -8  11          0.91          1.85         0.26 o                         
   6  -8  11         29.27         33.47         0.53 o                         
  -3  -7  11          9.51         10.16         0.35 o                         
  -2  -7  11         10.79         11.52         0.37 o                         
  -1  -7  11          0.73          0.68         0.34 o                         
   0  -7  11         19.52         18.91         0.55 o                         
   1  -7  11        215.23        227.97         1.40 o                         
   2  -7  11        198.52        207.08         2.75 o                         
   3  -7  11          2.27          2.79         0.32 o                         
   4  -7  11         46.01         44.53         0.52 o                         
   5  -7  11         10.20         10.71         0.30 o                         
   6  -7  11          0.84          1.07         0.21 o                         
  -4  -6  11          0.99          0.82         0.28 o                         
  -3  -6  11          0.33          0.28         0.31 o                         
  -2  -6  11          0.02          0.41         0.40 o                         
  -1  -6  11          4.59          4.85         0.40 o                         
   0  -6  11          5.85          6.76         0.38 o                         
   1  -6  11         40.64         40.55         0.51 o                         
   2  -6  11          0.29          0.43         0.26 o                         
   3  -6  11          4.36          4.67         0.28 o                         
   4  -6  11          2.91          3.07         0.32 o                         
   5  -6  11          9.92         11.39         0.31 o                         
   6  -6  11          7.46          8.99         0.23 o                         
  -5  -5  11         10.36          8.60         0.68 o                         
  -4  -5  11          0.54          0.60         0.32 o                         
  -3  -5  11          4.90          4.32         0.36 o                         
  -2  -5  11         32.50         32.59         1.25 o                         
  -1  -5  11          5.73          6.29         0.38 o                         
   0  -5  11         19.03         19.86         0.40 o                         
   1  -5  11         56.47         56.67         0.78 o                         
   2  -5  11         19.25         20.91         0.32 o                         
   3  -5  11         40.36         42.06         0.48 o                         
   4  -5  11         18.20         17.09         0.28 o                         
   5  -5  11         54.49         59.60         1.66 o                         
   6  -5  11         38.95         38.96         0.80 o                         
  -6  -4  11          0.27          0.11         0.23 o                         
  -5  -4  11         35.66         32.36         0.36 o                         
  -4  -4  11         38.59         35.15         0.36 o                         
  -3  -4  11         58.52         55.18         0.53 o                         
  -2  -4  11          1.89          1.87         0.28 o                         
  -1  -4  11          4.92          7.04         0.28 o                         
   0  -4  11         33.34         31.81         0.31 o                         
   1  -4  11         15.13         17.52         0.28 o                         
   2  -4  11         72.74         69.37         0.59 o                         
   3  -4  11          4.18          3.95         0.21 o                         
   4  -4  11         27.62         30.53         0.35 o                         
   5  -4  11          3.13          2.99         0.19 o                         
   6  -4  11        105.92        112.87         1.44 o                         
  -6  -3  11        354.30        348.54        10.29 o                         
  -5  -3  11        245.06        238.08         3.37 o                         
  -4  -3  11          1.75          2.17         0.23 o                         
  -3  -3  11         35.76         33.87         0.39 o                         
  -2  -3  11         33.65         32.07         0.47 o                         
  -1  -3  11          0.79          1.28         0.26 o                         
   0  -3  11         10.16         12.16         0.24 o                         
   1  -3  11        193.86        187.86         1.07 o                         
   2  -3  11          8.66         13.23         0.27 o                         
   3  -3  11          0.53          0.81         0.20 o                         
   4  -3  11         32.71         31.12         0.29 o                         
   5  -3  11         86.57        100.89         1.14 o                         
   6  -3  11          7.72          8.80         0.18 o                         
  -7  -2  11         29.66         27.30         0.87 o                         
  -6  -2  11         18.18         16.79         0.45 o                         
  -5  -2  11        218.38        222.63         1.49 o                         
  -4  -2  11        812.67        829.71         4.52 o                         
  -3  -2  11          2.28          2.27         0.21 o                         
  -2  -2  11          0.15          0.40         0.28 o                         
  -1  -2  11          9.32          9.77         0.30 o                         
   0  -2  11         12.37         10.40         0.25 o                         
   1  -2  11          8.58          8.26         0.22 o                         
   2  -2  11         73.45         64.63         0.54 o                         
   3  -2  11         41.09         41.67         0.50 o                         
   4  -2  11          0.16          0.09         0.18 o                         
   5  -2  11          0.04          0.69         0.16 o                         
  -7  -1  11         15.72         14.25         0.45 o                         
  -6  -1  11          5.22          4.97         0.25 o                         
  -5  -1  11         32.79         31.01         0.27 o                         
  -4  -1  11        166.10        163.69         1.06 o                         
  -3  -1  11        131.50        140.45         1.08 o                         
  -2  -1  11          3.69          3.85         0.38 o                         
  -1  -1  11          0.06          0.28         0.35 o                         
   0  -1  11          4.10          4.74         0.24 o                         
   1  -1  11         51.21         43.95         0.43 o                         
   2  -1  11          4.30          4.60         0.20 o                         
   3  -1  11          0.66          0.41         0.20 o                         
   4  -1  11          7.51          6.70         0.21 o                         
   5  -1  11          0.42          0.37         0.19 o                         
  -8   0  11          0.10         -0.07         0.16 o                         
  -7   0  11          0.06         -0.24         0.24 o                         
  -6   0  11         27.68         28.30         0.42 o                         
  -5   0  11         27.95         28.74         0.40 o                         
  -4   0  11         54.47         60.84         0.68 o                         
  -3   0  11         57.62         60.32         0.61 o                         
  -2   0  11         24.21         22.22         0.52 o                         
  -1   0  11         10.94         10.29         0.36 o                         
   0   0  11         44.03         45.79         0.71 o                         
   1   0  11         30.49         31.76         0.31 o                         
   2   0  11         23.81         19.80         0.36 o                         
   3   0  11         27.10         27.28         0.51 o                         
   4   0  11         11.71         12.91         0.29 o                         
  -8   1  11          3.02          3.22         0.30 o                         
  -7   1  11          5.87          5.92         0.26 o                         
  -6   1  11          0.31          0.34         0.22 o                         
  -5   1  11         24.07         27.07         0.40 o                         
  -4   1  11          0.54          0.69         0.31 o                         
  -3   1  11         32.36         39.86         0.47 o                         
  -2   1  11          2.66          3.51         0.31 o                         
  -1   1  11         10.73          9.78         0.33 o                         
   0   1  11          6.84          7.34         0.27 o                         
   1   1  11         14.55         12.80         0.28 o                         
   2   1  11         22.61         25.29         0.31 o                         
   3   1  11         21.24         17.18         0.38 o                         
  -8   2  11         18.40         20.76         0.36 o                         
  -7   2  11          0.50          0.53         0.21 o                         
  -6   2  11          2.86          2.87         0.22 o                         
  -5   2  11          2.50          3.17         0.22 o                         
  -4   2  11         53.58         61.38         0.49 o                         
  -3   2  11          2.64          3.26         0.30 o                         
  -2   2  11         12.57         13.26         0.31 o                         
  -1   2  11          4.74          5.76         0.27 o                         
   0   2  11         14.49         14.85         0.28 o                         
   1   2  11          0.17          0.11         0.22 o                         
   2   2  11          0.40          0.48         0.18 o                         
   3   2  11          0.05          0.06         0.16 o                         
  -7   3  11         18.97         23.33         0.40 o                         
  -6   3  11         22.60         24.03         0.30 o                         
  -5   3  11          0.06          0.00         0.24 o                         
  -4   3  11          0.80          0.80         0.27 o                         
  -3   3  11         18.60         18.36         0.34 o                         
  -2   3  11          1.26          1.44         0.22 o                         
  -1   3  11         12.69         13.03         0.32 o                         
   0   3  11          0.14          0.20         0.30 o                         
   1   3  11          0.00          0.11         0.23 o                         
  -7   4  11          6.45          7.04         0.24 o                         
  -6   4  11          6.63          7.60         0.25 o                         
  -5   4  11          6.13          6.61         0.32 o                         
  -4   4  11          3.18          2.99         0.33 o                         
  -3   4  11         13.45         12.58         0.37 o                         
  -2   4  11          0.96          1.53         0.30 o                         
  -1   4  11         17.13         17.81         0.46 o                         
   0   4  11         34.38         34.10         2.75 o                         
  -6   5  11          4.11          4.26         0.25 o                         
  -5   5  11          0.16          0.21         0.39 o                         
  -4   5  11          0.83          1.15         0.31 o                         
  -3   5  11         15.21         12.92         0.52 o                         
  -2   5  11          0.38          0.34         0.29 o                         
   1  -9  12          5.62          5.05         0.32 o                         
   2  -9  12          0.03         -0.13         0.56 o                         
   3  -9  12          4.99          4.54         0.36 o                         
  -1  -8  12         15.60         13.83         0.45 o                         
   0  -8  12          0.10          0.16         0.31 o                         
   1  -8  12        112.77        107.09         1.09 o                         
   2  -8  12         44.69         44.11         0.71 o                         
   3  -8  12         14.74         14.22         0.35 o                         
   4  -8  12         26.28         24.05         0.51 o                         
   5  -8  12          3.01          3.16         0.25 o                         
  -2  -7  12          7.90          8.06         0.34 o                         
  -1  -7  12          4.74          4.75         0.33 o                         
   0  -7  12         22.47         21.36         0.72 o                         
   1  -7  12         39.39         42.91         0.63 o                         
   2  -7  12        132.69        137.26         0.96 o                         
   3  -7  12          1.84          2.17         0.28 o                         
   4  -7  12         47.63         49.03         0.47 o                         
   5  -7  12         25.24         21.98         0.59 o                         
  -4  -6  12         14.44         12.63         0.40 o                         
  -3  -6  12          0.03          0.16         0.31 o                         
  -2  -6  12          7.79          7.00         0.44 o                         
  -1  -6  12          6.82          7.62         0.39 o                         
   0  -6  12          6.28          6.73         0.37 o                         
   1  -6  12         45.94         44.82         0.48 o                         
   2  -6  12          3.08          3.03         0.27 o                         
   3  -6  12          4.18          5.66         0.29 o                         
   4  -6  12          0.94          0.75         0.24 o                         
   5  -6  12          4.22          3.30         0.23 o                         
   6  -6  12          2.96          3.34         0.19 o                         
  -5  -5  12          1.21          1.38         0.28 o                         
  -4  -5  12         32.57         29.21         0.41 o                         
  -3  -5  12          6.25          6.34         0.32 o                         
  -2  -5  12         42.39         41.76         0.93 o                         
  -1  -5  12          4.45          2.96         0.37 o                         
   0  -5  12          5.33          5.25         0.23 o                         
   1  -5  12         14.01         13.75         0.26 o                         
   2  -5  12          4.43          3.36         0.22 o                         
   3  -5  12          8.91         10.39         0.24 o                         
   4  -5  12          0.35          0.58         0.19 o                         
   5  -5  12          8.25         10.04         0.28 o                         
   6  -5  12          1.38          1.47         0.18 o                         
  -5  -4  12        109.60        105.84         1.99 o                         
  -4  -4  12         44.07         43.48         0.79 o                         
  -3  -4  12         82.83         82.16         1.13 o                         
  -2  -4  12         28.45         32.40         0.38 o                         
  -1  -4  12        188.86        183.04         2.04 o                         
   0  -4  12         62.68         55.48         0.73 o                         
   1  -4  12          1.08          1.39         0.23 o                         
   2  -4  12         26.41         24.61         0.39 o                         
   3  -4  12         16.75         13.72         0.26 o                         
   4  -4  12         22.23         23.42         0.53 o                         
   5  -4  12        106.80        124.55         1.46 o                         
  -6  -3  12        167.65        164.71         1.30 o                         
  -5  -3  12          6.99          6.26         0.22 o                         
  -4  -3  12         16.86         15.71         0.25 o                         
  -3  -3  12        113.85        111.87         0.56 o                         
  -2  -3  12         35.32         34.57         0.44 o                         
  -1  -3  12         20.34         15.51         0.33 o                         
   0  -3  12        176.82        158.60         1.35 o                         
   1  -3  12        227.75        221.24         2.06 o                         
   2  -3  12          0.31          0.64         0.20 o                         
   3  -3  12         14.88         15.85         0.25 o                         
   4  -3  12         28.86         28.81         0.41 o                         
   5  -3  12         11.19         10.45         0.19 o                         
  -6  -2  12        142.48        135.97         1.09 o                         
  -5  -2  12        151.82        154.04         1.97 o                         
  -4  -2  12          0.21          0.24         0.20 o                         
  -3  -2  12         11.47         11.95         0.26 o                         
  -2  -2  12         71.12         76.48         0.67 o                         
  -1  -2  12          3.81          2.74         0.29 o                         
   0  -2  12         97.89         95.09         1.05 o                         
   1  -2  12        131.40        111.71         1.07 o                         
   2  -2  12        130.73        119.62         0.74 o                         
   3  -2  12         26.67         31.52         0.28 o                         
   4  -2  12         16.68         14.58         0.21 o                         
   5  -2  12          9.65          9.56         0.18 o                         
  -7  -1  12          3.06          2.96         0.24 o                         
  -6  -1  12          2.41          2.29         0.29 o                         
  -5  -1  12        121.35        127.05         1.46 o                         
  -4  -1  12        277.59        297.34         2.76 o                         
  -3  -1  12          5.83          5.50         0.33 o                         
  -2  -1  12         41.29         39.34         0.72 o                         
  -1  -1  12         43.33         47.74         0.58 o                         
   0  -1  12          0.69          1.21         0.37 o                         
   1  -1  12         17.49         17.09         0.29 o                         
   2  -1  12        114.63        106.18         1.12 o                         
   3  -1  12         59.90         49.34         1.30 o                         
   4  -1  12         32.61         35.67         0.74 o                         
  -7   0  12          0.04          0.21         0.20 o                         
  -6   0  12          0.57          0.83         0.20 o                         
  -5   0  12         32.03         33.96         0.42 o                         
  -4   0  12         31.52         32.83         0.33 o                         
  -3   0  12        346.92        377.00         3.85 o                         
  -2   0  12         11.50         13.76         0.37 o                         
  -1   0  12          0.51          0.66         0.36 o                         
   0   0  12         13.76         15.57         0.34 o                         
   1   0  12         10.11          9.98         0.29 o                         
   2   0  12          0.10          0.06         0.23 o                         
   3   0  12         39.52         37.23         0.59 o                         
  -7   1  12          2.23          1.05         0.27 o                         
  -6   1  12          0.01          0.11         0.19 o                         
  -5   1  12         12.34         10.77         0.24 o                         
  -4   1  12         52.12         54.19         0.94 o                         
  -3   1  12          0.36          0.81         0.28 o                         
  -2   1  12          7.58          7.66         0.34 o                         
  -1   1  12          9.09          9.59         0.34 o                         
   0   1  12          1.83          1.43         0.26 o                         
   1   1  12          0.00          0.03         0.22 o                         
   2   1  12          1.49          1.09         0.20 o                         
   3   1  12          0.05          0.06         0.13 o                         
  -7   2  12          6.54          6.31         0.21 o                         
  -6   2  12          0.98          0.37         0.18 o                         
  -5   2  12          0.17          0.56         0.20 o                         
  -4   2  12          0.66          0.43         0.24 o                         
  -3   2  12          0.03          0.01         0.25 o                         
  -2   2  12         25.44         28.53         0.38 o                         
  -1   2  12         14.08         15.17         0.49 o                         
   0   2  12          8.18          6.65         0.23 o                         
   1   2  12          9.36          9.44         0.23 o                         
   2   2  12          0.56          0.59         0.20 o                         
  -7   3  12          9.75         10.20         0.25 o                         
  -6   3  12          4.32          3.51         0.22 o                         
  -5   3  12         11.32         12.94         0.39 o                         
  -4   3  12          1.12          1.98         0.33 o                         
  -3   3  12         35.24         33.88         0.70 o                         
  -2   3  12          6.19          6.32         0.35 o                         
  -1   3  12          0.06          0.00         0.32 o                         
   0   3  12          2.35          1.94         0.26 o                         
  -6   4  12          7.10          6.73         0.29 o                         
  -5   4  12          1.57          2.72         0.24 o                         
  -4   4  12         33.82         37.26         0.56 o                         
  -3   4  12          5.27          7.09         0.43 o                         
  -2   4  12         15.32         10.77         0.67 o                         
   0  -8  13          5.90          4.89         0.39 o                         
   1  -8  13         56.41         48.28         1.65 o                         
   2  -8  13         47.26         47.44         2.71 o                         
   3  -8  13          0.27          0.40         0.38 o                         
   4  -8  13          4.30          4.78         0.43 o                         
  -2  -7  13          0.73          0.30         0.28 o                         
  -1  -7  13          8.78          8.81         0.36 o                         
   0  -7  13         17.78         15.48         0.41 o                         
   1  -7  13         65.44         63.02         0.84 o                         
   2  -7  13          4.67          5.04         0.32 o                         
   3  -7  13          0.61          0.69         0.30 o                         
   4  -7  13         12.31         14.28         0.42 o                         
  -3  -6  13         47.62         39.35         1.81 o                         
  -2  -6  13        120.25        109.18         1.46 o                         
  -1  -6  13         40.94         37.83         0.84 o                         
   0  -6  13         17.90         19.26         0.61 o                         
   1  -6  13          9.82         10.12         0.35 o                         
   2  -6  13          5.17          6.26         0.32 o                         
   3  -6  13          0.32          0.40         0.28 o                         
   4  -6  13         19.76         22.68         0.34 o                         
   5  -6  13         21.03         26.10         0.51 o                         
  -4  -5  13         32.62         29.83         0.39 o                         
  -3  -5  13         12.57         11.51         0.57 o                         
  -2  -5  13        102.57         87.36         1.30 o                         
  -1  -5  13        181.39        159.22         1.78 o                         
   0  -5  13         26.48         22.26         0.51 o                         
   1  -5  13         13.48         12.87         0.26 o                         
   2  -5  13          0.37          0.18         0.21 o                         
   3  -5  13          0.05          0.08         0.20 o                         
   4  -5  13          1.10          1.28         0.21 o                         
   5  -5  13          0.02          0.39         0.17 o                         
  -5  -4  13          5.08          4.85         0.22 o                         
  -4  -4  13          4.07          4.02         0.19 o                         
  -3  -4  13          0.30          0.43         0.25 o                         
  -2  -4  13          9.02          7.47         0.34 o                         
  -1  -4  13         85.28         74.97         0.63 o                         
   0  -4  13        224.96        200.82         1.14 o                         
   1  -4  13          0.02          0.50         0.28 o                         
   2  -4  13         10.47         10.89         0.24 o                         
   3  -4  13         10.67         13.31         0.30 o                         
   4  -4  13         37.61         39.98         0.43 o                         
   5  -4  13         19.58         24.11         0.72 o                         
  -5  -3  13         65.03         60.11         0.59 o                         
  -4  -3  13          0.00          0.00         0.21 o                         
  -3  -3  13          9.12          9.46         0.22 o                         
  -2  -3  13          0.18          0.35         0.25 o                         
  -1  -3  13          0.64          0.40         0.27 o                         
   0  -3  13         60.67         55.06         0.63 o                         
   1  -3  13         86.32         73.31         0.71 o                         
   2  -3  13         16.37         12.46         0.24 o                         
   3  -3  13         25.79         25.77         0.27 o                         
   4  -3  13         23.92         25.85         0.29 o                         
  -6  -2  13         63.69         57.60         1.97 o                         
  -5  -2  13         15.90         17.12         0.52 o                         
  -4  -2  13          3.85          4.02         0.19 o                         
  -3  -2  13         13.18         14.18         0.27 o                         
  -2  -2  13          7.07          6.85         0.34 o                         
  -1  -2  13          5.04          6.59         0.33 o                         
   0  -2  13          0.41          0.39         0.28 o                         
   1  -2  13          7.67          7.28         0.29 o                         
   2  -2  13         16.82         14.90         0.28 o                         
   3  -2  13         25.99         25.37         0.29 o                         
   4  -2  13          0.80          0.51         0.21 o                         
  -6  -1  13         29.92         28.04         0.42 o                         
  -5  -1  13         26.76         23.71         0.33 o                         
  -4  -1  13          5.26          5.09         0.21 o                         
  -3  -1  13        128.94        130.48         1.29 o                         
  -2  -1  13         11.41         11.44         0.64 o                         
  -1  -1  13          3.51          4.44         0.39 o                         
   0  -1  13          0.16          0.21         0.36 o                         
   1  -1  13          5.95          8.32         0.33 o                         
   2  -1  13          0.13         -0.02         0.25 o                         
   3  -1  13          6.82          7.60         0.34 o                         
  -6   0  13         25.66         24.15         0.25 o                         
  -5   0  13          1.00          0.36         0.18 o                         
  -4   0  13         56.33         62.25         0.98 o                         
  -3   0  13         18.79         18.29         0.34 o                         
  -2   0  13         64.31         67.18         0.63 o                         
  -1   0  13          0.01          0.23         0.33 o                         
   0   0  13         28.82         30.96         0.42 o                         
   1   0  13          0.25          0.24         0.26 o                         
   2   0  13         12.71         14.69         0.61 o                         
  -6   1  13          0.00          0.14         0.19 o                         
  -5   1  13          1.56          1.01         0.18 o                         
  -4   1  13         51.64         51.28         0.85 o                         
  -3   1  13         49.85         53.71         0.61 o                         
  -2   1  13          1.88          2.08         0.28 o                         
  -1   1  13          3.03          2.60         0.27 o                         
   0   1  13          0.09          0.38         0.24 o                         
   1   1  13          1.41          0.84         0.22 o                         
  -6   2  13          8.34         10.20         0.25 o                         
  -5   2  13          8.55         10.26         0.22 o                         
  -4   2  13          4.10          5.80         0.21 o                         
  -3   2  13          3.84          3.99         0.22 o                         
  -2   2  13          0.03          0.08         0.20 o                         
  -1   2  13          1.66          1.62         0.21 o                         
   0   2  13          0.00         -0.04         0.19 o                         
  -5   3  13         50.88         67.45         1.15 o                         
  -4   3  13          0.00          0.24         0.22 o                         
  -3   3  13          5.67          5.48         0.32 o                         
  -2   3  13          3.87          3.37         0.31 o                         
   0  -7  14         65.33         50.71         0.65 o                         
   1  -7  14          7.78          6.24         0.52 o                         
   2  -7  14         14.25         19.67         0.84 o                         
   3  -7  14          1.01          0.68         0.28 o                         
  -2  -6  14         12.55         11.52         0.33 o                         
  -1  -6  14         29.01         21.27         0.52 o                         
   0  -6  14          2.30          1.99         0.35 o                         
   1  -6  14          2.15          1.41         0.37 o                         
   2  -6  14          0.89          1.14         0.34 o                         
   3  -6  14          0.33          1.20         0.28 o                         
  -3  -5  14          2.76          1.17         0.20 o                         
  -2  -5  14         33.98         35.62         0.52 o                         
  -1  -5  14          0.90          1.12         0.41 o                         
   0  -5  14          0.19          0.97         0.29 o                         
   1  -5  14         12.32         11.03         0.36 o                         
   2  -5  14          2.09          2.93         0.49 o                         
   3  -5  14          1.76          2.08         0.34 o                         
   4  -5  14         63.08         86.28         5.29 o                         
  -4  -4  14         66.87         62.09         0.48 o                         
  -3  -4  14          2.85          2.74         0.23 o                         
  -2  -4  14          1.21          1.22         0.22 o                         
  -1  -4  14         23.94         21.84         0.34 o                         
   0  -4  14         47.23         46.54         0.95 o                         
   1  -4  14          5.02          5.48         0.34 o                         
   2  -4  14          0.00         -0.17         0.25 o                         
   3  -4  14         40.44         43.83         0.91 o                         
  -4  -3  14         13.19         11.63         0.23 o                         
  -3  -3  14         21.47         19.52         0.24 o                         
  -2  -3  14          0.81          0.56         0.22 o                         
  -1  -3  14          2.92          3.18         0.26 o                         
   0  -3  14          1.51          0.64         0.25 o                         
   1  -3  14         29.09         28.39         0.33 o                         
   2  -3  14          0.11          0.32         0.22 o                         
   3  -3  14         18.72         17.14         0.26 o                         
  -5  -2  14          3.64          3.32         0.18 o                         
  -4  -2  14          4.59          5.94         0.19 o                         
  -3  -2  14          4.54          4.08         0.20 o                         
  -2  -2  14          5.59          7.87         0.30 o                         
  -1  -2  14          5.17          4.56         0.31 o                         
   0  -2  14         15.05         14.79         0.29 o                         
   1  -2  14          2.75          3.90         0.24 o                         
   2  -2  14          1.41          2.10         0.21 o                         
   3  -2  14          4.09          3.87         0.24 o                         
  -5  -1  14          7.42          7.08         0.25 o                         
  -4  -1  14         12.37         10.72         0.23 o                         
  -3  -1  14         11.03         11.34         0.29 o                         
  -2  -1  14         33.32         30.65         2.31 o                         
  -1  -1  14          0.63          1.36         0.32 o                         
   0  -1  14         43.97         51.40         0.75 o                         
   1  -1  14         10.77          8.65         0.30 o                         
   2  -1  14          1.90          2.36         0.28 o                         
  -5   0  14          0.72          0.70         0.15 o                         
  -4   0  14         14.99         14.46         0.19 o                         
  -3   0  14         67.58         67.33         0.66 o                         
  -2   0  14          0.34         -0.05         0.25 o                         
  -1   0  14          3.80          4.41         0.26 o                         
   0   0  14          4.14          5.26         0.27 o                         
   1   0  14         35.83         43.37         0.79 o                         
  -5   1  14          3.75          6.49         0.20 o                         
  -4   1  14          2.14          2.23         0.18 o                         
  -3   1  14          8.10          6.53         0.20 o                         
  -2   1  14         17.20         19.64         0.28 o                         
  -1   1  14          9.93         11.53         0.50 o                         
   0   1  14         52.67         62.27         1.27 o                         
  -4   2  14          0.33          0.39         0.15 o                         
  -3   2  14          0.03         -0.10         0.13 o                         
  -2   2  14          4.55          6.43         0.41 o                         
   0  -6  15          8.58          7.12         0.24 o                         
   1  -6  15          3.40          2.11         1.18 o                         
  -2  -5  15          2.12          1.22         0.20 o                         
  -1  -5  15          5.27          3.29         0.28 o                         
   0  -5  15          0.12          0.05         0.32 o                         
   1  -5  15          9.44         11.80         0.44 o                         
   2  -5  15          0.77          0.69         0.38 o                         
  -3  -4  15         25.02         20.64         0.43 o                         
  -2  -4  15          1.55          1.19         0.19 o                         
  -1  -4  15          1.54          1.60         0.22 o                         
   0  -4  15          0.01          0.19         0.20 o                         
   1  -4  15         17.13         14.83         0.35 o                         
   2  -4  15          4.79          5.11         0.22 o                         
  -3  -3  15          5.61          5.34         0.20 o                         
  -2  -3  15          1.49          1.46         0.19 o                         
  -1  -3  15          0.57          0.68         0.20 o                         
   0  -3  15          5.27          5.22         0.21 o                         
   1  -3  15          2.14          3.08         0.19 o                         
   2  -3  15          0.98          0.99         0.17 o                         
  -4  -2  15          0.22          0.17         0.14 o                         
  -3  -2  15          0.46          0.50         0.16 o                         
  -2  -2  15          9.33         11.58         0.24 o                         
  -1  -2  15          1.37          1.27         0.22 o                         
   0  -2  15          0.73          0.36         0.21 o                         
   1  -2  15          2.52          2.20         0.19 o                         
  -4  -1  15         16.09         20.47         0.40 o                         
  -3  -1  15         17.16         14.08         0.29 o                         
  -2  -1  15          0.76          1.09         0.27 o                         
  -1  -1  15          3.59          5.20         0.28 o                         
   0  -1  15          1.77          2.27         0.24 o                         
  -3   0  15         28.16         32.99         0.63 o                         
  -2   0  15         20.67         26.81         0.28 o                         
  -1   0  15          1.97          3.25         0.18 o                         
                                                                                
