# Supplementary material for: Crystal structure of 7,15-bis­(4-tert-butyl­phen­yl)-1,9-di­methyl­hepta­zethrene
Source: Acta Crystallogr E Crystallogr Commun. 2017 Jan 6;73(Pt 2):99–102. doi: 10.1107/S2056989016020247 (PMC5290542; doi:10.1107/S2056989016020247)
Supplement: Supplementary file 3 [file e-73-00099-Isup3.mol]

heptazethrene
  --CCDC--120516    3D                              

 94102  0  0  0  0  0  0  0  0999 V2000
    5.2293    0.5981    4.6565 C      0
    6.1338    0.2433    3.6390 C      0
    6.9436   -0.1885    3.8842 H      0
    5.9034    0.4902    2.3158 C      0
    6.5087    0.1679    1.6584 H      0
    4.5364    1.5665    0.5710 C      0
    5.1392    1.2634   -0.0978 H      0
    3.4560    2.3287    0.2168 C      0
    3.3062    2.5438   -0.6963 H      0
    2.5730    2.7909    1.1959 C      0
    1.8417    3.3392    0.9370 H      0
    1.8129    2.9480    3.5385 C      0
    0.8756    2.8280    5.7899 C      0
    0.2509    3.5013    5.5473 H      0
    1.8975    2.4921    4.8398 C      0
    0.7384    2.2471    7.0191 C      0
   -0.3531    2.5571    7.9625 C      0
    2.7362    2.4696    2.5411 C      0
    3.8456    1.6422    2.9364 C      0
    4.7625    1.2260    1.9286 C      0
    5.6718    0.2603    6.0666 C      0
    6.6465    0.1611    6.0882 H      0
    5.2517   -0.5789    6.3487 H      0
    5.4033    0.9806    6.6746 H      0
    0.6647    3.8205    3.1437 C      0
    0.6465    5.1886    3.3898 C      0
    1.4174    5.6089    3.7525 H      0
   -0.4821    5.9506    3.1135 C      0
   -0.4655    6.8844    3.2875 H      0
   -1.6374    5.3773    2.5874 C      0
   -1.5970    4.0081    2.3233 C      0
   -2.3622    3.5868    1.9499 H      0
   -0.4754    3.2487    2.5897 C      0
   -0.4825    2.3197    2.3911 H      0
   -2.9350    6.1550    2.3387 C      0
   -4.0098    5.6132    3.2934 C      0
   -4.0816    4.6419    3.1871 H      0
   -4.8721    6.0295    3.0842 H      0
   -3.7614    5.8234    4.2179 H      0
   -2.7712    7.6515    2.5622 C      0
   -3.6126    8.1073    2.3508 H      0
   -2.0598    7.9926    1.9810 H      0
   -2.5359    7.8181    3.4989 H      0
   -3.4007    5.9331    0.8903 C      0
   -3.5901    4.9819    0.7501 H      0
   -2.6958    6.2203    0.2730 H      0
   -4.2129    6.4559    0.7247 H      0
   -1.5512    3.2072    7.6081 C      0
   -2.4556    3.5619    8.6256 C      0
   -3.2654    3.9938    8.3805 H      0
   -2.2252    3.3151    9.9488 C      0
   -2.8305    3.6373   10.6063 H      0
   -0.8582    2.2388   11.6936 C      0
   -1.4610    2.5419   12.3624 H      0
    0.2222    1.4765   12.0478 C      0
    0.3719    1.2614   12.9609 H      0
    1.1052    1.0143   11.0687 C      0
    1.8364    0.4660   11.3276 H      0
    1.8653    0.8573    8.7262 C      0
    2.8026    0.9773    6.4748 C      0
    3.4273    0.3040    6.7174 H      0
    1.7807    1.3132    7.4249 C      0
    2.9398    1.5581    5.2456 C      0
    4.0313    1.2482    4.3022 C      0
    0.9420    1.3357    9.7235 C      0
   -0.1674    2.1631    9.3283 C      0
   -1.0843    2.5793   10.3360 C      0
   -1.9936    3.5449    6.1981 C      0
   -2.9683    3.6442    6.1764 H      0
   -1.5735    4.3841    5.9160 H      0
   -1.7251    2.8247    5.5901 H      0
    3.0135   -0.0152    9.1210 C      0
    3.0317   -1.3834    8.8748 C      0
    2.2607   -1.8037    8.5122 H      0
    4.1603   -2.1453    9.1512 C      0
    4.1437   -3.0791    8.9772 H      0
    5.3155   -1.5720    9.6773 C      0
    5.2752   -0.2028    9.9414 C      0
    6.0404    0.2185   10.3148 H      0
    4.1536    0.5566    9.6750 C      0
    4.1607    1.4855    9.8736 H      0
    6.6132   -2.3497    9.9259 C      0
    7.6880   -1.8080    8.9712 C      0
    7.7598   -0.8366    9.0776 H      0
    8.5503   -2.2243    9.1804 H      0
    7.4396   -2.0182    8.0468 H      0
    6.4494   -3.8462    9.7025 C      0
    7.2908   -4.3021    9.9139 H      0
    5.7380   -4.1874   10.2837 H      0
    6.2141   -4.0128    8.7658 H      0
    7.0789   -2.1278   11.3744 C      0
    7.2683   -1.1767   11.5146 H      0
    6.3740   -2.4151   11.9917 H      0
    7.8911   -2.6506   11.5400 H      0
  1  2  1
  1 21  1
  1 64  1
  2  3  1
  2  4  1
  4  5  1
  4 20  1
  6  7  1
  6  8  1
  6 20  1
  8  9  1
  8 10  1
 10 11  1
 10 18  1
 12 15  1
 12 18  1
 12 25  1
 13 14  1
 13 15  1
 13 16  1
 15 63  1
 16 17  1
 16 62  1
 17 48  1
 17 66  1
 18 19  1
 19 20  1
 19 64  1
 21 22  1
 21 23  1
 21 24  1
 25 26  1
 25 33  1
 26 27  1
 26 28  1
 28 29  1
 28 30  1
 30 31  1
 30 35  1
 31 32  1
 31 33  1
 33 34  1
 35 36  1
 35 40  1
 35 44  1
 36 37  1
 36 38  1
 36 39  1
 40 41  1
 40 42  1
 40 43  1
 44 45  1
 44 46  1
 44 47  1
 48 49  1
 48 68  1
 49 50  1
 49 51  1
 51 52  1
 51 67  1
 53 54  1
 53 55  1
 53 67  1
 55 56  1
 55 57  1
 57 58  1
 57 65  1
 59 62  1
 59 65  1
 59 72  1
 60 61  1
 60 62  1
 60 63  1
 63 64  1
 65 66  1
 66 67  1
 68 69  1
 68 70  1
 68 71  1
 72 73  1
 72 80  1
 73 74  1
 73 75  1
 75 76  1
 75 77  1
 77 78  1
 77 82  1
 78 79  1
 78 80  1
 80 81  1
 82 83  1
 82 87  1
 82 91  1
 83 84  1
 83 85  1
 83 86  1
 87 88  1
 87 89  1
 87 90  1
 91 92  1
 91 93  1
 91 94  1
M  END
$$$$
